# Supplementary material for: Site Specialization of Human Oral Veillonella Species
Source: Microbiol Spectr. 2023 Jan 25;11(1):e04042-22. doi: 10.1128/spectrum.04042-22 (PMC9927086; doi:10.1128/spectrum.04042-22)
Supplement: Supplemental file 1 — Tables S1 to S5. Download spectrum.04042-22-s0001.xlsx, XLSX file, 0.5 MB [file spectrum.04042-22-s0001.xlsx]

## Sheet: Table_S1
Organism Name	Organism Groups	Strain	BioSample	BioProject	Assembly	Level	Size (Mb)	GC %	WGS	Scaffolds	CDS	Release Date	GenBank FTP	RefSeq FTP	RefSeq category	Genome in Genus-level Pangenome for mapping	Pangenome Items ID	Pangenome Genome ID	GeNOme in HOMD	Species in HOMD	HMT ID	Host Disease Status	Host Disease	Type Strain	Isolation Source (specific)	Isolation Source (general)	Isolate Host	CheckM Contamination	CheckM Completeness
Veillonella dispar	Bacteria;Terrabacteria group;Firmicutes	ATCC 17748	SAMN00008863	PRJNA30491	GCA_000160015.1	Scaffold	2.11877	38.9	ACIK02	3	1886	2009-03-17T00:00:00Z	ftp://ftp.ncbi.nlm.nih.gov/genomes/all/GCA/000/160/015/GCA_000160015.1_ASM16001v1	ftp://ftp.ncbi.nlm.nih.gov/genomes/all/GCF/000/160/015/GCF_000160015.1_ASM16001v1		YES	V_dispar_str_ATCC_17748_id_GCA_000160015_1	G_0023	YES	YES	HMT_160	NO	NA	YES	oral cavity	oral	Homo sapiens	0.05	100
Veillonella sp.	Bacteria;Terrabacteria group;Firmicutes	3_1_44	SAMN02463830	PRJNA41975	GCA_000163715.1	Scaffold	2.16346	38.7	ADCV01	16	1869	2010-03-30T00:00:00Z	ftp://ftp.ncbi.nlm.nih.gov/genomes/all/GCA/000/163/715/GCA_000163715.1_ASM16371v1	ftp://ftp.ncbi.nlm.nih.gov/genomes/all/GCF/000/163/715/GCF_000163715.1_ASM16371v1		YES	V_sp_str_3_1_44_id_GCA_000163715_1	G_0069	NO	NO	NA	NO	NA	NO	Descending colon	gut	Homo sapiens	0.05	100
Veillonella sp.	Bacteria;Terrabacteria group;Firmicutes	6_1_27	SAMN02463831	PRJNA41977	GCA_000163735.1	Scaffold	2.17442	38.7	ADCW01	10	1899	2010-03-30T00:00:00Z	ftp://ftp.ncbi.nlm.nih.gov/genomes/all/GCA/000/163/735/GCA_000163735.1_ASM16373v1	ftp://ftp.ncbi.nlm.nih.gov/genomes/all/GCF/000/163/735/GCF_000163735.1_ASM16373v1		NO	V_sp_str_6_1_27_id_GCA_000163735_1	G_0076	NO	NO	NA	NO	NA	NO	rectum	gut	Homo sapiens	0.05	100
Veillonella parvula	Bacteria;Terrabacteria group;Firmicutes	ATCC 17745	SAMN00009759	PRJNA41557	GCA_000177435.1	Contig	2.16347	38.6	ADFU01	19	1925	2009-12-30T00:00:00Z	ftp://ftp.ncbi.nlm.nih.gov/genomes/all/GCA/000/177/435/GCA_000177435.1_ASM17743v1	ftp://ftp.ncbi.nlm.nih.gov/genomes/all/GCF/000/177/435/GCF_000177435.1_ASM17743v1		YES	V_parvula_str_ATCC_17745_id_GCA_000177435_1	G_0053	YES	YES	HMT_161	NO	NA	YES	oral cavity	oral	Homo sapiens	0.2	100
Veillonella atypica	Bacteria;Terrabacteria group;Firmicutes	ACS-049-V-Sch6	SAMN00100757	PRJNA51075	GCA_000179735.1	Contig	2.05387	39	AEDR01	63	1817	2010-08-10T00:00:00Z	ftp://ftp.ncbi.nlm.nih.gov/genomes/all/GCA/000/179/735/GCA_000179735.1_ASM17973v1	ftp://ftp.ncbi.nlm.nih.gov/genomes/all/GCF/000/179/735/GCF_000179735.1_ASM17973v1		YES	V_atypica_str_ACS_049_V_Sch6_id_GCA_000179735_1	G_0008	YES	YES	HMT_524	NO	NA	NO	vagina	vagina	Homo sapiens	0.05	100
Veillonella atypica	Bacteria;Terrabacteria group;Firmicutes	ACS-134-V-Col7a	SAMN00100747	PRJNA51079	GCA_000179755.1	Contig	2.15191	39	AEDS01	70	1870	2010-08-10T00:00:00Z	ftp://ftp.ncbi.nlm.nih.gov/genomes/all/GCA/000/179/755/GCA_000179755.1_ASM17975v1	ftp://ftp.ncbi.nlm.nih.gov/genomes/all/GCF/000/179/755/GCF_000179755.1_ASM17975v1		YES	V_atypica_str_ACS_134_V_Col7a_id_GCA_000179755_1	G_0009	YES	YES	HMT_524	NO	NA	NO	vagina	vagina	Homo sapiens	0.05	100
Veillonella sp. oral taxon 158	Bacteria;Terrabacteria group;Firmicutes	F0412	SAMN00116785	PRJNA52053	GCA_000183505.2	Contig	2.17675	38.9	AENU01	21	1863	2010-12-02T15:24:00Z	ftp://ftp.ncbi.nlm.nih.gov/genomes/all/GCA/000/183/505/GCA_000183505.2_ASM18350v1	ftp://ftp.ncbi.nlm.nih.gov/genomes/all/GCF/000/183/505/GCF_000183505.1_ASM18350v1		YES	V_sp_str_F0412_id_GCA_000183505_2	G_0089	YES	YES	HMT_158	NO	NA	YES	oral cavity	oral	Homo sapiens	0.05	99.54
Veillonella parvula	Bacteria;Terrabacteria group;Firmicutes	ACS-068-V-Sch12	SAMN00138208	PRJNA49441	GCA_000215025.2	Contig	2.15214	38.5	AEXI01	23	1901	2011-05-25T00:00:00Z	ftp://ftp.ncbi.nlm.nih.gov/genomes/all/GCA/000/215/025/GCA_000215025.2_ASM21502v2	ftp://ftp.ncbi.nlm.nih.gov/genomes/all/GCF/000/215/025/GCF_000215025.1_ASM21502v2		YES	V_parvula_str_ACS_068_V_Sch12_id_GCA_000215025_2	G_0052	YES	YES	HMT_161	NO	NA	NO	vaginal	vagina	Homo sapiens	0.05	100
Veillonella sp. oral taxon 780	Bacteria;Terrabacteria group;Firmicutes	F0422	SAMN00195310	PRJNA61835	GCA_000221605.2	Contig	1.73101	39.4	AFUJ01	75	1457	2011-07-25T00:00:00Z	ftp://ftp.ncbi.nlm.nih.gov/genomes/all/GCA/000/221/605/GCA_000221605.2_ASM22160v1	ftp://ftp.ncbi.nlm.nih.gov/genomes/all/GCF/000/221/605/GCF_000221605.1_ASM22160v1		YES	V_sp_HMT_780_str_F0422_id_GCA_000221605_2	G_0090	YES	YES	HMT_780	NO	NA	YES	oral cavity	oral	Homo sapiens	0.74	93.31
Veillonella sp.	Bacteria;Terrabacteria group;Firmicutes	ACP1	SAMN00828793	PRJNA78581	GCA_000286635.1	Contig	2.04259	38.8	ALKL01	26	1822	2012-08-10T00:00:00Z	ftp://ftp.ncbi.nlm.nih.gov/genomes/all/GCA/000/286/635/GCA_000286635.1_VspACP1v1.0	ftp://ftp.ncbi.nlm.nih.gov/genomes/all/GCF/000/286/635/GCF_000286635.1_VspACP1v1.0		YES	V_sp_str_ACP1_id_GCA_000286635_1	G_0077	NO	NO	NA	NO	NA	NO	oral cavity	oral	Homo sapiens	0.05	100
Veillonella seminalis	Bacteria;Terrabacteria group;Firmicutes	ACS-216-V-Col6b	SAMN02463888	PRJNA52119	GCA_000315505.1	Scaffold	2.32413	41.9	AHAF01	4	2092	2012-11-27T00:00:00Z	ftp://ftp.ncbi.nlm.nih.gov/genomes/all/GCA/000/315/505/GCA_000315505.1_Veil_ratt_ACS-216-V-COL6B_V1	ftp://ftp.ncbi.nlm.nih.gov/genomes/all/GCF/000/315/505/GCF_000315505.1_Veil_ratt_ACS-216-V-COL6B_V1		NO	V_seminalis_str_ACS_216_V_Col6b_id_GCA_000315505_1	G_0064	NO	NO	NA	NO	NA	NO	vaginal	vagina	Homo sapiens	0.05	100
Veillonella atypica	Bacteria;Terrabacteria group;Firmicutes	KON	SAMN02436795	PRJNA80237	GCA_000318355.2	Scaffold	1.99716	39	AMEX01	40	1808	2012-12-10T00:00:00Z	ftp://ftp.ncbi.nlm.nih.gov/genomes/all/GCA/000/318/355/GCA_000318355.2_ASM31835v2	ftp://ftp.ncbi.nlm.nih.gov/genomes/all/GCF/000/318/355/GCF_000318355.2_ASM31835v2		NO	V_atypica_str_KON_id_GCA_000318355_2	G_0011	YES	YES	HMT_524	NO	NA	YES	oral cavity	oral	Homo sapiens	0.05	100
Veillonella sp.	Bacteria;Terrabacteria group;Firmicutes	HPA0037	SAMN02596981	PRJNA169494	GCA_000411535.1	Scaffold	2.07161	39	ATCG01	3	1813	2013-06-13T00:00:00Z	ftp://ftp.ncbi.nlm.nih.gov/genomes/all/GCA/000/411/535/GCA_000411535.1_Veil_sp_HPA0037_V1	ftp://ftp.ncbi.nlm.nih.gov/genomes/all/GCF/000/411/535/GCF_000411535.1_Veil_sp_HPA0037_V1		NO	V_sp_str_HPA0037_id_GCA_000411535_1	G_0087	NO	NO	NA	NO	NA	NO	human gut	gut	unknown	0.1	100
Veillonella montpellierensis	Bacteria;Terrabacteria group;Firmicutes	DSM 17217	SAMN02440645	PRJNA195824	GCA_000426745.1	Scaffold	1.87091	37	AUFY01	40	1579	2013-07-10T00:00:00Z	ftp://ftp.ncbi.nlm.nih.gov/genomes/all/GCA/000/426/745/GCA_000426745.1_ASM42674v1	ftp://ftp.ncbi.nlm.nih.gov/genomes/all/GCF/000/426/745/GCF_000426745.1_ASM42674v1	representative	YES	V_montpellierensis_str_DSM_17217_id_GCA_000426745_1	G_0028	NO	NO	NA	NO	NA	YES	human,gastric fluid of a newborn	gut	unknown	0	100
Veillonella sp.	Bacteria;Terrabacteria group;Firmicutes		SAMEA3138459	PRJEB1038	GCA_000431435.1	Scaffold	2.88575	42	CAWP01	170	2777	2013-05-31T00:00:00Z	ftp://ftp.ncbi.nlm.nih.gov/genomes/all/GCA/000/431/435/GCA_000431435.1_MGS933	ftp://ftp.ncbi.nlm.nih.gov/genomes/all/GCF/000/431/435/GCF_000431435.1_MGS933		NO	V_sp_str_CAG_933_id_GCA_000431435_1	G_0079	NO	NO	NA	NO	NA	NO	derived from human gut metagenome	gut	unknown	5.51	98.73
Veillonella parvula	Bacteria;Terrabacteria group;Firmicutes	HSIVP1	SAMN02471223	PRJNA196131	GCA_000448705.1	Chromosome	2.17799	38.6008	ASKE01	1	3792	2013-08-19T00:00:00Z	ftp://ftp.ncbi.nlm.nih.gov/genomes/all/GCA/000/448/705/GCA_000448705.1_HSIVP1_1.0	ftp://ftp.ncbi.nlm.nih.gov/genomes/all/GCF/000/448/705/GCF_000448705.1_HSIVP1_1.0		YES	V_parvula_str_HSIVP1_id_GCA_000448705_1	G_0054	YES	YES	HMT_161	NO	NA	NO	ileostomy effluent evening sample obtained from a 79 year-old male ileostomist plated on Veillonella selective agar	feces	Homo sapiens	0.12	99.9
Veillonella dispar	Bacteria;Terrabacteria group;Firmicutes		SAMN02316559	PRJNA221498	GCA_000508585.1	Scaffold	2.43261	38.5	AZMJ01	605	2680	2013-12-16T16:26:00Z	ftp://ftp.ncbi.nlm.nih.gov/genomes/all/GCA/000/508/585/GCA_000508585.1_Vll_DORA_11_velvet_1.1	ftp://ftp.ncbi.nlm.nih.gov/genomes/all/GCF/000/508/585/GCF_000508585.1_Vll_DORA_11_velvet_1.1		NO	V_dispar_str_DORA_11_id_GCA_000508585_1	G_0022	YES	YES	HMT_160	YES	premature male infant delivered via Caesarean section	NO	stool	feces	Homo sapiens	10.21	98.85
Veillonella sp.	Bacteria;Terrabacteria group;Firmicutes	AS16	SAMN02597445	PRJNA165949	GCA_000517785.1	Contig	1.94614	43.1	AZYX01	22	1709	2014-01-13T00:00:00Z	ftp://ftp.ncbi.nlm.nih.gov/genomes/all/GCA/000/517/785/GCA_000517785.1_VspAS16v1.0	ftp://ftp.ncbi.nlm.nih.gov/genomes/all/GCF/000/517/785/GCF_000517785.1_VspAS16v1.0		YES	V_sp_str_AS16_id_GCA_000517785_1	G_0078	YES	YES	HMT_887	NO	NA	NO	unknown	unknown	unknown	0.05	99.28
Veillonella montpellierensis	Bacteria;Terrabacteria group;Firmicutes	DNF00314	SAMN02850965	PRJNA219664	GCA_000759285.1	Contig	1.97684	37.1	JRNT01	72	1671	2014-09-26T00:00:00Z	ftp://ftp.ncbi.nlm.nih.gov/genomes/all/GCA/000/759/285/GCA_000759285.1_04_NF40_HMP872v01	ftp://ftp.ncbi.nlm.nih.gov/genomes/all/GCF/000/759/285/GCF_000759285.1_04_NF40_HMP872v01		NO	V_montpellierensis_str_DNF00314_id_GCA_000759285_1	G_0027	NO	NO	NA	NO	NA	NO	vagina	vagina	Homo sapiens	0.74	99.54
Veillonella tobetsuensis	Bacteria;Terrabacteria group;Firmicutes	ATCC BAA-2400	SAMD00028777	PRJDB3830	GCA_001078375.1	Scaffold	2.16128	38.5	BBXI01	48	1919	2015-07-06T14:02:00Z	ftp://ftp.ncbi.nlm.nih.gov/genomes/all/GCA/001/078/375/GCA_001078375.1_ASM107837v1	ftp://ftp.ncbi.nlm.nih.gov/genomes/all/GCF/001/078/375/GCF_001078375.1_ASM107837v1		YES	V_tobetsuensis_str_ATCC_BAA_2400_id_GCA_001078375_1	G_0104	NO	NO	NA	NO	NA	YES	oral cavity	oral	unknown	0.15	100
Veillonella parvula	Bacteria;Terrabacteria group;Firmicutes	SHI-1	SAMN04325242	PRJNA305444	GCA_001487025.1	Scaffold	1.06854	38.8	LOJO01	7	924	2016-01-05T00:00:00Z	ftp://ftp.ncbi.nlm.nih.gov/genomes/all/GCA/001/487/025/GCA_001487025.1_ASM148702v1	ftp://ftp.ncbi.nlm.nih.gov/genomes/all/GCF/001/487/025/GCF_001487025.1_ASM148702v1		NO	V_parvula_str_SHI_1_id_GCA_001487025_1	G_0043	NO	YES	NA	YES	healthy	NO	healthy human saliva	oral	Homo sapiens	0	44.75
Veillonella atypica	Bacteria;Terrabacteria group;Firmicutes	CMW7756B	SAMN03956213	PRJNA272125	GCA_001546845.1	Scaffold	2.09885	38.9	LRQT01	94	1866	2016-02-02T00:00:00Z	ftp://ftp.ncbi.nlm.nih.gov/genomes/all/GCA/001/546/845/GCA_001546845.1_ASM154684v1	ftp://ftp.ncbi.nlm.nih.gov/genomes/all/GCF/001/546/845/GCF_001546845.1_ASM154684v1		YES	V_atypica_str_CMW7756B_id_GCA_001546845_1	G_0007	NO	YES	NA	NO	NA	NO	vagina	vagina	Homo sapiens	0.05	99.98
Veillonella dispar	Bacteria;Terrabacteria group;Firmicutes	DNF00926	SAMN04324900	PRJNA246511	GCA_001553315.1	Scaffold	2.04549	38.6	LSDO01	58	1826	2016-02-08T00:00:00Z	ftp://ftp.ncbi.nlm.nih.gov/genomes/all/GCA/001/553/315/GCA_001553315.1_ASM155331v1	ftp://ftp.ncbi.nlm.nih.gov/genomes/all/GCF/001/553/315/GCF_001553315.1_ASM155331v1		YES	V_dispar_str_DNF00926_id_GCA_001553315_1	G_0020	NO	YES	NA	NO	NA	NO	vagina	vagina	Homo sapiens	0.05	99.51
Veillonella parvula	Bacteria;Terrabacteria group;Firmicutes	DNF00876	SAMN04324899	PRJNA246509	GCA_001553335.1	Scaffold	2.05044	38.6	LSDP01	41	1790	2016-02-08T00:00:00Z	ftp://ftp.ncbi.nlm.nih.gov/genomes/all/GCA/001/553/335/GCA_001553335.1_ASM155333v1	ftp://ftp.ncbi.nlm.nih.gov/genomes/all/GCF/001/553/335/GCF_001553335.1_ASM155333v1		YES	V_parvula_str_DNF00876_id_GCA_001553335_1	G_0042	NO	YES	NA	NO	NA	NO	vagina	vagina	Homo sapiens	0.51	99.8
Veillonella sp.	Bacteria;Terrabacteria group;Firmicutes	DNF00869	SAMN04324904	PRJNA257378	GCA_001553345.1	Scaffold	1.66429	39.3	LSDQ01	27	1456	2016-02-08T00:00:00Z	ftp://ftp.ncbi.nlm.nih.gov/genomes/all/GCA/001/553/345/GCA_001553345.1_ASM155334v1	ftp://ftp.ncbi.nlm.nih.gov/genomes/all/GCF/001/553/345/GCF_001553345.1_ASM155334v1		YES	V_sp_str_DNF00869_id_GCA_001553345_1	G_0086	NO	NO	NA	NO	NA	NO	vagina	vagina	Homo sapiens	0.05	94.23
Veillonella parvula	Bacteria;Terrabacteria group;Firmicutes	UTDB1-3	SAMN06317777	PRJNA373880	GCA_002005185.1	Complete	2.17852	38.8		1	1918	2017-02-21T00:00:00Z	ftp://ftp.ncbi.nlm.nih.gov/genomes/all/GCA/002/005/185/GCA_002005185.1_ASM200518v1	ftp://ftp.ncbi.nlm.nih.gov/genomes/all/GCF/002/005/185/GCF_002005185.1_ASM200518v1		YES	V_parvula_str_UTDB1_3_id_GCA_002005185_1	G_0048	NO	YES	NA	NO	NA	NO	subgingival plaque	oral	unknown	0.05	100
Veillonella atypica	Bacteria;Terrabacteria group;Firmicutes	OK5	SAMN06644703	PRJNA380512	GCA_002082765.1	Complete	2.07195	39.1		1	1788	2017-04-10T00:00:00Z	ftp://ftp.ncbi.nlm.nih.gov/genomes/all/GCA/002/082/765/GCA_002082765.1_ASM208276v1	ftp://ftp.ncbi.nlm.nih.gov/genomes/all/GCF/002/082/765/GCF_002082765.1_ASM208276v1		YES	V_atypica_str_OK5_id_GCA_002082765_1	G_0010	NO	YES	NA	NO	NA	NO	oral cavity	oral	Homo sapiens	0.05	100
Veillonella parvula	Bacteria;Terrabacteria group;Firmicutes	UMB0371	SAMN08193736	PRJNA316969	GCA_002847925.1	Scaffold	2.15056	38.6	PKHW01	14	1911	2017-12-28T00:00:00Z	ftp://ftp.ncbi.nlm.nih.gov/genomes/all/GCA/002/847/925/GCA_002847925.1_ASM284792v1	ftp://ftp.ncbi.nlm.nih.gov/genomes/all/GCF/002/847/925/GCF_002847925.1_ASM284792v1		YES	V_parvula_str_UMB0371_id_GCA_002847925_1	G_0035	NO	YES	NA	NO	NA	NO	unknown	unknown	Homo sapiens	0.05	100
Veillonella sp.	Bacteria;Terrabacteria group;Firmicutes	T11011-6	SAMD00090160	PRJDB3830	GCA_002959755.1	Contig	2.05309	38.9	PPCW01	5	1807	2018-02-27T00:00:00Z	ftp://ftp.ncbi.nlm.nih.gov/genomes/all/GCA/002/959/755/GCA_002959755.1_ASM295975v1	ftp://ftp.ncbi.nlm.nih.gov/genomes/all/GCF/002/959/755/GCF_002959755.1_ASM295975v1		YES	V_sp_str_T11011_6_id_GCA_002959755_1	G_0094	NO	NO	NA	NO	NA	NO	oral cavity	oral	unknown	0.11	99.54
Veillonella rogosae	Bacteria;Terrabacteria group;Firmicutes	JCM 15642	SAMD00090159	PRJDB3830	GCA_002959775.1	Contig	2.18711	38.9	PPCX01	15	1945	2018-02-27T00:00:00Z	ftp://ftp.ncbi.nlm.nih.gov/genomes/all/GCA/002/959/775/GCA_002959775.1_ASM295977v1	ftp://ftp.ncbi.nlm.nih.gov/genomes/all/GCF/002/959/775/GCF_002959775.1_ASM295977v1	representative	YES	V_rogosae_str_JCM_15642_id_GCA_002959775_1	G_0061	NO	YES	NA	NO	NA	YES	oral cavity	oral	unknown	0.05	100
Veillonella sp.	Bacteria;Terrabacteria group;Firmicutes	S13054-11	SAMD00090158	PRJDB3830	GCA_002959795.1	Contig	2.08673	38.7	PPCY01	10	1814	2018-02-27T00:00:00Z	ftp://ftp.ncbi.nlm.nih.gov/genomes/all/GCA/002/959/795/GCA_002959795.1_ASM295979v1	ftp://ftp.ncbi.nlm.nih.gov/genomes/all/GCF/002/959/795/GCF_002959795.1_ASM295979v1		YES	V_sp_str_S13054_11_id_GCA_002959795_1	G_0093	NO	NO	NA	NO	NA	NO	oral cavity	oral	unknown	0.51	100
Veillonella sp.	Bacteria;Terrabacteria group;Firmicutes	T34266-5	SAMD00090157	PRJDB3830	GCA_002959815.1	Contig	2.06057	39.1	PPCZ01	26	1825	2018-02-27T00:00:00Z	ftp://ftp.ncbi.nlm.nih.gov/genomes/all/GCA/002/959/815/GCA_002959815.1_ASM295981v1	ftp://ftp.ncbi.nlm.nih.gov/genomes/all/GCF/002/959/815/GCF_002959815.1_ASM295981v1		YES	V_sp_str_T34266_5_id_GCA_002959815_1	G_0096	NO	NO	NA	NO	NA	NO	oral cavity	oral	unknown	0.28	99.98
Veillonella sp.	Bacteria;Terrabacteria group;Firmicutes	S13053-19	SAMD00090156	PRJDB3830	GCA_002959835.1	Contig	2.27809	38.9	PPDA01	17	2023	2018-02-27T00:00:00Z	ftp://ftp.ncbi.nlm.nih.gov/genomes/all/GCA/002/959/835/GCA_002959835.1_ASM295983v1	ftp://ftp.ncbi.nlm.nih.gov/genomes/all/GCF/002/959/835/GCF_002959835.1_ASM295983v1		YES	V_sp_str_S13053_19_id_GCA_002959835_1	G_0092	NO	NO	NA	NO	NA	NO	oral cavity	oral	unknown	0.15	100
Veillonella denticariosi	Bacteria;Terrabacteria group;Firmicutes	JCM 15641	SAMD00090155	PRJDB3830	GCA_002959855.1	Contig	1.98187	42.9	PPDB01	8	1753	2018-02-27T00:00:00Z	ftp://ftp.ncbi.nlm.nih.gov/genomes/all/GCA/002/959/855/GCA_002959855.1_ASM295985v1	ftp://ftp.ncbi.nlm.nih.gov/genomes/all/GCF/002/959/855/GCF_002959855.1_ASM295985v1	representative	YES	V_denticariosi_str_JCM_15641_id_GCA_002959855_1	G_0015	NO	YES	NA	NO	NA	YES	oral cavity	oral	unknown	0.05	99.28
Veillonella sp.	Bacteria;Terrabacteria group;Firmicutes	T14073-2	SAMD00090154	PRJDB3830	GCA_002959875.1	Contig	2.12085	38.7	PPDC01	16	1946	2018-02-27T00:00:00Z	ftp://ftp.ncbi.nlm.nih.gov/genomes/all/GCA/002/959/875/GCA_002959875.1_ASM295987v1	ftp://ftp.ncbi.nlm.nih.gov/genomes/all/GCF/002/959/875/GCF_002959875.1_ASM295987v1		YES	V_sp_str_T14073_2_id_GCA_002959875_1	G_0095	NO	NO	NA	NO	NA	NO	oral cavity	oral	unknown	0.28	99.89
Veillonella infantium	Bacteria;Terrabacteria group;Firmicutes	T11011-4	SAMD00090153	PRJDB3830	GCA_002959895.1	Contig	2.02134	38.6	PPDD01	15	1804	2018-02-27T00:00:00Z	ftp://ftp.ncbi.nlm.nih.gov/genomes/all/GCA/002/959/895/GCA_002959895.1_ASM295989v1	ftp://ftp.ncbi.nlm.nih.gov/genomes/all/GCF/002/959/895/GCF_002959895.1_ASM295989v1	representative	YES	V_infantium_str_T11011_4_id_GCA_002959895_1	G_0026	NO	NO	NA	NO	NA	YES	oral cavity	oral	unknown	0.12	99.89
Veillonella atypica	Bacteria;Terrabacteria group;Firmicutes	ATCC 17744	SAMD00090152	PRJDB3830	GCA_002959915.1	Contig	2.03741	39	PPDE01	11	1824	2018-02-27T00:00:00Z	ftp://ftp.ncbi.nlm.nih.gov/genomes/all/GCA/002/959/915/GCA_002959915.1_ASM295991v1	ftp://ftp.ncbi.nlm.nih.gov/genomes/all/GCF/002/959/915/GCF_002959915.1_ASM295991v1		YES	V_atypica_str_ATCC_17744_id_GCA_002959915_1	G_0014	NO	YES	NA	NO	NA	YES	oral cavity	oral	unknown	0.05	100
Veillonella tobetsuensis	Bacteria;Terrabacteria group;Firmicutes	Y6	SAMD00090161	PRJDB3830	GCA_002959935.1	Contig	2.04111	38.5	PPDF01	14	1802	2018-02-27T00:00:00Z	ftp://ftp.ncbi.nlm.nih.gov/genomes/all/GCA/002/959/935/GCA_002959935.1_ASM295993v1	ftp://ftp.ncbi.nlm.nih.gov/genomes/all/GCF/002/959/935/GCF_002959935.1_ASM295993v1	representative	YES	V_tobetsuensis_str_Y6_id_GCA_002959935_1	G_0103	NO	NO	NA	NO	NA	NO	oral cavity	oral	unknown	0.15	100
Veillonella sp.	Bacteria;Terrabacteria group;Firmicutes	AM51-8BH	SAMN09736631	PRJNA482748	GCA_003463825.1	Scaffold	2.00615	38.7	QSDY01	124	1592	2018-09-06T00:00:00Z	ftp://ftp.ncbi.nlm.nih.gov/genomes/all/GCA/003/463/825/GCA_003463825.1_ASM346382v1	ftp://ftp.ncbi.nlm.nih.gov/genomes/all/GCF/003/463/825/GCF_003463825.1_ASM346382v1		YES	V_sp_str_AM51_8BH_id_GCA_003463825_1	G_0073	NO	NO	NA	NO	NA	NO	feces	feces	Homo sapiens	0	99.24
Veillonella parvula	Bacteria;Terrabacteria group;Firmicutes	AM48-14BH	SAMN09736605	PRJNA482748	GCA_003464005.1	Scaffold	2.08719	38.7	QSEQ01	111	1598	2018-09-06T00:00:00Z	ftp://ftp.ncbi.nlm.nih.gov/genomes/all/GCA/003/464/005/GCA_003464005.1_ASM346400v1	ftp://ftp.ncbi.nlm.nih.gov/genomes/all/GCF/003/464/005/GCF_003464005.1_ASM346400v1		YES	V_parvula_str_AM48_14BH_id_GCA_003464005_1	G_0044	NO	YES	NA	NO	NA	NO	feces	feces	Homo sapiens	0.05	99.28
Veillonella parvula	Bacteria;Terrabacteria group;Firmicutes	AF04-47	SAMN09734183	PRJNA482748	GCA_003465965.1	Scaffold	2.14021	38.7	QSBH01	21	1908	2018-09-06T00:00:00Z	ftp://ftp.ncbi.nlm.nih.gov/genomes/all/GCA/003/465/965/GCA_003465965.1_ASM346596v1	ftp://ftp.ncbi.nlm.nih.gov/genomes/all/GCF/003/465/965/GCF_003465965.1_ASM346596v1		YES	V_parvula_str_AF04_47_id_GCA_003465965_1	G_0040	NO	YES	NA	NO	NA	NO	feces	feces	Homo sapiens	0.14	100
Veillonella sp.	Bacteria;Terrabacteria group;Firmicutes	AF42-16	SAMN09734700	PRJNA482748	GCA_003474105.1	Scaffold	2.03346	38.8	QRNT01	119	1601	2018-09-06T00:00:00Z	ftp://ftp.ncbi.nlm.nih.gov/genomes/all/GCA/003/474/105/GCA_003474105.1_ASM347410v1	ftp://ftp.ncbi.nlm.nih.gov/genomes/all/GCF/003/474/105/GCF_003474105.1_ASM347410v1		NO	V_sp_str_AF42_16_id_GCA_003474105_1	G_0072	NO	NO	NA	NO	NA	NO	feces	feces	Homo sapiens	0.05	98.69
Veillonella atypica	Bacteria;Terrabacteria group;Firmicutes	AF36-15BH	SAMN09734641	PRJNA482748	GCA_003474825.1	Scaffold	1.99286	38.9	QRPF01	24	1780	2018-09-06T00:00:00Z	ftp://ftp.ncbi.nlm.nih.gov/genomes/all/GCA/003/474/825/GCA_003474825.1_ASM347482v1	ftp://ftp.ncbi.nlm.nih.gov/genomes/all/GCF/003/474/825/GCF_003474825.1_ASM347482v1		YES	V_atypica_str_AF36_15BH_id_GCA_003474825_1	G_0002	NO	YES	NA	NO	NA	NO	feces	feces	Homo sapiens	0.09	99.98
Veillonella parvula	Bacteria;Terrabacteria group;Firmicutes	KHUD_VP2	SAMN09946803	PRJNA488979	GCA_003584215.1	Scaffold	2.14419	38.6	QYAA01	16	1887	2018-09-20T00:00:00Z	ftp://ftp.ncbi.nlm.nih.gov/genomes/all/GCA/003/584/215/GCA_003584215.1_ASM358421v1	ftp://ftp.ncbi.nlm.nih.gov/genomes/all/GCF/003/584/215/GCF_003584215.1_ASM358421v1		YES	V_parvula_str_KHUD_VP2_id_GCA_003584215_1	G_0039	NO	YES	NA	YES	Periodontitis	NO	subgingival plaque	oral	Homo sapiens	0.05	100
Veillonella sp.	Bacteria;Terrabacteria group;Firmicutes	AF36-20BH	SAMN09734647	PRJNA482748	GCA_003602765.1	Scaffold	2.10045	38.6	QTLR01	22	1879	2018-10-01T00:00:00Z	ftp://ftp.ncbi.nlm.nih.gov/genomes/all/GCA/003/602/765/GCA_003602765.1_ASM360276v1	ftp://ftp.ncbi.nlm.nih.gov/genomes/all/GCF/003/602/765/GCF_003602765.1_ASM360276v1		YES	V_sp_str_AF36_20BH_id_GCA_003602765_1	G_0067	NO	NO	NA	NO	NA	NO	feces	feces	Homo sapiens	0.05	100
Veillonella sp.	Bacteria;Terrabacteria group;Firmicutes	AF13-2	SAMN09734232	PRJNA482748	GCA_003603295.1	Scaffold	2.02369	38.7	QTMT01	14	1771	2018-10-01T00:00:00Z	ftp://ftp.ncbi.nlm.nih.gov/genomes/all/GCA/003/603/295/GCA_003603295.1_ASM360329v1	ftp://ftp.ncbi.nlm.nih.gov/genomes/all/GCF/003/603/295/GCF_003603295.1_ASM360329v1		YES	V_sp_str_AF13_2_id_GCA_003603295_1	G_0065	NO	NO	NA	NO	NA	NO	feces	feces	Homo sapiens	0.05	100
Veillonella atypica	Bacteria;Terrabacteria group;Firmicutes	KHUD_V1	SAMN09946802	PRJNA488979	GCA_003605975.1	Scaffold	2.18929	39	QXZZ01	54	1956	2018-10-02T00:00:00Z	ftp://ftp.ncbi.nlm.nih.gov/genomes/all/GCA/003/605/975/GCA_003605975.1_ASM360597v1	ftp://ftp.ncbi.nlm.nih.gov/genomes/all/GCF/003/605/975/GCF_003605975.1_ASM360597v1		YES	V_atypica_str_KHUD_V1_id_GCA_003605975_1	G_0005	NO	YES	NA	YES	Periodontitis	NO	subgingival plaque	oral	Homo sapiens	0.39	100
Veillonella sp.	Bacteria;Terrabacteria group;Firmicutes	3960	SAMN10465600	PRJNA506647	GCA_003991995.1	Contig	1.86009	39.7	RQVI01	69	1627	2019-01-04T00:00:00Z	ftp://ftp.ncbi.nlm.nih.gov/genomes/all/GCA/003/991/995/GCA_003991995.1_ASM399199v1	ftp://ftp.ncbi.nlm.nih.gov/genomes/all/GCF/003/991/995/GCF_003991995.1_ASM399199v1		YES	V_sp_str_3960_id_GCA_003991995_1	G_0071	NO	NO	NA	NO	NA	NO	stomatology	oral	Homo sapiens	0.36	94.47
Veillonella sp.	Bacteria;Terrabacteria group;Firmicutes	VA139	SAMN10465603	PRJNA506647	GCA_003992005.1	Contig	2.17228	39.5	RQVL01	76	1880	2019-01-04T00:00:00Z	ftp://ftp.ncbi.nlm.nih.gov/genomes/all/GCA/003/992/005/GCA_003992005.1_ASM399200v1	ftp://ftp.ncbi.nlm.nih.gov/genomes/all/GCF/003/992/005/GCF_003992005.1_ASM399200v1		YES	V_sp_str_VA139_id_GCA_003992005_1	G_0098	NO	NO	NA	NO	NA	NO	broncho alveolar fluid	respiratory	Homo sapiens	0.18	92.18
Veillonella sp.	Bacteria;Terrabacteria group;Firmicutes	VA137	SAMN10465602	PRJNA506647	GCA_003992015.1	Contig	1.9024	39.6	RQVK01	36	1623	2019-01-04T00:00:00Z	ftp://ftp.ncbi.nlm.nih.gov/genomes/all/GCA/003/992/015/GCA_003992015.1_ASM399201v1	ftp://ftp.ncbi.nlm.nih.gov/genomes/all/GCF/003/992/015/GCF_003992015.1_ASM399201v1		YES	V_sp_str_VA137_id_GCA_003992015_1	G_0097	NO	NO	NA	NO	NA	NO	wound	wound	Homo sapiens	0.05	94.23
Veillonella sp.	Bacteria;Terrabacteria group;Firmicutes	CHU740	SAMN10465595	PRJNA506647	GCA_003992055.1	Contig	1.89384	39.3	RQVD01	35	1608	2019-01-04T00:00:00Z	ftp://ftp.ncbi.nlm.nih.gov/genomes/all/GCA/003/992/055/GCA_003992055.1_ASM399205v1	ftp://ftp.ncbi.nlm.nih.gov/genomes/all/GCF/003/992/055/GCF_003992055.1_ASM399205v1		YES	V_sp_str_CHU740_id_GCA_003992055_1	G_0083	NO	NO	NA	NO	NA	NO	withlow	wound	Homo sapiens	0.24	94.14
Veillonella seminalis	Bacteria;Terrabacteria group;Firmicutes	ADV4313-2	SAMN10465591	PRJNA506647	GCA_003992065.1	Contig	2.25269	42.2	RQUZ01	27	2055	2019-01-04T00:00:00Z	ftp://ftp.ncbi.nlm.nih.gov/genomes/all/GCA/003/992/065/GCA_003992065.1_ASM399206v1	ftp://ftp.ncbi.nlm.nih.gov/genomes/all/GCF/003/992/065/GCF_003992065.1_ASM399206v1	representative	YES	V_seminalis_str_ADV4313_2_id_GCA_003992065_1	G_0062	NO	NO	NA	NO	NA	NO	semen	semen	Homo sapiens	0.12	99.54
Veillonella sp.	Bacteria;Terrabacteria group;Firmicutes	CHU732	SAMN10465594	PRJNA506647	GCA_003992085.1	Contig	1.97231	39.5	RQVC01	42	1648	2019-01-04T00:00:00Z	ftp://ftp.ncbi.nlm.nih.gov/genomes/all/GCA/003/992/085/GCA_003992085.1_ASM399208v1	ftp://ftp.ncbi.nlm.nih.gov/genomes/all/GCF/003/992/085/GCF_003992085.1_ASM399208v1		YES	V_sp_str_CHU732_id_GCA_003992085_1	G_0082	NO	NO	NA	NO	NA	NO	upper respiratory tract	respiratory	Homo sapiens	0.2	93.78
Veillonella sp.	Bacteria;Terrabacteria group;Firmicutes	VA142	SAMN10465605	PRJNA506647	GCA_003992135.1	Contig	1.96938	39.1	RQVN01	66	1768	2019-01-04T00:00:00Z	ftp://ftp.ncbi.nlm.nih.gov/genomes/all/GCA/003/992/135/GCA_003992135.1_ASM399213v1	ftp://ftp.ncbi.nlm.nih.gov/genomes/all/GCF/003/992/135/GCF_003992135.1_ASM399213v1		YES	V_sp_str_VA142_id_GCA_003992135_1	G_0100	NO	NO	NA	NO	NA	NO	gall blader	gall blader	Homo sapiens	1.04	94.69
Veillonella sp.	Bacteria;Terrabacteria group;Firmicutes	VA141	SAMN10465604	PRJNA506647	GCA_003992175.1	Contig	1.80603	39.2	RQVM01	12	1584	2019-01-04T00:00:00Z	ftp://ftp.ncbi.nlm.nih.gov/genomes/all/GCA/003/992/175/GCA_003992175.1_ASM399217v1	ftp://ftp.ncbi.nlm.nih.gov/genomes/all/GCF/003/992/175/GCF_003992175.1_ASM399217v1		YES	V_sp_str_VA141_id_GCA_003992175_1	G_0099	NO	NO	NA	NO	NA	NO	foot wound	wound	Homo sapiens	0.09	94.23
Veillonella sp.	Bacteria;Terrabacteria group;Firmicutes	CNR 79/14	SAMN10465599	PRJNA506647	GCA_003992185.1	Contig	1.77693	39.4	RQVH01	51	1564	2019-01-04T00:00:00Z	ftp://ftp.ncbi.nlm.nih.gov/genomes/all/GCA/003/992/185/GCA_003992185.1_ASM399218v1	ftp://ftp.ncbi.nlm.nih.gov/genomes/all/GCF/003/992/185/GCF_003992185.1_ASM399218v1		YES	V_sp_str_CNR_79_14_id_GCA_003992185_1	G_0085	NO	NO	NA	NO	NA	NO	peri prosthetic tissue	implant	Homo sapiens	0.14	94.23
Veillonella sp.	Bacteria;Terrabacteria group;Firmicutes	3627	SAMN10465598	PRJNA506647	GCA_003992195.1	Contig	1.73878	39.3	RQVG01	34	1510	2019-01-04T00:00:00Z	ftp://ftp.ncbi.nlm.nih.gov/genomes/all/GCA/003/992/195/GCA_003992195.1_ASM399219v1	ftp://ftp.ncbi.nlm.nih.gov/genomes/all/GCF/003/992/195/GCF_003992195.1_ASM399219v1		YES	V_sp_str_3627_id_GCA_003992195_1	G_0074	NO	NO	NA	NO	NA	NO	peritoneal fluid	abdomen	Homo sapiens	0.1	94.75
Veillonella sp.	Bacteria;Terrabacteria group;Firmicutes	3913	SAMN10465597	PRJNA506647	GCA_003992235.1	Contig	1.77052	39.4	RQVF01	15	1571	2019-01-04T00:00:00Z	ftp://ftp.ncbi.nlm.nih.gov/genomes/all/GCA/003/992/235/GCA_003992235.1_ASM399223v1	ftp://ftp.ncbi.nlm.nih.gov/genomes/all/GCF/003/992/235/GCF_003992235.1_ASM399223v1		YES	V_sp_str_3913_id_GCA_003992235_1	G_0066	NO	NO	NA	NO	NA	NO	mouth fluid	oral	Homo sapiens	0.1	94.3
Veillonella sp.	Bacteria;Terrabacteria group;Firmicutes	CHU110	SAMN10465592	PRJNA506647	GCA_003992255.1	Contig	1.88192	39.4	RQVA01	43	1582	2019-01-04T00:00:00Z	ftp://ftp.ncbi.nlm.nih.gov/genomes/all/GCA/003/992/255/GCA_003992255.1_ASM399225v1	ftp://ftp.ncbi.nlm.nih.gov/genomes/all/GCF/003/992/255/GCF_003992255.1_ASM399225v1		YES	V_sp_str_CHU110_id_GCA_003992255_1	G_0080	NO	NO	NA	NO	NA	NO	upper respiratory tract	respiratory	Homo sapiens	0.45	94.14
Veillonella sp.	Bacteria;Terrabacteria group;Firmicutes	CHU594	SAMN10465593	PRJNA506647	GCA_003992265.1	Contig	1.8227	39.3	RQVB01	23	1600	2019-01-04T00:00:00Z	ftp://ftp.ncbi.nlm.nih.gov/genomes/all/GCA/003/992/265/GCA_003992265.1_ASM399226v1	ftp://ftp.ncbi.nlm.nih.gov/genomes/all/GCF/003/992/265/GCF_003992265.1_ASM399226v1		YES	V_sp_str_CHU594_id_GCA_003992265_1	G_0081	NO	NO	NA	NO	NA	NO	toe wound	wound	Homo sapiens	0.26	94.69
Veillonella sp.	Bacteria;Terrabacteria group;Firmicutes	3891	SAMN10465596	PRJNA506647	GCA_003992315.1	Contig	1.89077	39.4	RQVE01	38	1644	2019-01-04T00:00:00Z	ftp://ftp.ncbi.nlm.nih.gov/genomes/all/GCA/003/992/315/GCA_003992315.1_ASM399231v1	ftp://ftp.ncbi.nlm.nih.gov/genomes/all/GCF/003/992/315/GCF_003992315.1_ASM399231v1		NO	V_sp_str_3891_id_GCA_003992315_1	G_0075	NO	NO	NA	NO	NA	NO	spermoculture	semen	Homo sapiens	0.39	94.47
Veillonella sp.	Bacteria;Terrabacteria group;Firmicutes	3310	SAMN10465601	PRJNA506647	GCA_003999875.1	Contig	1.87038	39.6	RQVJ01	16	1682	2019-01-04T00:00:00Z	ftp://ftp.ncbi.nlm.nih.gov/genomes/all/GCA/003/999/875/GCA_003999875.1_ASM399987v1	ftp://ftp.ncbi.nlm.nih.gov/genomes/all/GCF/003/999/875/GCF_003999875.1_ASM399987v1		YES	V_sp_str_3310_id_GCA_003999875_1	G_0068	NO	NO	NA	NO	NA	NO	stool	feces	Homo sapiens	0.17	94.23
Veillonella dispar	Bacteria;Terrabacteria group;Firmicutes	bj_0095	SAMN10239560	PRJNA496358	GCA_004166985.1	Contig	2.07502	38.6	RCYW01	14	1852	2019-02-11T00:00:00Z	ftp://ftp.ncbi.nlm.nih.gov/genomes/all/GCA/004/166/985/GCA_004166985.1_ASM416698v1	ftp://ftp.ncbi.nlm.nih.gov/genomes/all/GCF/004/166/985/GCF_004166985.1_ASM416698v1		NO	V_dispar_str_bj_0095_id_GCA_004166985_1	G_0018	NO	YES	NA	NO	NA	NO	stool	feces	Homo sapiens	0.05	100
Veillonella tobetsuensis	Bacteria;Terrabacteria group;Firmicutes	PAGU 1578	SAMD00163388	PRJDB8051	GCA_005403165.1	Scaffold	2.09863	39	BJCQ01	133	1881	2019-03-26T20:51:00Z	ftp://ftp.ncbi.nlm.nih.gov/genomes/all/GCA/005/403/165/GCA_005403165.1_ASM540316v1	ftp://ftp.ncbi.nlm.nih.gov/genomes/all/GCF/005/403/165/GCF_005403165.1_ASM540316v1		YES	V_tobetsuensis_str_PAGU_1578_id_GCA_005403165_1	G_0101	NO	NO	NA	YES	lung cancer	NO	intraoperative bronchial fluids of elderly patients with pulmounknownry carcinoma	lungs	Homo sapiens	0.43	100
Veillonella tobetsuensis	Bacteria;Terrabacteria group;Firmicutes	PAGU 1579	SAMD00163389	PRJDB8051	GCA_005403265.1	Scaffold	2.15192	38.5	BJCR01	129	1894	2019-03-26T20:51:00Z	ftp://ftp.ncbi.nlm.nih.gov/genomes/all/GCA/005/403/265/GCA_005403265.1_ASM540326v1	ftp://ftp.ncbi.nlm.nih.gov/genomes/all/GCF/005/403/265/GCF_005403265.1_ASM540326v1		YES	V_tobetsuensis_str_PAGU_1579_id_GCA_005403265_1	G_0102	NO	NO	NA	YES	lung cancer	NO	unknown	lungs	Homo sapiens	0.22	100
Veillonella seminalis	Bacteria;Terrabacteria group;Firmicutes	CCUG 65427	SAMN12839050	PRJNA563568	GCA_008830375.1	Contig	2.26088	42.2	WBKH01	21	2057	2019-10-06T00:00:00Z	ftp://ftp.ncbi.nlm.nih.gov/genomes/all/GCA/008/830/375/GCA_008830375.1_ASM883037v1	ftp://ftp.ncbi.nlm.nih.gov/genomes/all/GCF/008/830/375/GCF_008830375.1_ASM883037v1		NO	V_seminalis_str_CCUG_65427_id_GCA_008830375_1	G_0063	NO	NO	NA	NO	NA	NO	semen	semen	Homo sapiens	0.12	99.54
Veillonella parvula	Bacteria;Terrabacteria group;Firmicutes	BIOML-A1	SAMN11946668	PRJNA544527	GCA_009710745.1	Scaffold	2.15596	39	WMKM01	62	1871	2019-11-26T00:00:00Z	ftp://ftp.ncbi.nlm.nih.gov/genomes/all/GCA/009/710/745/GCA_009710745.1_ASM971074v1	ftp://ftp.ncbi.nlm.nih.gov/genomes/all/GCF/009/710/745/GCF_009710745.1_ASM971074v1		NO	V_parvula_str_BIOML_A1_id_GCA_009710745_1	G_0037	NO	YES	NA	NO	NA	NO	feces	feces	Homo sapiens	0.61	100
Veillonella parvula	Bacteria;Terrabacteria group;Firmicutes	BIOML-A2	SAMN11946669	PRJNA544527	GCA_009710775.1	Contig	2.05657	38.7	WMKL01	17	1757	2019-11-26T00:00:00Z	ftp://ftp.ncbi.nlm.nih.gov/genomes/all/GCA/009/710/775/GCA_009710775.1_ASM971077v1	ftp://ftp.ncbi.nlm.nih.gov/genomes/all/GCF/009/710/775/GCF_009710775.1_ASM971077v1		YES	V_parvula_str_BIOML_A2_id_GCA_009710775_1	G_0038	NO	YES	NA	NO	NA	NO	feces	feces	Homo sapiens	0.57	100
Veillonella dispar	Bacteria;Terrabacteria group;Firmicutes	BIOML-A3	SAMN11946667	PRJNA544527	GCA_009710805.1	Scaffold	2.70864	43.2	WMKN01	154	2479	2019-11-26T00:00:00Z	ftp://ftp.ncbi.nlm.nih.gov/genomes/all/GCA/009/710/805/GCA_009710805.1_ASM971080v1	ftp://ftp.ncbi.nlm.nih.gov/genomes/all/GCF/009/710/805/GCF_009710805.1_ASM971080v1		NO	V_dispar_str_BIOML_A3_id_GCA_009710805_1	G_0021	NO	YES	NA	NO	NA	NO	fecal material	feces	Homo sapiens	1.42	100
Veillonella dispar	Bacteria;Terrabacteria group;Firmicutes	BIOML-A2	SAMN11946666	PRJNA544527	GCA_009710825.1	Scaffold	2.07703	38.6	WMKO01	12	1822	2019-11-26T00:00:00Z	ftp://ftp.ncbi.nlm.nih.gov/genomes/all/GCA/009/710/825/GCA_009710825.1_ASM971082v1	ftp://ftp.ncbi.nlm.nih.gov/genomes/all/GCF/009/710/825/GCF_009710825.1_ASM971082v1		YES	V_dispar_str_BIOML_A2_id_GCA_009710825_1	G_0017	NO	YES	NA	NO	NA	NO	fecal material	feces	Homo sapiens	0.05	100
Veillonella dispar	Bacteria;Terrabacteria group;Firmicutes	BIOML-A1	SAMN11946665	PRJNA544527	GCA_009710845.1	Contig	2.08434	38.6	WMKP01	26	1841	2019-11-26T00:00:00Z	ftp://ftp.ncbi.nlm.nih.gov/genomes/all/GCA/009/710/845/GCA_009710845.1_ASM971084v1	ftp://ftp.ncbi.nlm.nih.gov/genomes/all/GCF/009/710/845/GCF_009710845.1_ASM971084v1		NO	V_dispar_str_BIOML_A1_id_GCA_009710845_1	G_0016	NO	YES	NA	NO	NA	NO	fecal material	feces	Homo sapiens	0.05	100
Veillonella nakazawae	Bacteria;Terrabacteria group;Firmicutes	T1-7	SAMD00199103	PRJDB3830	GCA_013393365.1	Complete	2.09782	38.6		1	1864	2020-06-25T23:03:00Z	ftp://ftp.ncbi.nlm.nih.gov/genomes/all/GCA/013/393/365/GCA_013393365.1_ASM1339336v1	ftp://ftp.ncbi.nlm.nih.gov/genomes/all/GCF/013/393/365/GCF_013393365.1_ASM1339336v1	representative	YES	V_nakazawae_str_T1_7_id_GCA_013393365_1	G_0030	NO	NO	NA	NO	NA	YES	oral cavity	oral	Homo sapiens	0.05	99.97
Veillonella sp.	Bacteria;Terrabacteria group;Firmicutes	M12	SAMN15815150	PRJNA656402	GCA_014306175.1	Contig	2.04146	38.6	JACRWI01	20	1796	2020-08-26T00:00:00Z	ftp://ftp.ncbi.nlm.nih.gov/genomes/all/GCA/014/306/175/GCA_014306175.1_ASM1430617v1	ftp://ftp.ncbi.nlm.nih.gov/genomes/all/GCF/014/306/175/GCF_014306175.1_ASM1430617v1		NO	V_sp_str_M12_id_GCA_014306175_1	G_0070	NO	NO	NA	NO	NA	NO	feces	feces	Homo sapiens	0.05	100
Veillonella dispar	Bacteria;Terrabacteria group;Firmicutes	1001216B_150713_A10	SAMN15532443	PRJNA637878	GCA_015547025.1	Scaffold	2.11478	38.5	JADMUI01	24	1890	2020-11-17T00:00:00Z	ftp://ftp.ncbi.nlm.nih.gov/genomes/all/GCA/015/547/025/GCA_015547025.1_ASM1554702v1	ftp://ftp.ncbi.nlm.nih.gov/genomes/all/GCF/015/547/025/GCF_015547025.1_ASM1554702v1		YES	V_dispar_str_1001216B_150713_A10_id_GCA_015547025_1	G_0019	NO	YES	NA	NO	NA	NO	stool	feces	Homo sapiens	0.05	100
Veillonella parvula	Bacteria;Terrabacteria group;Firmicutes	1001295B_180824_H5	SAMN15532465	PRJNA637878	GCA_015549975.1	Scaffold	2.06001	38.7	JADMZX01	9	1809	2020-11-17T00:00:00Z	ftp://ftp.ncbi.nlm.nih.gov/genomes/all/GCA/015/549/975/GCA_015549975.1_ASM1554997v1	ftp://ftp.ncbi.nlm.nih.gov/genomes/all/GCF/015/549/975/GCF_015549975.1_ASM1554997v1		YES	V_parvula_str_1001295B_180824_H5_id_GCA_015549975_1	G_0034	NO	YES	NA	NO	NA	NO	stool	feces	Homo sapiens	0.12	100
Veillonella parvula	Bacteria;Terrabacteria group;Firmicutes	1001216B_150713_F11	SAMN15532431	PRJNA637878	GCA_015554925.1	Scaffold	2.12776	38.5	JADNJL01	13	1898	2020-11-17T00:00:00Z	ftp://ftp.ncbi.nlm.nih.gov/genomes/all/GCA/015/554/925/GCA_015554925.1_ASM1555492v1	ftp://ftp.ncbi.nlm.nih.gov/genomes/all/GCF/015/554/925/GCF_015554925.1_ASM1555492v1		YES	V_parvula_str_1001216B_150713_F11_id_GCA_015554925_1	G_0041	NO	YES	NA	NO	NA	NO	stool	feces	Homo sapiens	0.08	100
Veillonella sp.	Bacteria;Terrabacteria group;Firmicutes	S12025-13	SAMD00199104	PRJDB3830	GCA_018406505.1	Complete	2.07281	38.6		1	1833	2021-04-02T00:00:00Z	ftp://ftp.ncbi.nlm.nih.gov/genomes/all/GCA/018/406/505/GCA_018406505.1_ASM1840650v1	ftp://ftp.ncbi.nlm.nih.gov/genomes/all/GCF/018/406/505/GCF_018406505.1_ASM1840650v1		YES	V_sp_str_S12025_13_id_GCA_018406505_1	G_0091	NO	NO	NA	NO	NA	NO	oral cavity	oral	Homo sapiens	0.05	100
Veillonella parvula	Bacteria;Terrabacteria group;Firmicutes	MCC755	SAMN12147434	PRJNA548918	GCA_018783925.1	Scaffold	2.09813	38.7	WQNK01	36	1837	2021-06-08T00:00:00Z	ftp://ftp.ncbi.nlm.nih.gov/genomes/all/GCA/018/783/925/GCA_018783925.1_ASM1878392v1	ftp://ftp.ncbi.nlm.nih.gov/genomes/all/GCF/018/783/925/GCF_018783925.1_ASM1878392v1		YES	V_parvula_str_MCC755_id_GCA_018783925_1	G_0036	NO	YES	NA	NO	NA	NO	feces	feces	Homo sapiens	0.05	100
Veillonella parvula	Bacteria;Terrabacteria group;Firmicutes	K63	SAMN14389591	PRJNA612981	GCA_019731115.1	Scaffold	2.07458	38.7	JAASJV01	7	1797	2021-08-23T00:00:00Z	ftp://ftp.ncbi.nlm.nih.gov/genomes/all/GCA/019/731/115/GCA_019731115.1_ASM1973111v1	ftp://ftp.ncbi.nlm.nih.gov/genomes/all/GCF/019/731/115/GCF_019731115.1_ASM1973111v1		YES	V_parvula_str_K63_id_GCA_019731115_1	G_0032	NO	YES	NA	NO	NA	NO	feces	feces	Homo sapiens	0.32	100
Veillonella ratti	Bacteria;Terrabacteria group;Firmicutes	MSK.5.21	SAMN22165179	PRJNA737800	GCA_020539705.1	Contig	2.51905	43	JAJBQO01	123	2282	2021-10-20T00:00:00Z	ftp://ftp.ncbi.nlm.nih.gov/genomes/all/GCA/020/539/705/GCA_020539705.1_ASM2053970v1	ftp://ftp.ncbi.nlm.nih.gov/genomes/all/GCF/020/539/705/GCF_020539705.1_ASM2053970v1		NO	V_ratti_str_MSK_5_21_id_GCA_020539705_1	G_0055	NO	NO	NA	NO	NA	NO	fecal sample	feces	Homo sapiens	1.22	99.32
Veillonella ratti	Bacteria;Terrabacteria group;Firmicutes	MSK.5.18	SAMN22165177	PRJNA737800	GCA_020539725.1	Contig	2.52073	43	JAJBQP01	124	2283	2021-10-20T00:00:00Z	ftp://ftp.ncbi.nlm.nih.gov/genomes/all/GCA/020/539/725/GCA_020539725.1_ASM2053972v1	ftp://ftp.ncbi.nlm.nih.gov/genomes/all/GCF/020/539/725/GCF_020539725.1_ASM2053972v1		NO	V_ratti_str_MSK_5_18_id_GCA_020539725_1	G_0056	NO	NO	NA	NO	NA	NO	fecal sample	feces	Homo sapiens	1.22	99.32
Veillonella ratti	Bacteria;Terrabacteria group;Firmicutes	MSK.5.16	SAMN22165176	PRJNA737800	GCA_020539735.1	Contig	2.52083	43	JAJBQQ01	127	2285	2021-10-20T00:00:00Z	ftp://ftp.ncbi.nlm.nih.gov/genomes/all/GCA/020/539/735/GCA_020539735.1_ASM2053973v1	ftp://ftp.ncbi.nlm.nih.gov/genomes/all/GCF/020/539/735/GCF_020539735.1_ASM2053973v1		NO	V_ratti_str_MSK_5_16_id_GCA_020539735_1	G_0057	NO	NO	NA	NO	NA	NO	fecal sample	feces	Homo sapiens	1.22	99.32
Veillonella ratti	Bacteria;Terrabacteria group;Firmicutes	MSK.5.8	SAMN22165181	PRJNA737800	GCA_020539765.1	Contig	2.51846	43	JAJBQN01	121	2283	2021-10-20T00:00:00Z	ftp://ftp.ncbi.nlm.nih.gov/genomes/all/GCA/020/539/765/GCA_020539765.1_ASM2053976v1	ftp://ftp.ncbi.nlm.nih.gov/genomes/all/GCF/020/539/765/GCF_020539765.1_ASM2053976v1		NO	V_ratti_str_MSK_5_8_id_GCA_020539765_1	G_0060	NO	NO	NA	NO	NA	NO	fecal sample	feces	Homo sapiens	1.22	99.32
Veillonella ratti	Bacteria;Terrabacteria group;Firmicutes	MSK.5.12	SAMN22165174	PRJNA737800	GCA_020539785.1	Contig	2.52002	43	JAJBQS01	126	2284	2021-10-20T00:00:00Z	ftp://ftp.ncbi.nlm.nih.gov/genomes/all/GCA/020/539/785/GCA_020539785.1_ASM2053978v1	ftp://ftp.ncbi.nlm.nih.gov/genomes/all/GCF/020/539/785/GCF_020539785.1_ASM2053978v1		NO	V_ratti_str_MSK_5_12_id_GCA_020539785_1	G_0058	NO	NO	NA	NO	NA	NO	fecal sample	feces	Homo sapiens	1.22	99.32
Veillonella atypica	Bacteria;Terrabacteria group;Firmicutes	DFI.4.11	SAMN22167503	PRJNA737800	GCA_020559285.1	Contig	2.2249	39.2	JAJCLE01	326	2165	2021-10-25T00:00:00Z	ftp://ftp.ncbi.nlm.nih.gov/genomes/all/GCA/020/559/285/GCA_020559285.1_ASM2055928v1	ftp://ftp.ncbi.nlm.nih.gov/genomes/all/GCF/020/559/285/GCF_020559285.1_ASM2055928v1		YES	V_atypica_str_DFI_4_11_id_GCA_020559285_1	G_0003	NO	YES	NA	NO	NA	NO	fecal sample	feces	Homo sapiens	1.89	100
Veillonella parvula	Bacteria;Terrabacteria group;Firmicutes	DFI.7.66	SAMN22167487	PRJNA737800	GCA_020559585.1	Contig	2.09617	38.6	JAJCLN01	23	1859	2021-10-25T00:00:00Z	ftp://ftp.ncbi.nlm.nih.gov/genomes/all/GCA/020/559/585/GCA_020559585.1_ASM2055958v1	ftp://ftp.ncbi.nlm.nih.gov/genomes/all/GCF/020/559/585/GCF_020559585.1_ASM2055958v1		YES	V_parvula_str_DFI_7_66_id_GCA_020559585_1	G_0033	NO	YES	NA	NO	NA	NO	fecal sample	feces	Homo sapiens	0.05	100
Veillonella parvula	Bacteria;Terrabacteria group;Firmicutes	DFI.7.67	SAMN22167488	PRJNA737800	GCA_020559605.1	Contig	2.1551	38.6	JAJCLM01	18	1896	2021-10-25T00:00:00Z	ftp://ftp.ncbi.nlm.nih.gov/genomes/all/GCA/020/559/605/GCA_020559605.1_ASM2055960v1	ftp://ftp.ncbi.nlm.nih.gov/genomes/all/GCF/020/559/605/GCF_020559605.1_ASM2055960v1		YES	V_parvula_str_DFI_7_67_id_GCA_020559605_1	G_0031	NO	YES	NA	NO	NA	NO	fecal sample	feces	Homo sapiens	0.09	100
Veillonella atypica	Bacteria;Terrabacteria group;Firmicutes	DFI.2.98	SAMN22167423	PRJNA737800	GCA_020560985.1	Contig	2.2125	39.1	JAJCNH01	239	2153	2021-10-25T00:00:00Z	ftp://ftp.ncbi.nlm.nih.gov/genomes/all/GCA/020/560/985/GCA_020560985.1_ASM2056098v1	ftp://ftp.ncbi.nlm.nih.gov/genomes/all/GCF/020/560/985/GCF_020560985.1_ASM2056098v1		YES	V_atypica_str_DFI_2_98_id_GCA_020560985_1	G_0004	NO	YES	NA	NO	NA	NO	fecal sample	feces	Homo sapiens	0.66	99.98
Veillonella nakazawae	Bacteria;Terrabacteria group;Firmicutes	DFI.4.35	SAMN22167510	PRJNA737800	GCA_020593325.1	Contig	2.13326	38.8	JAJDLA01	191	1977	2021-10-25T00:00:00Z	ftp://ftp.ncbi.nlm.nih.gov/genomes/all/GCA/020/593/325/GCA_020593325.1_ASM2059332v1	ftp://ftp.ncbi.nlm.nih.gov/genomes/all/GCF/020/593/325/GCF_020593325.1_ASM2059332v1		YES	V_nakazawae_str_DFI_4_35_id_GCA_020593325_1	G_0029	NO	NO	NA	NO	NA	NO	fecal sample	feces	Homo sapiens	1.31	100
Veillonella sp.	Bacteria;Terrabacteria group;Firmicutes	CLA-AA-H247	SAMN22081892	PRJNA767532	GCA_020687175.1	Contig	2.07624	38.7	JAJEQD01	48	1859	2021-10-31T00:00:00Z	ftp://ftp.ncbi.nlm.nih.gov/genomes/all/GCA/020/687/175/GCA_020687175.1_ASM2068717v1	ftp://ftp.ncbi.nlm.nih.gov/genomes/all/GCF/020/687/175/GCF_020687175.1_ASM2068717v1		YES	V_sp_str_CLA_AA_H247_id_GCA_020687175_1	G_0084	NO	NO	NA	NO	NA	NO	feces	feces	Homo sapiens	0.05	100
Veillonella ratti	Bacteria;Terrabacteria group;Firmicutes	MSK.5.1	SAMN22165173	PRJNA737800	GCA_020708935.1	Contig	2.52284	43	JAJFCJ01	126	2319	2021-11-01T00:00:00Z	ftp://ftp.ncbi.nlm.nih.gov/genomes/all/GCA/020/708/935/GCA_020708935.1_ASM2070893v1	ftp://ftp.ncbi.nlm.nih.gov/genomes/all/GCF/020/708/935/GCF_020708935.1_ASM2070893v1		YES	V_ratti_str_MSK_5_1_id_GCA_020708935_1	G_0059	NO	NO	NA	NO	NA	NO	fecal sample	feces	Homo sapiens	1.22	99.32
Veillonella parvula	Bacteria;Terrabacteria group;Firmicutes	NCTC11810	SAMEA4063028	PRJEB6403	GCA_900186885.1	Complete	2.13214	38.6		1	1826	2017-08-15T00:00:00Z	ftp://ftp.ncbi.nlm.nih.gov/genomes/all/GCA/900/186/885/GCA_900186885.1_48903_D01	ftp://ftp.ncbi.nlm.nih.gov/genomes/all/GCF/900/186/885/GCF_900186885.1_48903_D01		YES	V_parvula_str_NCTC11810_id_GCA_900186885_1	G_0045	NO	YES	NA	NO	NA	YES	Intestiunknownl tract	gut	Homo sapiens	0.12	100
Veillonella atypica	Bacteria;Terrabacteria group;Firmicutes	NCTC11830	SAMEA4475705	PRJEB6403	GCA_900460235.1	Contig	2.10794	39	UHIF01	8	1846	2018-07-30T00:00:00Z	ftp://ftp.ncbi.nlm.nih.gov/genomes/all/GCA/900/460/235/GCA_900460235.1_51485_B02	ftp://ftp.ncbi.nlm.nih.gov/genomes/all/GCF/900/460/235/GCF_900460235.1_51485_B02		NO	V_atypica_str_NCTC11830_id_GCA_900460235_1	G_0001	NO	YES	NA	NO	NA	YES	Mouth	oral	Homo sapiens	1.95	100
Veillonella dispar	Bacteria;Terrabacteria group;Firmicutes	NCTC11831	SAMEA4442464	PRJEB6403	GCA_900637515.1	Complete	2.11692	38.9		1	1886	2018-12-19T00:00:00Z	ftp://ftp.ncbi.nlm.nih.gov/genomes/all/GCA/900/637/515/GCA_900637515.1_51184_A01	ftp://ftp.ncbi.nlm.nih.gov/genomes/all/GCF/900/637/515/GCF_900637515.1_51184_A01	representative	NO	V_dispar_str_NCTC11831_id_GCA_900637515_1	G_0024	NO	YES	NA	NO	NA	YES	Mouth	oral	Homo sapiens	0.05	100
Veillonella atypica	Bacteria;Terrabacteria group;Firmicutes	Veillonella_atypica_BgEED38	SAMEA5664382	PRJEB32184	GCA_901875535.1	Contig	2.07856	38.9	CABFMO01	60	1823	2021-02-13T00:00:00Z	ftp://ftp.ncbi.nlm.nih.gov/genomes/all/GCA/901/875/535/GCA_901875535.1_Veillonella_atypica_BgEED38	ftp://ftp.ncbi.nlm.nih.gov/genomes/all/GCF/901/875/535/GCF_901875535.1_Veillonella_atypica_BgEED38		YES	V_atypica_str_BgEED38_id_GCA_901875535_1	G_0013	NO	YES	NA	NO	NA	NO	cultured from human duodeunknownl aspirate	gut	unknown	0.22	99.98
Veillonella parvula	Bacteria;Terrabacteria group;Firmicutes	Veillonella_parvula_BgEED39	SAMEA5664383	PRJEB32184	GCA_901876955.1	Contig	2.12524	38.6	CABFMP01	13	1887	2021-02-13T00:00:00Z	ftp://ftp.ncbi.nlm.nih.gov/genomes/all/GCA/901/876/955/GCA_901876955.1_Veillonella_parvula_BgEED39	ftp://ftp.ncbi.nlm.nih.gov/genomes/all/GCF/901/876/955/GCF_901876955.1_Veillonella_parvula_BgEED39		YES	V_parvula_str_BgEED39_id_GCA_901876955_1	G_0046	NO	YES	NA	NO	NA	NO	human duodeunknownl aspirate	gut	unknown	0.12	100
Veillonella dispar	Bacteria;Terrabacteria group;Firmicutes	MGYG-HGUT-00214	SAMEA5849716	PRJEB33885	GCA_902364435.1	Scaffold	2.03346	38.8	CABJDT01	119	1602	2019-08-12T00:00:00Z	ftp://ftp.ncbi.nlm.nih.gov/genomes/all/GCA/902/364/435/GCA_902364435.1_MGYG-HGUT-00214	ftp://ftp.ncbi.nlm.nih.gov/genomes/all/GCF/902/364/435/GCF_902364435.1_MGYG-HGUT-00214		YES	V_dispar_str_MGYG_HGUT_00214_id_GCA_902364435_1	G_0025	NO	YES	NA	NO	NA	NO	human gut	gut	unknown	0.05	98.69
Veillonella parvula	Bacteria;Terrabacteria group;Firmicutes	MGYG-HGUT-01349	SAMEA5850852	PRJEB33885	GCA_902374055.1	Scaffold	2.17442	38.7	CABKOT01	10	1899	2019-08-12T00:00:00Z	ftp://ftp.ncbi.nlm.nih.gov/genomes/all/GCA/902/374/055/GCA_902374055.1_MGYG-HGUT-01349	ftp://ftp.ncbi.nlm.nih.gov/genomes/all/GCF/902/374/055/GCF_902374055.1_MGYG-HGUT-01349		YES	V_parvula_str_MGYG_HGUT_01349_id_GCA_902374055_1	G_0047	NO	YES	NA	NO	NA	NO	human gut	gut	unknown	0.05	100
Veillonella atypica	Bacteria;Terrabacteria group;Firmicutes	MGYG-HGUT-01444	SAMEA5850947	PRJEB33885	GCA_902375065.1	Scaffold	2.07161	39.1	CABKSO01	3	1815	2019-08-12T00:00:00Z	ftp://ftp.ncbi.nlm.nih.gov/genomes/all/GCA/902/375/065/GCA_902375065.1_MGYG-HGUT-01444	ftp://ftp.ncbi.nlm.nih.gov/genomes/all/GCF/902/375/065/GCF_902375065.1_MGYG-HGUT-01444	representative	YES	V_atypica_str_MGYG_HGUT_01444_id_GCA_902375065_1	G_0012	NO	YES	NA	NO	NA	NO	human gut	gut	unknown	0.1	100
Veillonella parvula	Bacteria;Terrabacteria group;Firmicutes	SKV38	SAMEA6589604	PRJEB36442	GCA_902810435.1	Complete	2.14648	38.7		1	1884	2020-04-27T00:00:00Z	ftp://ftp.ncbi.nlm.nih.gov/genomes/all/GCA/902/810/435/GCA_902810435.1_SKV38	ftp://ftp.ncbi.nlm.nih.gov/genomes/all/GCF/902/810/435/GCF_902810435.1_SKV38	representative	YES	V_parvula_str_SKV38_id_GCA_902810435_1	G_0049	NO	YES	NA	NO	NA	NO	pediatric cohort consisted of 67 unique buccal molar plaque samples	oral	unknown	0.05	100

## Sheet: Table_S2
Species 1	Strain 1	Assembly ID 1	Pangenome ID 1	Species 2	Strain 2	Assembly ID 2	Pangenome ID 2	ANI
V. atypica	ACS-049-V-Sch6	GCA_000179735.1	V_atypica_str_ACS_049_V_Sch6_id_GCA_000179735_1	V. atypica	ACS-049-V-Sch6	GCA_000179735.1	V_atypica_str_ACS_049_V_Sch6_id_GCA_000179735_1	1
V. atypica	ACS-134-V-Col7a	GCA_000179755.1	V_atypica_str_ACS_134_V_Col7a_id_GCA_000179755_1	V. atypica	ACS-049-V-Sch6	GCA_000179735.1	V_atypica_str_ACS_049_V_Sch6_id_GCA_000179735_1	0.965167
V. atypica	AF36-15BH	GCA_003474825.1	V_atypica_str_AF36_15BH_id_GCA_003474825_1	V. atypica	ACS-049-V-Sch6	GCA_000179735.1	V_atypica_str_ACS_049_V_Sch6_id_GCA_000179735_1	0.95391
V. atypica	ATCC-17744	GCA_002959915.1	V_atypica_str_ATCC_17744_id_GCA_002959915_1	V. atypica	ACS-049-V-Sch6	GCA_000179735.1	V_atypica_str_ACS_049_V_Sch6_id_GCA_000179735_1	0.964756
V. atypica	CMW7756B	GCA_001546845.1	V_atypica_str_CMW7756B_id_GCA_001546845_1	V. atypica	ACS-049-V-Sch6	GCA_000179735.1	V_atypica_str_ACS_049_V_Sch6_id_GCA_000179735_1	0.96275
V. atypica	DFI-2-98	GCA_020560985.1	V_atypica_str_DFI_2_98_id_GCA_020560985_1	V. atypica	ACS-049-V-Sch6	GCA_000179735.1	V_atypica_str_ACS_049_V_Sch6_id_GCA_000179735_1	0.962462
V. atypica	DFI-4-11	GCA_020559285.1	V_atypica_str_DFI_4_11_id_GCA_020559285_1	V. atypica	ACS-049-V-Sch6	GCA_000179735.1	V_atypica_str_ACS_049_V_Sch6_id_GCA_000179735_1	0.957158
V. atypica	KHUD-V1	GCA_003605975.1	V_atypica_str_KHUD_V1_id_GCA_003605975_1	V. atypica	ACS-049-V-Sch6	GCA_000179735.1	V_atypica_str_ACS_049_V_Sch6_id_GCA_000179735_1	0.959084
V. atypica	MGYG-HGUT-01444	GCA_902375065.1	V_atypica_str_MGYG_HGUT_01444_id_GCA_902375065_1	V. atypica	ACS-049-V-Sch6	GCA_000179735.1	V_atypica_str_ACS_049_V_Sch6_id_GCA_000179735_1	0.958233
V. atypica	OK5	GCA_002082765.1	V_atypica_str_OK5_id_GCA_002082765_1	V. atypica	ACS-049-V-Sch6	GCA_000179735.1	V_atypica_str_ACS_049_V_Sch6_id_GCA_000179735_1	0.953207
V. atypica	BgEED38	GCA_901875535.1	V_atypica_str_Veillonella_atypica_BgEED38_id_GCA_901875535_1	V. atypica	ACS-049-V-Sch6	GCA_000179735.1	V_atypica_str_ACS_049_V_Sch6_id_GCA_000179735_1	0.951941
V. denticariosi	JCM-15641	GCA_002959855.1	V_denticariosi_str_JCM_15641_id_GCA_002959855_1	V. atypica	ACS-049-V-Sch6	GCA_000179735.1	V_atypica_str_ACS_049_V_Sch6_id_GCA_000179735_1	0.763379
V. dispar	1001216B-150713-A10	GCA_015547025.1	V_dispar_str_1001216B_150713_A10_id_GCA_015547025_1	V. atypica	ACS-049-V-Sch6	GCA_000179735.1	V_atypica_str_ACS_049_V_Sch6_id_GCA_000179735_1	0.80352
V. dispar	ATCC-17748	GCA_000160015.1	V_dispar_str_ATCC_17748_id_GCA_000160015_1	V. atypica	ACS-049-V-Sch6	GCA_000179735.1	V_atypica_str_ACS_049_V_Sch6_id_GCA_000179735_1	0.800797
V. dispar	BIOML-A2	GCA_009710825.1	V_dispar_str_BIOML_A2_id_GCA_009710825_1	V. atypica	ACS-049-V-Sch6	GCA_000179735.1	V_atypica_str_ACS_049_V_Sch6_id_GCA_000179735_1	0.802708
V. dispar	DNF00926	GCA_001553315.1	V_dispar_str_DNF00926_id_GCA_001553315_1	V. atypica	ACS-049-V-Sch6	GCA_000179735.1	V_atypica_str_ACS_049_V_Sch6_id_GCA_000179735_1	0.801439
V. dispar	MGYG-HGUT-00214	GCA_902364435.1	V_dispar_str_MGYG_HGUT_00214_id_GCA_902364435_1	V. atypica	ACS-049-V-Sch6	GCA_000179735.1	V_atypica_str_ACS_049_V_Sch6_id_GCA_000179735_1	0.803537
V. infantium	T11011-4	GCA_002959895.1	V_infantium_str_T11011_4_id_GCA_002959895_1	V. atypica	ACS-049-V-Sch6	GCA_000179735.1	V_atypica_str_ACS_049_V_Sch6_id_GCA_000179735_1	0.802003
V. montpellierensis	DSM-17217	GCA_000426745.1	V_montpellierensis_str_DSM_17217_id_GCA_000426745_1	V. atypica	ACS-049-V-Sch6	GCA_000179735.1	V_atypica_str_ACS_049_V_Sch6_id_GCA_000179735_1	0.706706
V. nakazawae	DFI-4-35	GCA_020593325.1	V_nakazawae_str_DFI_4_35_id_GCA_020593325_1	V. atypica	ACS-049-V-Sch6	GCA_000179735.1	V_atypica_str_ACS_049_V_Sch6_id_GCA_000179735_1	0.804477
V. nakazawae	T1-7	GCA_013393365.1	V_nakazawae_str_T1_7_id_GCA_013393365_1	V. atypica	ACS-049-V-Sch6	GCA_000179735.1	V_atypica_str_ACS_049_V_Sch6_id_GCA_000179735_1	0.805814
V. parvula	1001216B-150713-F11	GCA_015554925.1	V_parvula_str_1001216B_150713_F11_id_GCA_015554925_1	V. atypica	ACS-049-V-Sch6	GCA_000179735.1	V_atypica_str_ACS_049_V_Sch6_id_GCA_000179735_1	0.79067
V. parvula	1001295B-180824-H5	GCA_015549975.1	V_parvula_str_1001295B_180824_H5_id_GCA_015549975_1	V. atypica	ACS-049-V-Sch6	GCA_000179735.1	V_atypica_str_ACS_049_V_Sch6_id_GCA_000179735_1	0.791962
V. parvula	ACS-068-V-Sch12	GCA_000215025.2	V_parvula_str_ACS_068_V_Sch12_id_GCA_000215025_2	V. atypica	ACS-049-V-Sch6	GCA_000179735.1	V_atypica_str_ACS_049_V_Sch6_id_GCA_000179735_1	0.79458
V. parvula	AF04-47	GCA_003465965.1	V_parvula_str_AF04_47_id_GCA_003465965_1	V. atypica	ACS-049-V-Sch6	GCA_000179735.1	V_atypica_str_ACS_049_V_Sch6_id_GCA_000179735_1	0.792849
V. parvula	AM48-14BH	GCA_003464005.1	V_parvula_str_AM48_14BH_id_GCA_003464005_1	V. atypica	ACS-049-V-Sch6	GCA_000179735.1	V_atypica_str_ACS_049_V_Sch6_id_GCA_000179735_1	0.793492
V. parvula	ATCC-17745	GCA_000177435.1	V_parvula_str_ATCC_17745_id_GCA_000177435_1	V. atypica	ACS-049-V-Sch6	GCA_000179735.1	V_atypica_str_ACS_049_V_Sch6_id_GCA_000179735_1	0.793579
V. parvula	BIOML-A2	GCA_009710775.1	V_parvula_str_BIOML_A2_id_GCA_009710775_1	V. atypica	ACS-049-V-Sch6	GCA_000179735.1	V_atypica_str_ACS_049_V_Sch6_id_GCA_000179735_1	0.792788
V. parvula	DFI-7-66	GCA_020559585.1	V_parvula_str_DFI_7_66_id_GCA_020559585_1	V. atypica	ACS-049-V-Sch6	GCA_000179735.1	V_atypica_str_ACS_049_V_Sch6_id_GCA_000179735_1	0.792825
V. parvula	DFI-7-67	GCA_020559605.1	V_parvula_str_DFI_7_67_id_GCA_020559605_1	V. atypica	ACS-049-V-Sch6	GCA_000179735.1	V_atypica_str_ACS_049_V_Sch6_id_GCA_000179735_1	0.792564
V. parvula	DNF00876	GCA_001553335.1	V_parvula_str_DNF00876_id_GCA_001553335_1	V. atypica	ACS-049-V-Sch6	GCA_000179735.1	V_atypica_str_ACS_049_V_Sch6_id_GCA_000179735_1	0.792287
V. parvula	HSIVP1	GCA_000448705.1	V_parvula_str_HSIVP1_id_GCA_000448705_1	V. atypica	ACS-049-V-Sch6	GCA_000179735.1	V_atypica_str_ACS_049_V_Sch6_id_GCA_000179735_1	0.791044
V. parvula	K63	GCA_019731115.1	V_parvula_str_K63_id_GCA_019731115_1	V. atypica	ACS-049-V-Sch6	GCA_000179735.1	V_atypica_str_ACS_049_V_Sch6_id_GCA_000179735_1	0.792868
V. parvula	KHUD-VP2	GCA_003584215.1	V_parvula_str_KHUD_VP2_id_GCA_003584215_1	V. atypica	ACS-049-V-Sch6	GCA_000179735.1	V_atypica_str_ACS_049_V_Sch6_id_GCA_000179735_1	0.791884
V. parvula	MCC755	GCA_018783925.1	V_parvula_str_MCC755_id_GCA_018783925_1	V. atypica	ACS-049-V-Sch6	GCA_000179735.1	V_atypica_str_ACS_049_V_Sch6_id_GCA_000179735_1	0.792971
V. parvula	MGYG-HGUT-01349	GCA_902374055.1	V_parvula_str_MGYG_HGUT_01349_id_GCA_902374055_1	V. atypica	ACS-049-V-Sch6	GCA_000179735.1	V_atypica_str_ACS_049_V_Sch6_id_GCA_000179735_1	0.794028
V. parvula	NCTC11810	GCA_900186885.1	V_parvula_str_NCTC11810_id_GCA_900186885_1	V. atypica	ACS-049-V-Sch6	GCA_000179735.1	V_atypica_str_ACS_049_V_Sch6_id_GCA_000179735_1	0.793893
V. parvula	SKV38	GCA_902810435.1	V_parvula_str_SKV38_id_GCA_902810435_1	V. atypica	ACS-049-V-Sch6	GCA_000179735.1	V_atypica_str_ACS_049_V_Sch6_id_GCA_000179735_1	0.793799
V. parvula	UMB0371	GCA_002847925.1	V_parvula_str_UMB0371_id_GCA_002847925_1	V. atypica	ACS-049-V-Sch6	GCA_000179735.1	V_atypica_str_ACS_049_V_Sch6_id_GCA_000179735_1	0.791109
V. parvula	UTDB1-3	GCA_002005185.1	V_parvula_str_UTDB1_3_id_GCA_002005185_1	V. atypica	ACS-049-V-Sch6	GCA_000179735.1	V_atypica_str_ACS_049_V_Sch6_id_GCA_000179735_1	0.792414
V. parvula	BgEED39	GCA_901876955.1	V_parvula_str_Veillonella_parvula_BgEED39_id_GCA_901876955_1	V. atypica	ACS-049-V-Sch6	GCA_000179735.1	V_atypica_str_ACS_049_V_Sch6_id_GCA_000179735_1	0.793633
V. ratti	MSK-5-1	GCA_020708935.1	V_ratti_str_MSK_5_1_id_GCA_020708935_1	V. atypica	ACS-049-V-Sch6	GCA_000179735.1	V_atypica_str_ACS_049_V_Sch6_id_GCA_000179735_1	0.694728
V. rogosae	JCM-15642	GCA_002959775.1	V_rogosae_str_JCM_15642_id_GCA_002959775_1	V. atypica	ACS-049-V-Sch6	GCA_000179735.1	V_atypica_str_ACS_049_V_Sch6_id_GCA_000179735_1	0.795423
V. seminalis	ADV4313-2	GCA_003992065.1	V_seminalis_str_ADV4313_2_id_GCA_003992065_1	V. atypica	ACS-049-V-Sch6	GCA_000179735.1	V_atypica_str_ACS_049_V_Sch6_id_GCA_000179735_1	0.696428
V. sp. HMT-780	F0422	GCA_000221605.2	V_sp_HMT_780_str_F0422_id_GCA_000221605_2	V. atypica	ACS-049-V-Sch6	GCA_000179735.1	V_atypica_str_ACS_049_V_Sch6_id_GCA_000179735_1	0.704285
V. sp.	3310	GCA_003999875.1	V_sp_str_3310_id_GCA_003999875_1	V. atypica	ACS-049-V-Sch6	GCA_000179735.1	V_atypica_str_ACS_049_V_Sch6_id_GCA_000179735_1	0.700964
V. sp.	3627	GCA_003992195.1	V_sp_str_3627_id_GCA_003992195_1	V. atypica	ACS-049-V-Sch6	GCA_000179735.1	V_atypica_str_ACS_049_V_Sch6_id_GCA_000179735_1	0.70188
V. sp.	3913	GCA_003992235.1	V_sp_str_3913_id_GCA_003992235_1	V. atypica	ACS-049-V-Sch6	GCA_000179735.1	V_atypica_str_ACS_049_V_Sch6_id_GCA_000179735_1	0.69957
V. sp.	3960	GCA_003991995.1	V_sp_str_3960_id_GCA_003991995_1	V. atypica	ACS-049-V-Sch6	GCA_000179735.1	V_atypica_str_ACS_049_V_Sch6_id_GCA_000179735_1	0.702805
V. sp.	1944-03-01	GCA_000163715.1	V_sp_str_3_1_44_id_GCA_000163715_1	V. atypica	ACS-049-V-Sch6	GCA_000179735.1	V_atypica_str_ACS_049_V_Sch6_id_GCA_000179735_1	0.791777
V. sp.	ACP1	GCA_000286635.1	V_sp_str_ACP1_id_GCA_000286635_1	V. atypica	ACS-049-V-Sch6	GCA_000179735.1	V_atypica_str_ACS_049_V_Sch6_id_GCA_000179735_1	0.956762
V. sp.	AF13-2	GCA_003603295.1	V_sp_str_AF13_2_id_GCA_003603295_1	V. atypica	ACS-049-V-Sch6	GCA_000179735.1	V_atypica_str_ACS_049_V_Sch6_id_GCA_000179735_1	0.792957
V. sp.	AF36-20BH	GCA_003602765.1	V_sp_str_AF36_20BH_id_GCA_003602765_1	V. atypica	ACS-049-V-Sch6	GCA_000179735.1	V_atypica_str_ACS_049_V_Sch6_id_GCA_000179735_1	0.792001
V. sp.	AM51-8BH	GCA_003463825.1	V_sp_str_AM51_8BH_id_GCA_003463825_1	V. atypica	ACS-049-V-Sch6	GCA_000179735.1	V_atypica_str_ACS_049_V_Sch6_id_GCA_000179735_1	0.802831
V. sp.	AS16	GCA_000517785.1	V_sp_str_AS16_id_GCA_000517785_1	V. atypica	ACS-049-V-Sch6	GCA_000179735.1	V_atypica_str_ACS_049_V_Sch6_id_GCA_000179735_1	0.762885
V. sp.	CHU110	GCA_003992255.1	V_sp_str_CHU110_id_GCA_003992255_1	V. atypica	ACS-049-V-Sch6	GCA_000179735.1	V_atypica_str_ACS_049_V_Sch6_id_GCA_000179735_1	0.700631
V. sp.	CHU594	GCA_003992265.1	V_sp_str_CHU594_id_GCA_003992265_1	V. atypica	ACS-049-V-Sch6	GCA_000179735.1	V_atypica_str_ACS_049_V_Sch6_id_GCA_000179735_1	0.697933
V. sp.	CHU732	GCA_003992085.1	V_sp_str_CHU732_id_GCA_003992085_1	V. atypica	ACS-049-V-Sch6	GCA_000179735.1	V_atypica_str_ACS_049_V_Sch6_id_GCA_000179735_1	0.703848
V. sp.	CHU740	GCA_003992055.1	V_sp_str_CHU740_id_GCA_003992055_1	V. atypica	ACS-049-V-Sch6	GCA_000179735.1	V_atypica_str_ACS_049_V_Sch6_id_GCA_000179735_1	0.701566
V. sp.	CLA-AA-H247	GCA_020687175.1	V_sp_str_CLA_AA_H247_id_GCA_020687175_1	V. atypica	ACS-049-V-Sch6	GCA_000179735.1	V_atypica_str_ACS_049_V_Sch6_id_GCA_000179735_1	0.801541
V. sp.	CNR-79-14	GCA_003992185.1	V_sp_str_CNR_79_14_id_GCA_003992185_1	V. atypica	ACS-049-V-Sch6	GCA_000179735.1	V_atypica_str_ACS_049_V_Sch6_id_GCA_000179735_1	0.703163
V. sp.	DNF00869	GCA_001553345.1	V_sp_str_DNF00869_id_GCA_001553345_1	V. atypica	ACS-049-V-Sch6	GCA_000179735.1	V_atypica_str_ACS_049_V_Sch6_id_GCA_000179735_1	0.700943
V. sp.	F0412	GCA_000183505.2	V_sp_str_F0412_id_GCA_000183505_2	V. atypica	ACS-049-V-Sch6	GCA_000179735.1	V_atypica_str_ACS_049_V_Sch6_id_GCA_000179735_1	0.795932
V. sp.	S12025-13	GCA_018406505.1	V_sp_str_S12025_13_id_GCA_018406505_1	V. atypica	ACS-049-V-Sch6	GCA_000179735.1	V_atypica_str_ACS_049_V_Sch6_id_GCA_000179735_1	0.802999
V. sp.	S13053-19	GCA_002959835.1	V_sp_str_S13053_19_id_GCA_002959835_1	V. atypica	ACS-049-V-Sch6	GCA_000179735.1	V_atypica_str_ACS_049_V_Sch6_id_GCA_000179735_1	0.794748
V. sp.	S13054-11	GCA_002959795.1	V_sp_str_S13054_11_id_GCA_002959795_1	V. atypica	ACS-049-V-Sch6	GCA_000179735.1	V_atypica_str_ACS_049_V_Sch6_id_GCA_000179735_1	0.79307
V. sp.	T11011-6	GCA_002959755.1	V_sp_str_T11011_6_id_GCA_002959755_1	V. atypica	ACS-049-V-Sch6	GCA_000179735.1	V_atypica_str_ACS_049_V_Sch6_id_GCA_000179735_1	0.800451
V. sp.	T14073-2	GCA_002959875.1	V_sp_str_T14073_2_id_GCA_002959875_1	V. atypica	ACS-049-V-Sch6	GCA_000179735.1	V_atypica_str_ACS_049_V_Sch6_id_GCA_000179735_1	0.802635
V. sp.	T34266-5	GCA_002959815.1	V_sp_str_T34266_5_id_GCA_002959815_1	V. atypica	ACS-049-V-Sch6	GCA_000179735.1	V_atypica_str_ACS_049_V_Sch6_id_GCA_000179735_1	0.946278
V. sp.	VA137	GCA_003992015.1	V_sp_str_VA137_id_GCA_003992015_1	V. atypica	ACS-049-V-Sch6	GCA_000179735.1	V_atypica_str_ACS_049_V_Sch6_id_GCA_000179735_1	0.699979
V. sp.	VA139	GCA_003992005.1	V_sp_str_VA139_id_GCA_003992005_1	V. atypica	ACS-049-V-Sch6	GCA_000179735.1	V_atypica_str_ACS_049_V_Sch6_id_GCA_000179735_1	0.701331
V. sp.	VA141	GCA_003992175.1	V_sp_str_VA141_id_GCA_003992175_1	V. atypica	ACS-049-V-Sch6	GCA_000179735.1	V_atypica_str_ACS_049_V_Sch6_id_GCA_000179735_1	0.700882
V. sp.	VA142	GCA_003992135.1	V_sp_str_VA142_id_GCA_003992135_1	V. atypica	ACS-049-V-Sch6	GCA_000179735.1	V_atypica_str_ACS_049_V_Sch6_id_GCA_000179735_1	0.702406
V. tobetsuensis	ATCC-BAA-2400	GCA_001078375.1	V_tobetsuensis_str_ATCC_BAA_2400_id_GCA_001078375_1	V. atypica	ACS-049-V-Sch6	GCA_000179735.1	V_atypica_str_ACS_049_V_Sch6_id_GCA_000179735_1	0.866645
V. tobetsuensis	PAGU-1578	GCA_005403165.1	V_tobetsuensis_str_PAGU_1578_id_GCA_005403165_1	V. atypica	ACS-049-V-Sch6	GCA_000179735.1	V_atypica_str_ACS_049_V_Sch6_id_GCA_000179735_1	0.869162
V. tobetsuensis	PAGU-1579	GCA_005403265.1	V_tobetsuensis_str_PAGU_1579_id_GCA_005403265_1	V. atypica	ACS-049-V-Sch6	GCA_000179735.1	V_atypica_str_ACS_049_V_Sch6_id_GCA_000179735_1	0.870567
V. tobetsuensis	Y6	GCA_002959935.1	V_tobetsuensis_str_Y6_id_GCA_002959935_1	V. atypica	ACS-049-V-Sch6	GCA_000179735.1	V_atypica_str_ACS_049_V_Sch6_id_GCA_000179735_1	0.867917
V. atypica	ACS-049-V-Sch6	GCA_000179735.1	V_atypica_str_ACS_049_V_Sch6_id_GCA_000179735_1	V. atypica	ACS-134-V-Col7a	GCA_000179755.1	V_atypica_str_ACS_134_V_Col7a_id_GCA_000179755_1	0.964916
V. atypica	ACS-134-V-Col7a	GCA_000179755.1	V_atypica_str_ACS_134_V_Col7a_id_GCA_000179755_1	V. atypica	ACS-134-V-Col7a	GCA_000179755.1	V_atypica_str_ACS_134_V_Col7a_id_GCA_000179755_1	1
V. atypica	AF36-15BH	GCA_003474825.1	V_atypica_str_AF36_15BH_id_GCA_003474825_1	V. atypica	ACS-134-V-Col7a	GCA_000179755.1	V_atypica_str_ACS_134_V_Col7a_id_GCA_000179755_1	0.961618
V. atypica	ATCC-17744	GCA_002959915.1	V_atypica_str_ATCC_17744_id_GCA_002959915_1	V. atypica	ACS-134-V-Col7a	GCA_000179755.1	V_atypica_str_ACS_134_V_Col7a_id_GCA_000179755_1	0.97101
V. atypica	CMW7756B	GCA_001546845.1	V_atypica_str_CMW7756B_id_GCA_001546845_1	V. atypica	ACS-134-V-Col7a	GCA_000179755.1	V_atypica_str_ACS_134_V_Col7a_id_GCA_000179755_1	0.971561
V. atypica	DFI-2-98	GCA_020560985.1	V_atypica_str_DFI_2_98_id_GCA_020560985_1	V. atypica	ACS-134-V-Col7a	GCA_000179755.1	V_atypica_str_ACS_134_V_Col7a_id_GCA_000179755_1	0.968345
V. atypica	DFI-4-11	GCA_020559285.1	V_atypica_str_DFI_4_11_id_GCA_020559285_1	V. atypica	ACS-134-V-Col7a	GCA_000179755.1	V_atypica_str_ACS_134_V_Col7a_id_GCA_000179755_1	0.961293
V. atypica	KHUD-V1	GCA_003605975.1	V_atypica_str_KHUD_V1_id_GCA_003605975_1	V. atypica	ACS-134-V-Col7a	GCA_000179755.1	V_atypica_str_ACS_134_V_Col7a_id_GCA_000179755_1	0.964397
V. atypica	MGYG-HGUT-01444	GCA_902375065.1	V_atypica_str_MGYG_HGUT_01444_id_GCA_902375065_1	V. atypica	ACS-134-V-Col7a	GCA_000179755.1	V_atypica_str_ACS_134_V_Col7a_id_GCA_000179755_1	0.966652
V. atypica	OK5	GCA_002082765.1	V_atypica_str_OK5_id_GCA_002082765_1	V. atypica	ACS-134-V-Col7a	GCA_000179755.1	V_atypica_str_ACS_134_V_Col7a_id_GCA_000179755_1	0.960936
V. atypica	BgEED38	GCA_901875535.1	V_atypica_str_Veillonella_atypica_BgEED38_id_GCA_901875535_1	V. atypica	ACS-134-V-Col7a	GCA_000179755.1	V_atypica_str_ACS_134_V_Col7a_id_GCA_000179755_1	0.951455
V. denticariosi	JCM-15641	GCA_002959855.1	V_denticariosi_str_JCM_15641_id_GCA_002959855_1	V. atypica	ACS-134-V-Col7a	GCA_000179755.1	V_atypica_str_ACS_134_V_Col7a_id_GCA_000179755_1	0.764048
V. dispar	1001216B-150713-A10	GCA_015547025.1	V_dispar_str_1001216B_150713_A10_id_GCA_015547025_1	V. atypica	ACS-134-V-Col7a	GCA_000179755.1	V_atypica_str_ACS_134_V_Col7a_id_GCA_000179755_1	0.80242
V. dispar	ATCC-17748	GCA_000160015.1	V_dispar_str_ATCC_17748_id_GCA_000160015_1	V. atypica	ACS-134-V-Col7a	GCA_000179755.1	V_atypica_str_ACS_134_V_Col7a_id_GCA_000179755_1	0.801995
V. dispar	BIOML-A2	GCA_009710825.1	V_dispar_str_BIOML_A2_id_GCA_009710825_1	V. atypica	ACS-134-V-Col7a	GCA_000179755.1	V_atypica_str_ACS_134_V_Col7a_id_GCA_000179755_1	0.803326
V. dispar	DNF00926	GCA_001553315.1	V_dispar_str_DNF00926_id_GCA_001553315_1	V. atypica	ACS-134-V-Col7a	GCA_000179755.1	V_atypica_str_ACS_134_V_Col7a_id_GCA_000179755_1	0.80442
V. dispar	MGYG-HGUT-00214	GCA_902364435.1	V_dispar_str_MGYG_HGUT_00214_id_GCA_902364435_1	V. atypica	ACS-134-V-Col7a	GCA_000179755.1	V_atypica_str_ACS_134_V_Col7a_id_GCA_000179755_1	0.803466
V. infantium	T11011-4	GCA_002959895.1	V_infantium_str_T11011_4_id_GCA_002959895_1	V. atypica	ACS-134-V-Col7a	GCA_000179755.1	V_atypica_str_ACS_134_V_Col7a_id_GCA_000179755_1	0.802491
V. montpellierensis	DSM-17217	GCA_000426745.1	V_montpellierensis_str_DSM_17217_id_GCA_000426745_1	V. atypica	ACS-134-V-Col7a	GCA_000179755.1	V_atypica_str_ACS_134_V_Col7a_id_GCA_000179755_1	0.705228
V. nakazawae	DFI-4-35	GCA_020593325.1	V_nakazawae_str_DFI_4_35_id_GCA_020593325_1	V. atypica	ACS-134-V-Col7a	GCA_000179755.1	V_atypica_str_ACS_134_V_Col7a_id_GCA_000179755_1	0.805995
V. nakazawae	T1-7	GCA_013393365.1	V_nakazawae_str_T1_7_id_GCA_013393365_1	V. atypica	ACS-134-V-Col7a	GCA_000179755.1	V_atypica_str_ACS_134_V_Col7a_id_GCA_000179755_1	0.805608
V. parvula	1001216B-150713-F11	GCA_015554925.1	V_parvula_str_1001216B_150713_F11_id_GCA_015554925_1	V. atypica	ACS-134-V-Col7a	GCA_000179755.1	V_atypica_str_ACS_134_V_Col7a_id_GCA_000179755_1	0.791612
V. parvula	1001295B-180824-H5	GCA_015549975.1	V_parvula_str_1001295B_180824_H5_id_GCA_015549975_1	V. atypica	ACS-134-V-Col7a	GCA_000179755.1	V_atypica_str_ACS_134_V_Col7a_id_GCA_000179755_1	0.792945
V. parvula	ACS-068-V-Sch12	GCA_000215025.2	V_parvula_str_ACS_068_V_Sch12_id_GCA_000215025_2	V. atypica	ACS-134-V-Col7a	GCA_000179755.1	V_atypica_str_ACS_134_V_Col7a_id_GCA_000179755_1	0.796793
V. parvula	AF04-47	GCA_003465965.1	V_parvula_str_AF04_47_id_GCA_003465965_1	V. atypica	ACS-134-V-Col7a	GCA_000179755.1	V_atypica_str_ACS_134_V_Col7a_id_GCA_000179755_1	0.792948
V. parvula	AM48-14BH	GCA_003464005.1	V_parvula_str_AM48_14BH_id_GCA_003464005_1	V. atypica	ACS-134-V-Col7a	GCA_000179755.1	V_atypica_str_ACS_134_V_Col7a_id_GCA_000179755_1	0.794274
V. parvula	ATCC-17745	GCA_000177435.1	V_parvula_str_ATCC_17745_id_GCA_000177435_1	V. atypica	ACS-134-V-Col7a	GCA_000179755.1	V_atypica_str_ACS_134_V_Col7a_id_GCA_000179755_1	0.794558
V. parvula	BIOML-A2	GCA_009710775.1	V_parvula_str_BIOML_A2_id_GCA_009710775_1	V. atypica	ACS-134-V-Col7a	GCA_000179755.1	V_atypica_str_ACS_134_V_Col7a_id_GCA_000179755_1	0.792996
V. parvula	DFI-7-66	GCA_020559585.1	V_parvula_str_DFI_7_66_id_GCA_020559585_1	V. atypica	ACS-134-V-Col7a	GCA_000179755.1	V_atypica_str_ACS_134_V_Col7a_id_GCA_000179755_1	0.793691
V. parvula	DFI-7-67	GCA_020559605.1	V_parvula_str_DFI_7_67_id_GCA_020559605_1	V. atypica	ACS-134-V-Col7a	GCA_000179755.1	V_atypica_str_ACS_134_V_Col7a_id_GCA_000179755_1	0.793025
V. parvula	DNF00876	GCA_001553335.1	V_parvula_str_DNF00876_id_GCA_001553335_1	V. atypica	ACS-134-V-Col7a	GCA_000179755.1	V_atypica_str_ACS_134_V_Col7a_id_GCA_000179755_1	0.79352
V. parvula	HSIVP1	GCA_000448705.1	V_parvula_str_HSIVP1_id_GCA_000448705_1	V. atypica	ACS-134-V-Col7a	GCA_000179755.1	V_atypica_str_ACS_134_V_Col7a_id_GCA_000179755_1	0.791942
V. parvula	K63	GCA_019731115.1	V_parvula_str_K63_id_GCA_019731115_1	V. atypica	ACS-134-V-Col7a	GCA_000179755.1	V_atypica_str_ACS_134_V_Col7a_id_GCA_000179755_1	0.793231
V. parvula	KHUD-VP2	GCA_003584215.1	V_parvula_str_KHUD_VP2_id_GCA_003584215_1	V. atypica	ACS-134-V-Col7a	GCA_000179755.1	V_atypica_str_ACS_134_V_Col7a_id_GCA_000179755_1	0.792468
V. parvula	MCC755	GCA_018783925.1	V_parvula_str_MCC755_id_GCA_018783925_1	V. atypica	ACS-134-V-Col7a	GCA_000179755.1	V_atypica_str_ACS_134_V_Col7a_id_GCA_000179755_1	0.793942
V. parvula	MGYG-HGUT-01349	GCA_902374055.1	V_parvula_str_MGYG_HGUT_01349_id_GCA_902374055_1	V. atypica	ACS-134-V-Col7a	GCA_000179755.1	V_atypica_str_ACS_134_V_Col7a_id_GCA_000179755_1	0.792789
V. parvula	NCTC11810	GCA_900186885.1	V_parvula_str_NCTC11810_id_GCA_900186885_1	V. atypica	ACS-134-V-Col7a	GCA_000179755.1	V_atypica_str_ACS_134_V_Col7a_id_GCA_000179755_1	0.793216
V. parvula	SKV38	GCA_902810435.1	V_parvula_str_SKV38_id_GCA_902810435_1	V. atypica	ACS-134-V-Col7a	GCA_000179755.1	V_atypica_str_ACS_134_V_Col7a_id_GCA_000179755_1	0.79501
V. parvula	UMB0371	GCA_002847925.1	V_parvula_str_UMB0371_id_GCA_002847925_1	V. atypica	ACS-134-V-Col7a	GCA_000179755.1	V_atypica_str_ACS_134_V_Col7a_id_GCA_000179755_1	0.793114
V. parvula	UTDB1-3	GCA_002005185.1	V_parvula_str_UTDB1_3_id_GCA_002005185_1	V. atypica	ACS-134-V-Col7a	GCA_000179755.1	V_atypica_str_ACS_134_V_Col7a_id_GCA_000179755_1	0.793354
V. parvula	BgEED39	GCA_901876955.1	V_parvula_str_Veillonella_parvula_BgEED39_id_GCA_901876955_1	V. atypica	ACS-134-V-Col7a	GCA_000179755.1	V_atypica_str_ACS_134_V_Col7a_id_GCA_000179755_1	0.794903
V. ratti	MSK-5-1	GCA_020708935.1	V_ratti_str_MSK_5_1_id_GCA_020708935_1	V. atypica	ACS-134-V-Col7a	GCA_000179755.1	V_atypica_str_ACS_134_V_Col7a_id_GCA_000179755_1	0.695006
V. rogosae	JCM-15642	GCA_002959775.1	V_rogosae_str_JCM_15642_id_GCA_002959775_1	V. atypica	ACS-134-V-Col7a	GCA_000179755.1	V_atypica_str_ACS_134_V_Col7a_id_GCA_000179755_1	0.796334
V. seminalis	ADV4313-2	GCA_003992065.1	V_seminalis_str_ADV4313_2_id_GCA_003992065_1	V. atypica	ACS-134-V-Col7a	GCA_000179755.1	V_atypica_str_ACS_134_V_Col7a_id_GCA_000179755_1	0.696115
V. sp. HMT-780	F0422	GCA_000221605.2	V_sp_HMT_780_str_F0422_id_GCA_000221605_2	V. atypica	ACS-134-V-Col7a	GCA_000179755.1	V_atypica_str_ACS_134_V_Col7a_id_GCA_000179755_1	0.704384
V. sp.	3310	GCA_003999875.1	V_sp_str_3310_id_GCA_003999875_1	V. atypica	ACS-134-V-Col7a	GCA_000179755.1	V_atypica_str_ACS_134_V_Col7a_id_GCA_000179755_1	0.700338
V. sp.	3627	GCA_003992195.1	V_sp_str_3627_id_GCA_003992195_1	V. atypica	ACS-134-V-Col7a	GCA_000179755.1	V_atypica_str_ACS_134_V_Col7a_id_GCA_000179755_1	0.700627
V. sp.	3913	GCA_003992235.1	V_sp_str_3913_id_GCA_003992235_1	V. atypica	ACS-134-V-Col7a	GCA_000179755.1	V_atypica_str_ACS_134_V_Col7a_id_GCA_000179755_1	0.698914
V. sp.	3960	GCA_003991995.1	V_sp_str_3960_id_GCA_003991995_1	V. atypica	ACS-134-V-Col7a	GCA_000179755.1	V_atypica_str_ACS_134_V_Col7a_id_GCA_000179755_1	0.700684
V. sp.	1944-03-01	GCA_000163715.1	V_sp_str_3_1_44_id_GCA_000163715_1	V. atypica	ACS-134-V-Col7a	GCA_000179755.1	V_atypica_str_ACS_134_V_Col7a_id_GCA_000179755_1	0.79155
V. sp.	ACP1	GCA_000286635.1	V_sp_str_ACP1_id_GCA_000286635_1	V. atypica	ACS-134-V-Col7a	GCA_000179755.1	V_atypica_str_ACS_134_V_Col7a_id_GCA_000179755_1	0.964774
V. sp.	AF13-2	GCA_003603295.1	V_sp_str_AF13_2_id_GCA_003603295_1	V. atypica	ACS-134-V-Col7a	GCA_000179755.1	V_atypica_str_ACS_134_V_Col7a_id_GCA_000179755_1	0.793809
V. sp.	AF36-20BH	GCA_003602765.1	V_sp_str_AF36_20BH_id_GCA_003602765_1	V. atypica	ACS-134-V-Col7a	GCA_000179755.1	V_atypica_str_ACS_134_V_Col7a_id_GCA_000179755_1	0.792987
V. sp.	AM51-8BH	GCA_003463825.1	V_sp_str_AM51_8BH_id_GCA_003463825_1	V. atypica	ACS-134-V-Col7a	GCA_000179755.1	V_atypica_str_ACS_134_V_Col7a_id_GCA_000179755_1	0.803217
V. sp.	AS16	GCA_000517785.1	V_sp_str_AS16_id_GCA_000517785_1	V. atypica	ACS-134-V-Col7a	GCA_000179755.1	V_atypica_str_ACS_134_V_Col7a_id_GCA_000179755_1	0.763619
V. sp.	CHU110	GCA_003992255.1	V_sp_str_CHU110_id_GCA_003992255_1	V. atypica	ACS-134-V-Col7a	GCA_000179755.1	V_atypica_str_ACS_134_V_Col7a_id_GCA_000179755_1	0.698552
V. sp.	CHU594	GCA_003992265.1	V_sp_str_CHU594_id_GCA_003992265_1	V. atypica	ACS-134-V-Col7a	GCA_000179755.1	V_atypica_str_ACS_134_V_Col7a_id_GCA_000179755_1	0.69698
V. sp.	CHU732	GCA_003992085.1	V_sp_str_CHU732_id_GCA_003992085_1	V. atypica	ACS-134-V-Col7a	GCA_000179755.1	V_atypica_str_ACS_134_V_Col7a_id_GCA_000179755_1	0.702493
V. sp.	CHU740	GCA_003992055.1	V_sp_str_CHU740_id_GCA_003992055_1	V. atypica	ACS-134-V-Col7a	GCA_000179755.1	V_atypica_str_ACS_134_V_Col7a_id_GCA_000179755_1	0.700169
V. sp.	CLA-AA-H247	GCA_020687175.1	V_sp_str_CLA_AA_H247_id_GCA_020687175_1	V. atypica	ACS-134-V-Col7a	GCA_000179755.1	V_atypica_str_ACS_134_V_Col7a_id_GCA_000179755_1	0.804975
V. sp.	CNR-79-14	GCA_003992185.1	V_sp_str_CNR_79_14_id_GCA_003992185_1	V. atypica	ACS-134-V-Col7a	GCA_000179755.1	V_atypica_str_ACS_134_V_Col7a_id_GCA_000179755_1	0.70309
V. sp.	DNF00869	GCA_001553345.1	V_sp_str_DNF00869_id_GCA_001553345_1	V. atypica	ACS-134-V-Col7a	GCA_000179755.1	V_atypica_str_ACS_134_V_Col7a_id_GCA_000179755_1	0.699754
V. sp.	F0412	GCA_000183505.2	V_sp_str_F0412_id_GCA_000183505_2	V. atypica	ACS-134-V-Col7a	GCA_000179755.1	V_atypica_str_ACS_134_V_Col7a_id_GCA_000179755_1	0.795804
V. sp.	S12025-13	GCA_018406505.1	V_sp_str_S12025_13_id_GCA_018406505_1	V. atypica	ACS-134-V-Col7a	GCA_000179755.1	V_atypica_str_ACS_134_V_Col7a_id_GCA_000179755_1	0.802774
V. sp.	S13053-19	GCA_002959835.1	V_sp_str_S13053_19_id_GCA_002959835_1	V. atypica	ACS-134-V-Col7a	GCA_000179755.1	V_atypica_str_ACS_134_V_Col7a_id_GCA_000179755_1	0.796433
V. sp.	S13054-11	GCA_002959795.1	V_sp_str_S13054_11_id_GCA_002959795_1	V. atypica	ACS-134-V-Col7a	GCA_000179755.1	V_atypica_str_ACS_134_V_Col7a_id_GCA_000179755_1	0.794331
V. sp.	T11011-6	GCA_002959755.1	V_sp_str_T11011_6_id_GCA_002959755_1	V. atypica	ACS-134-V-Col7a	GCA_000179755.1	V_atypica_str_ACS_134_V_Col7a_id_GCA_000179755_1	0.799948
V. sp.	T14073-2	GCA_002959875.1	V_sp_str_T14073_2_id_GCA_002959875_1	V. atypica	ACS-134-V-Col7a	GCA_000179755.1	V_atypica_str_ACS_134_V_Col7a_id_GCA_000179755_1	0.803453
V. sp.	T34266-5	GCA_002959815.1	V_sp_str_T34266_5_id_GCA_002959815_1	V. atypica	ACS-134-V-Col7a	GCA_000179755.1	V_atypica_str_ACS_134_V_Col7a_id_GCA_000179755_1	0.950108
V. sp.	VA137	GCA_003992015.1	V_sp_str_VA137_id_GCA_003992015_1	V. atypica	ACS-134-V-Col7a	GCA_000179755.1	V_atypica_str_ACS_134_V_Col7a_id_GCA_000179755_1	0.698102
V. sp.	VA139	GCA_003992005.1	V_sp_str_VA139_id_GCA_003992005_1	V. atypica	ACS-134-V-Col7a	GCA_000179755.1	V_atypica_str_ACS_134_V_Col7a_id_GCA_000179755_1	0.701274
V. sp.	VA141	GCA_003992175.1	V_sp_str_VA141_id_GCA_003992175_1	V. atypica	ACS-134-V-Col7a	GCA_000179755.1	V_atypica_str_ACS_134_V_Col7a_id_GCA_000179755_1	0.699582
V. sp.	VA142	GCA_003992135.1	V_sp_str_VA142_id_GCA_003992135_1	V. atypica	ACS-134-V-Col7a	GCA_000179755.1	V_atypica_str_ACS_134_V_Col7a_id_GCA_000179755_1	0.70276
V. tobetsuensis	ATCC-BAA-2400	GCA_001078375.1	V_tobetsuensis_str_ATCC_BAA_2400_id_GCA_001078375_1	V. atypica	ACS-134-V-Col7a	GCA_000179755.1	V_atypica_str_ACS_134_V_Col7a_id_GCA_000179755_1	0.87022
V. tobetsuensis	PAGU-1578	GCA_005403165.1	V_tobetsuensis_str_PAGU_1578_id_GCA_005403165_1	V. atypica	ACS-134-V-Col7a	GCA_000179755.1	V_atypica_str_ACS_134_V_Col7a_id_GCA_000179755_1	0.872776
V. tobetsuensis	PAGU-1579	GCA_005403265.1	V_tobetsuensis_str_PAGU_1579_id_GCA_005403265_1	V. atypica	ACS-134-V-Col7a	GCA_000179755.1	V_atypica_str_ACS_134_V_Col7a_id_GCA_000179755_1	0.87286
V. tobetsuensis	Y6	GCA_002959935.1	V_tobetsuensis_str_Y6_id_GCA_002959935_1	V. atypica	ACS-134-V-Col7a	GCA_000179755.1	V_atypica_str_ACS_134_V_Col7a_id_GCA_000179755_1	0.870618
V. atypica	ACS-049-V-Sch6	GCA_000179735.1	V_atypica_str_ACS_049_V_Sch6_id_GCA_000179735_1	V. atypica	AF36-15BH	GCA_003474825.1	V_atypica_str_AF36_15BH_id_GCA_003474825_1	0.951085
V. atypica	ACS-134-V-Col7a	GCA_000179755.1	V_atypica_str_ACS_134_V_Col7a_id_GCA_000179755_1	V. atypica	AF36-15BH	GCA_003474825.1	V_atypica_str_AF36_15BH_id_GCA_003474825_1	0.960256
V. atypica	AF36-15BH	GCA_003474825.1	V_atypica_str_AF36_15BH_id_GCA_003474825_1	V. atypica	AF36-15BH	GCA_003474825.1	V_atypica_str_AF36_15BH_id_GCA_003474825_1	1
V. atypica	ATCC-17744	GCA_002959915.1	V_atypica_str_ATCC_17744_id_GCA_002959915_1	V. atypica	AF36-15BH	GCA_003474825.1	V_atypica_str_AF36_15BH_id_GCA_003474825_1	0.961753
V. atypica	CMW7756B	GCA_001546845.1	V_atypica_str_CMW7756B_id_GCA_001546845_1	V. atypica	AF36-15BH	GCA_003474825.1	V_atypica_str_AF36_15BH_id_GCA_003474825_1	0.961369
V. atypica	DFI-2-98	GCA_020560985.1	V_atypica_str_DFI_2_98_id_GCA_020560985_1	V. atypica	AF36-15BH	GCA_003474825.1	V_atypica_str_AF36_15BH_id_GCA_003474825_1	0.960269
V. atypica	DFI-4-11	GCA_020559285.1	V_atypica_str_DFI_4_11_id_GCA_020559285_1	V. atypica	AF36-15BH	GCA_003474825.1	V_atypica_str_AF36_15BH_id_GCA_003474825_1	0.957435
V. atypica	KHUD-V1	GCA_003605975.1	V_atypica_str_KHUD_V1_id_GCA_003605975_1	V. atypica	AF36-15BH	GCA_003474825.1	V_atypica_str_AF36_15BH_id_GCA_003474825_1	0.960998
V. atypica	MGYG-HGUT-01444	GCA_902375065.1	V_atypica_str_MGYG_HGUT_01444_id_GCA_902375065_1	V. atypica	AF36-15BH	GCA_003474825.1	V_atypica_str_AF36_15BH_id_GCA_003474825_1	0.959756
V. atypica	OK5	GCA_002082765.1	V_atypica_str_OK5_id_GCA_002082765_1	V. atypica	AF36-15BH	GCA_003474825.1	V_atypica_str_AF36_15BH_id_GCA_003474825_1	0.958504
V. atypica	BgEED38	GCA_901875535.1	V_atypica_str_Veillonella_atypica_BgEED38_id_GCA_901875535_1	V. atypica	AF36-15BH	GCA_003474825.1	V_atypica_str_AF36_15BH_id_GCA_003474825_1	0.94924
V. denticariosi	JCM-15641	GCA_002959855.1	V_denticariosi_str_JCM_15641_id_GCA_002959855_1	V. atypica	AF36-15BH	GCA_003474825.1	V_atypica_str_AF36_15BH_id_GCA_003474825_1	0.764784
V. dispar	1001216B-150713-A10	GCA_015547025.1	V_dispar_str_1001216B_150713_A10_id_GCA_015547025_1	V. atypica	AF36-15BH	GCA_003474825.1	V_atypica_str_AF36_15BH_id_GCA_003474825_1	0.805785
V. dispar	ATCC-17748	GCA_000160015.1	V_dispar_str_ATCC_17748_id_GCA_000160015_1	V. atypica	AF36-15BH	GCA_003474825.1	V_atypica_str_AF36_15BH_id_GCA_003474825_1	0.804656
V. dispar	BIOML-A2	GCA_009710825.1	V_dispar_str_BIOML_A2_id_GCA_009710825_1	V. atypica	AF36-15BH	GCA_003474825.1	V_atypica_str_AF36_15BH_id_GCA_003474825_1	0.806412
V. dispar	DNF00926	GCA_001553315.1	V_dispar_str_DNF00926_id_GCA_001553315_1	V. atypica	AF36-15BH	GCA_003474825.1	V_atypica_str_AF36_15BH_id_GCA_003474825_1	0.807128
V. dispar	MGYG-HGUT-00214	GCA_902364435.1	V_dispar_str_MGYG_HGUT_00214_id_GCA_902364435_1	V. atypica	AF36-15BH	GCA_003474825.1	V_atypica_str_AF36_15BH_id_GCA_003474825_1	0.803674
V. infantium	T11011-4	GCA_002959895.1	V_infantium_str_T11011_4_id_GCA_002959895_1	V. atypica	AF36-15BH	GCA_003474825.1	V_atypica_str_AF36_15BH_id_GCA_003474825_1	0.804088
V. montpellierensis	DSM-17217	GCA_000426745.1	V_montpellierensis_str_DSM_17217_id_GCA_000426745_1	V. atypica	AF36-15BH	GCA_003474825.1	V_atypica_str_AF36_15BH_id_GCA_003474825_1	0.705034
V. nakazawae	DFI-4-35	GCA_020593325.1	V_nakazawae_str_DFI_4_35_id_GCA_020593325_1	V. atypica	AF36-15BH	GCA_003474825.1	V_atypica_str_AF36_15BH_id_GCA_003474825_1	0.806978
V. nakazawae	T1-7	GCA_013393365.1	V_nakazawae_str_T1_7_id_GCA_013393365_1	V. atypica	AF36-15BH	GCA_003474825.1	V_atypica_str_AF36_15BH_id_GCA_003474825_1	0.806646
V. parvula	1001216B-150713-F11	GCA_015554925.1	V_parvula_str_1001216B_150713_F11_id_GCA_015554925_1	V. atypica	AF36-15BH	GCA_003474825.1	V_atypica_str_AF36_15BH_id_GCA_003474825_1	0.791397
V. parvula	1001295B-180824-H5	GCA_015549975.1	V_parvula_str_1001295B_180824_H5_id_GCA_015549975_1	V. atypica	AF36-15BH	GCA_003474825.1	V_atypica_str_AF36_15BH_id_GCA_003474825_1	0.793274
V. parvula	ACS-068-V-Sch12	GCA_000215025.2	V_parvula_str_ACS_068_V_Sch12_id_GCA_000215025_2	V. atypica	AF36-15BH	GCA_003474825.1	V_atypica_str_AF36_15BH_id_GCA_003474825_1	0.795363
V. parvula	AF04-47	GCA_003465965.1	V_parvula_str_AF04_47_id_GCA_003465965_1	V. atypica	AF36-15BH	GCA_003474825.1	V_atypica_str_AF36_15BH_id_GCA_003474825_1	0.793212
V. parvula	AM48-14BH	GCA_003464005.1	V_parvula_str_AM48_14BH_id_GCA_003464005_1	V. atypica	AF36-15BH	GCA_003474825.1	V_atypica_str_AF36_15BH_id_GCA_003474825_1	0.795305
V. parvula	ATCC-17745	GCA_000177435.1	V_parvula_str_ATCC_17745_id_GCA_000177435_1	V. atypica	AF36-15BH	GCA_003474825.1	V_atypica_str_AF36_15BH_id_GCA_003474825_1	0.794088
V. parvula	BIOML-A2	GCA_009710775.1	V_parvula_str_BIOML_A2_id_GCA_009710775_1	V. atypica	AF36-15BH	GCA_003474825.1	V_atypica_str_AF36_15BH_id_GCA_003474825_1	0.793136
V. parvula	DFI-7-66	GCA_020559585.1	V_parvula_str_DFI_7_66_id_GCA_020559585_1	V. atypica	AF36-15BH	GCA_003474825.1	V_atypica_str_AF36_15BH_id_GCA_003474825_1	0.792955
V. parvula	DFI-7-67	GCA_020559605.1	V_parvula_str_DFI_7_67_id_GCA_020559605_1	V. atypica	AF36-15BH	GCA_003474825.1	V_atypica_str_AF36_15BH_id_GCA_003474825_1	0.794257
V. parvula	DNF00876	GCA_001553335.1	V_parvula_str_DNF00876_id_GCA_001553335_1	V. atypica	AF36-15BH	GCA_003474825.1	V_atypica_str_AF36_15BH_id_GCA_003474825_1	0.79402
V. parvula	HSIVP1	GCA_000448705.1	V_parvula_str_HSIVP1_id_GCA_000448705_1	V. atypica	AF36-15BH	GCA_003474825.1	V_atypica_str_AF36_15BH_id_GCA_003474825_1	0.792256
V. parvula	K63	GCA_019731115.1	V_parvula_str_K63_id_GCA_019731115_1	V. atypica	AF36-15BH	GCA_003474825.1	V_atypica_str_AF36_15BH_id_GCA_003474825_1	0.794398
V. parvula	KHUD-VP2	GCA_003584215.1	V_parvula_str_KHUD_VP2_id_GCA_003584215_1	V. atypica	AF36-15BH	GCA_003474825.1	V_atypica_str_AF36_15BH_id_GCA_003474825_1	0.792605
V. parvula	MCC755	GCA_018783925.1	V_parvula_str_MCC755_id_GCA_018783925_1	V. atypica	AF36-15BH	GCA_003474825.1	V_atypica_str_AF36_15BH_id_GCA_003474825_1	0.793976
V. parvula	MGYG-HGUT-01349	GCA_902374055.1	V_parvula_str_MGYG_HGUT_01349_id_GCA_902374055_1	V. atypica	AF36-15BH	GCA_003474825.1	V_atypica_str_AF36_15BH_id_GCA_003474825_1	0.793982
V. parvula	NCTC11810	GCA_900186885.1	V_parvula_str_NCTC11810_id_GCA_900186885_1	V. atypica	AF36-15BH	GCA_003474825.1	V_atypica_str_AF36_15BH_id_GCA_003474825_1	0.795105
V. parvula	SKV38	GCA_902810435.1	V_parvula_str_SKV38_id_GCA_902810435_1	V. atypica	AF36-15BH	GCA_003474825.1	V_atypica_str_AF36_15BH_id_GCA_003474825_1	0.793937
V. parvula	UMB0371	GCA_002847925.1	V_parvula_str_UMB0371_id_GCA_002847925_1	V. atypica	AF36-15BH	GCA_003474825.1	V_atypica_str_AF36_15BH_id_GCA_003474825_1	0.792017
V. parvula	UTDB1-3	GCA_002005185.1	V_parvula_str_UTDB1_3_id_GCA_002005185_1	V. atypica	AF36-15BH	GCA_003474825.1	V_atypica_str_AF36_15BH_id_GCA_003474825_1	0.793843
V. parvula	BgEED39	GCA_901876955.1	V_parvula_str_Veillonella_parvula_BgEED39_id_GCA_901876955_1	V. atypica	AF36-15BH	GCA_003474825.1	V_atypica_str_AF36_15BH_id_GCA_003474825_1	0.794753
V. ratti	MSK-5-1	GCA_020708935.1	V_ratti_str_MSK_5_1_id_GCA_020708935_1	V. atypica	AF36-15BH	GCA_003474825.1	V_atypica_str_AF36_15BH_id_GCA_003474825_1	0.694568
V. rogosae	JCM-15642	GCA_002959775.1	V_rogosae_str_JCM_15642_id_GCA_002959775_1	V. atypica	AF36-15BH	GCA_003474825.1	V_atypica_str_AF36_15BH_id_GCA_003474825_1	0.796846
V. seminalis	ADV4313-2	GCA_003992065.1	V_seminalis_str_ADV4313_2_id_GCA_003992065_1	V. atypica	AF36-15BH	GCA_003474825.1	V_atypica_str_AF36_15BH_id_GCA_003474825_1	0.697524
V. sp. HMT-780	F0422	GCA_000221605.2	V_sp_HMT_780_str_F0422_id_GCA_000221605_2	V. atypica	AF36-15BH	GCA_003474825.1	V_atypica_str_AF36_15BH_id_GCA_003474825_1	0.704995
V. sp.	3310	GCA_003999875.1	V_sp_str_3310_id_GCA_003999875_1	V. atypica	AF36-15BH	GCA_003474825.1	V_atypica_str_AF36_15BH_id_GCA_003474825_1	0.70129
V. sp.	3627	GCA_003992195.1	V_sp_str_3627_id_GCA_003992195_1	V. atypica	AF36-15BH	GCA_003474825.1	V_atypica_str_AF36_15BH_id_GCA_003474825_1	0.702639
V. sp.	3913	GCA_003992235.1	V_sp_str_3913_id_GCA_003992235_1	V. atypica	AF36-15BH	GCA_003474825.1	V_atypica_str_AF36_15BH_id_GCA_003474825_1	0.701223
V. sp.	3960	GCA_003991995.1	V_sp_str_3960_id_GCA_003991995_1	V. atypica	AF36-15BH	GCA_003474825.1	V_atypica_str_AF36_15BH_id_GCA_003474825_1	0.700701
V. sp.	1944-03-01	GCA_000163715.1	V_sp_str_3_1_44_id_GCA_000163715_1	V. atypica	AF36-15BH	GCA_003474825.1	V_atypica_str_AF36_15BH_id_GCA_003474825_1	0.79171
V. sp.	ACP1	GCA_000286635.1	V_sp_str_ACP1_id_GCA_000286635_1	V. atypica	AF36-15BH	GCA_003474825.1	V_atypica_str_AF36_15BH_id_GCA_003474825_1	0.957411
V. sp.	AF13-2	GCA_003603295.1	V_sp_str_AF13_2_id_GCA_003603295_1	V. atypica	AF36-15BH	GCA_003474825.1	V_atypica_str_AF36_15BH_id_GCA_003474825_1	0.794879
V. sp.	AF36-20BH	GCA_003602765.1	V_sp_str_AF36_20BH_id_GCA_003602765_1	V. atypica	AF36-15BH	GCA_003474825.1	V_atypica_str_AF36_15BH_id_GCA_003474825_1	0.793516
V. sp.	AM51-8BH	GCA_003463825.1	V_sp_str_AM51_8BH_id_GCA_003463825_1	V. atypica	AF36-15BH	GCA_003474825.1	V_atypica_str_AF36_15BH_id_GCA_003474825_1	0.803971
V. sp.	AS16	GCA_000517785.1	V_sp_str_AS16_id_GCA_000517785_1	V. atypica	AF36-15BH	GCA_003474825.1	V_atypica_str_AF36_15BH_id_GCA_003474825_1	0.765595
V. sp.	CHU110	GCA_003992255.1	V_sp_str_CHU110_id_GCA_003992255_1	V. atypica	AF36-15BH	GCA_003474825.1	V_atypica_str_AF36_15BH_id_GCA_003474825_1	0.70002
V. sp.	CHU594	GCA_003992265.1	V_sp_str_CHU594_id_GCA_003992265_1	V. atypica	AF36-15BH	GCA_003474825.1	V_atypica_str_AF36_15BH_id_GCA_003474825_1	0.698402
V. sp.	CHU732	GCA_003992085.1	V_sp_str_CHU732_id_GCA_003992085_1	V. atypica	AF36-15BH	GCA_003474825.1	V_atypica_str_AF36_15BH_id_GCA_003474825_1	0.703375
V. sp.	CHU740	GCA_003992055.1	V_sp_str_CHU740_id_GCA_003992055_1	V. atypica	AF36-15BH	GCA_003474825.1	V_atypica_str_AF36_15BH_id_GCA_003474825_1	0.702038
V. sp.	CLA-AA-H247	GCA_020687175.1	V_sp_str_CLA_AA_H247_id_GCA_020687175_1	V. atypica	AF36-15BH	GCA_003474825.1	V_atypica_str_AF36_15BH_id_GCA_003474825_1	0.809701
V. sp.	CNR-79-14	GCA_003992185.1	V_sp_str_CNR_79_14_id_GCA_003992185_1	V. atypica	AF36-15BH	GCA_003474825.1	V_atypica_str_AF36_15BH_id_GCA_003474825_1	0.702897
V. sp.	DNF00869	GCA_001553345.1	V_sp_str_DNF00869_id_GCA_001553345_1	V. atypica	AF36-15BH	GCA_003474825.1	V_atypica_str_AF36_15BH_id_GCA_003474825_1	0.701017
V. sp.	F0412	GCA_000183505.2	V_sp_str_F0412_id_GCA_000183505_2	V. atypica	AF36-15BH	GCA_003474825.1	V_atypica_str_AF36_15BH_id_GCA_003474825_1	0.797104
V. sp.	S12025-13	GCA_018406505.1	V_sp_str_S12025_13_id_GCA_018406505_1	V. atypica	AF36-15BH	GCA_003474825.1	V_atypica_str_AF36_15BH_id_GCA_003474825_1	0.806927
V. sp.	S13053-19	GCA_002959835.1	V_sp_str_S13053_19_id_GCA_002959835_1	V. atypica	AF36-15BH	GCA_003474825.1	V_atypica_str_AF36_15BH_id_GCA_003474825_1	0.797668
V. sp.	S13054-11	GCA_002959795.1	V_sp_str_S13054_11_id_GCA_002959795_1	V. atypica	AF36-15BH	GCA_003474825.1	V_atypica_str_AF36_15BH_id_GCA_003474825_1	0.794283
V. sp.	T11011-6	GCA_002959755.1	V_sp_str_T11011_6_id_GCA_002959755_1	V. atypica	AF36-15BH	GCA_003474825.1	V_atypica_str_AF36_15BH_id_GCA_003474825_1	0.803837
V. sp.	T14073-2	GCA_002959875.1	V_sp_str_T14073_2_id_GCA_002959875_1	V. atypica	AF36-15BH	GCA_003474825.1	V_atypica_str_AF36_15BH_id_GCA_003474825_1	0.805715
V. sp.	T34266-5	GCA_002959815.1	V_sp_str_T34266_5_id_GCA_002959815_1	V. atypica	AF36-15BH	GCA_003474825.1	V_atypica_str_AF36_15BH_id_GCA_003474825_1	0.949319
V. sp.	VA137	GCA_003992015.1	V_sp_str_VA137_id_GCA_003992015_1	V. atypica	AF36-15BH	GCA_003474825.1	V_atypica_str_AF36_15BH_id_GCA_003474825_1	0.699556
V. sp.	VA139	GCA_003992005.1	V_sp_str_VA139_id_GCA_003992005_1	V. atypica	AF36-15BH	GCA_003474825.1	V_atypica_str_AF36_15BH_id_GCA_003474825_1	0.702947
V. sp.	VA141	GCA_003992175.1	V_sp_str_VA141_id_GCA_003992175_1	V. atypica	AF36-15BH	GCA_003474825.1	V_atypica_str_AF36_15BH_id_GCA_003474825_1	0.700817
V. sp.	VA142	GCA_003992135.1	V_sp_str_VA142_id_GCA_003992135_1	V. atypica	AF36-15BH	GCA_003474825.1	V_atypica_str_AF36_15BH_id_GCA_003474825_1	0.702773
V. tobetsuensis	ATCC-BAA-2400	GCA_001078375.1	V_tobetsuensis_str_ATCC_BAA_2400_id_GCA_001078375_1	V. atypica	AF36-15BH	GCA_003474825.1	V_atypica_str_AF36_15BH_id_GCA_003474825_1	0.867559
V. tobetsuensis	PAGU-1578	GCA_005403165.1	V_tobetsuensis_str_PAGU_1578_id_GCA_005403165_1	V. atypica	AF36-15BH	GCA_003474825.1	V_atypica_str_AF36_15BH_id_GCA_003474825_1	0.869408
V. tobetsuensis	PAGU-1579	GCA_005403265.1	V_tobetsuensis_str_PAGU_1579_id_GCA_005403265_1	V. atypica	AF36-15BH	GCA_003474825.1	V_atypica_str_AF36_15BH_id_GCA_003474825_1	0.870519
V. tobetsuensis	Y6	GCA_002959935.1	V_tobetsuensis_str_Y6_id_GCA_002959935_1	V. atypica	AF36-15BH	GCA_003474825.1	V_atypica_str_AF36_15BH_id_GCA_003474825_1	0.86839
V. atypica	ACS-049-V-Sch6	GCA_000179735.1	V_atypica_str_ACS_049_V_Sch6_id_GCA_000179735_1	V. atypica	ATCC-17744	GCA_002959915.1	V_atypica_str_ATCC_17744_id_GCA_002959915_1	0.96411
V. atypica	ACS-134-V-Col7a	GCA_000179755.1	V_atypica_str_ACS_134_V_Col7a_id_GCA_000179755_1	V. atypica	ATCC-17744	GCA_002959915.1	V_atypica_str_ATCC_17744_id_GCA_002959915_1	0.970538
V. atypica	AF36-15BH	GCA_003474825.1	V_atypica_str_AF36_15BH_id_GCA_003474825_1	V. atypica	ATCC-17744	GCA_002959915.1	V_atypica_str_ATCC_17744_id_GCA_002959915_1	0.962163
V. atypica	ATCC-17744	GCA_002959915.1	V_atypica_str_ATCC_17744_id_GCA_002959915_1	V. atypica	ATCC-17744	GCA_002959915.1	V_atypica_str_ATCC_17744_id_GCA_002959915_1	1
V. atypica	CMW7756B	GCA_001546845.1	V_atypica_str_CMW7756B_id_GCA_001546845_1	V. atypica	ATCC-17744	GCA_002959915.1	V_atypica_str_ATCC_17744_id_GCA_002959915_1	0.97187
V. atypica	DFI-2-98	GCA_020560985.1	V_atypica_str_DFI_2_98_id_GCA_020560985_1	V. atypica	ATCC-17744	GCA_002959915.1	V_atypica_str_ATCC_17744_id_GCA_002959915_1	0.96891
V. atypica	DFI-4-11	GCA_020559285.1	V_atypica_str_DFI_4_11_id_GCA_020559285_1	V. atypica	ATCC-17744	GCA_002959915.1	V_atypica_str_ATCC_17744_id_GCA_002959915_1	0.962133
V. atypica	KHUD-V1	GCA_003605975.1	V_atypica_str_KHUD_V1_id_GCA_003605975_1	V. atypica	ATCC-17744	GCA_002959915.1	V_atypica_str_ATCC_17744_id_GCA_002959915_1	0.96608
V. atypica	MGYG-HGUT-01444	GCA_902375065.1	V_atypica_str_MGYG_HGUT_01444_id_GCA_902375065_1	V. atypica	ATCC-17744	GCA_002959915.1	V_atypica_str_ATCC_17744_id_GCA_002959915_1	0.966434
V. atypica	OK5	GCA_002082765.1	V_atypica_str_OK5_id_GCA_002082765_1	V. atypica	ATCC-17744	GCA_002959915.1	V_atypica_str_ATCC_17744_id_GCA_002959915_1	0.959469
V. atypica	BgEED38	GCA_901875535.1	V_atypica_str_Veillonella_atypica_BgEED38_id_GCA_901875535_1	V. atypica	ATCC-17744	GCA_002959915.1	V_atypica_str_ATCC_17744_id_GCA_002959915_1	0.951948
V. denticariosi	JCM-15641	GCA_002959855.1	V_denticariosi_str_JCM_15641_id_GCA_002959855_1	V. atypica	ATCC-17744	GCA_002959915.1	V_atypica_str_ATCC_17744_id_GCA_002959915_1	0.764921
V. dispar	1001216B-150713-A10	GCA_015547025.1	V_dispar_str_1001216B_150713_A10_id_GCA_015547025_1	V. atypica	ATCC-17744	GCA_002959915.1	V_atypica_str_ATCC_17744_id_GCA_002959915_1	0.803922
V. dispar	ATCC-17748	GCA_000160015.1	V_dispar_str_ATCC_17748_id_GCA_000160015_1	V. atypica	ATCC-17744	GCA_002959915.1	V_atypica_str_ATCC_17744_id_GCA_002959915_1	0.803738
V. dispar	BIOML-A2	GCA_009710825.1	V_dispar_str_BIOML_A2_id_GCA_009710825_1	V. atypica	ATCC-17744	GCA_002959915.1	V_atypica_str_ATCC_17744_id_GCA_002959915_1	0.804544
V. dispar	DNF00926	GCA_001553315.1	V_dispar_str_DNF00926_id_GCA_001553315_1	V. atypica	ATCC-17744	GCA_002959915.1	V_atypica_str_ATCC_17744_id_GCA_002959915_1	0.805256
V. dispar	MGYG-HGUT-00214	GCA_902364435.1	V_dispar_str_MGYG_HGUT_00214_id_GCA_902364435_1	V. atypica	ATCC-17744	GCA_002959915.1	V_atypica_str_ATCC_17744_id_GCA_002959915_1	0.803712
V. infantium	T11011-4	GCA_002959895.1	V_infantium_str_T11011_4_id_GCA_002959895_1	V. atypica	ATCC-17744	GCA_002959915.1	V_atypica_str_ATCC_17744_id_GCA_002959915_1	0.804154
V. montpellierensis	DSM-17217	GCA_000426745.1	V_montpellierensis_str_DSM_17217_id_GCA_000426745_1	V. atypica	ATCC-17744	GCA_002959915.1	V_atypica_str_ATCC_17744_id_GCA_002959915_1	0.706421
V. nakazawae	DFI-4-35	GCA_020593325.1	V_nakazawae_str_DFI_4_35_id_GCA_020593325_1	V. atypica	ATCC-17744	GCA_002959915.1	V_atypica_str_ATCC_17744_id_GCA_002959915_1	0.804381
V. nakazawae	T1-7	GCA_013393365.1	V_nakazawae_str_T1_7_id_GCA_013393365_1	V. atypica	ATCC-17744	GCA_002959915.1	V_atypica_str_ATCC_17744_id_GCA_002959915_1	0.805943
V. parvula	1001216B-150713-F11	GCA_015554925.1	V_parvula_str_1001216B_150713_F11_id_GCA_015554925_1	V. atypica	ATCC-17744	GCA_002959915.1	V_atypica_str_ATCC_17744_id_GCA_002959915_1	0.790692
V. parvula	1001295B-180824-H5	GCA_015549975.1	V_parvula_str_1001295B_180824_H5_id_GCA_015549975_1	V. atypica	ATCC-17744	GCA_002959915.1	V_atypica_str_ATCC_17744_id_GCA_002959915_1	0.793682
V. parvula	ACS-068-V-Sch12	GCA_000215025.2	V_parvula_str_ACS_068_V_Sch12_id_GCA_000215025_2	V. atypica	ATCC-17744	GCA_002959915.1	V_atypica_str_ATCC_17744_id_GCA_002959915_1	0.794319
V. parvula	AF04-47	GCA_003465965.1	V_parvula_str_AF04_47_id_GCA_003465965_1	V. atypica	ATCC-17744	GCA_002959915.1	V_atypica_str_ATCC_17744_id_GCA_002959915_1	0.793849
V. parvula	AM48-14BH	GCA_003464005.1	V_parvula_str_AM48_14BH_id_GCA_003464005_1	V. atypica	ATCC-17744	GCA_002959915.1	V_atypica_str_ATCC_17744_id_GCA_002959915_1	0.794958
V. parvula	ATCC-17745	GCA_000177435.1	V_parvula_str_ATCC_17745_id_GCA_000177435_1	V. atypica	ATCC-17744	GCA_002959915.1	V_atypica_str_ATCC_17744_id_GCA_002959915_1	0.79489
V. parvula	BIOML-A2	GCA_009710775.1	V_parvula_str_BIOML_A2_id_GCA_009710775_1	V. atypica	ATCC-17744	GCA_002959915.1	V_atypica_str_ATCC_17744_id_GCA_002959915_1	0.793577
V. parvula	DFI-7-66	GCA_020559585.1	V_parvula_str_DFI_7_66_id_GCA_020559585_1	V. atypica	ATCC-17744	GCA_002959915.1	V_atypica_str_ATCC_17744_id_GCA_002959915_1	0.793568
V. parvula	DFI-7-67	GCA_020559605.1	V_parvula_str_DFI_7_67_id_GCA_020559605_1	V. atypica	ATCC-17744	GCA_002959915.1	V_atypica_str_ATCC_17744_id_GCA_002959915_1	0.793978
V. parvula	DNF00876	GCA_001553335.1	V_parvula_str_DNF00876_id_GCA_001553335_1	V. atypica	ATCC-17744	GCA_002959915.1	V_atypica_str_ATCC_17744_id_GCA_002959915_1	0.793499
V. parvula	HSIVP1	GCA_000448705.1	V_parvula_str_HSIVP1_id_GCA_000448705_1	V. atypica	ATCC-17744	GCA_002959915.1	V_atypica_str_ATCC_17744_id_GCA_002959915_1	0.79206
V. parvula	K63	GCA_019731115.1	V_parvula_str_K63_id_GCA_019731115_1	V. atypica	ATCC-17744	GCA_002959915.1	V_atypica_str_ATCC_17744_id_GCA_002959915_1	0.794077
V. parvula	KHUD-VP2	GCA_003584215.1	V_parvula_str_KHUD_VP2_id_GCA_003584215_1	V. atypica	ATCC-17744	GCA_002959915.1	V_atypica_str_ATCC_17744_id_GCA_002959915_1	0.792644
V. parvula	MCC755	GCA_018783925.1	V_parvula_str_MCC755_id_GCA_018783925_1	V. atypica	ATCC-17744	GCA_002959915.1	V_atypica_str_ATCC_17744_id_GCA_002959915_1	0.793992
V. parvula	MGYG-HGUT-01349	GCA_902374055.1	V_parvula_str_MGYG_HGUT_01349_id_GCA_902374055_1	V. atypica	ATCC-17744	GCA_002959915.1	V_atypica_str_ATCC_17744_id_GCA_002959915_1	0.793644
V. parvula	NCTC11810	GCA_900186885.1	V_parvula_str_NCTC11810_id_GCA_900186885_1	V. atypica	ATCC-17744	GCA_002959915.1	V_atypica_str_ATCC_17744_id_GCA_002959915_1	0.795267
V. parvula	SKV38	GCA_902810435.1	V_parvula_str_SKV38_id_GCA_902810435_1	V. atypica	ATCC-17744	GCA_002959915.1	V_atypica_str_ATCC_17744_id_GCA_002959915_1	0.795096
V. parvula	UMB0371	GCA_002847925.1	V_parvula_str_UMB0371_id_GCA_002847925_1	V. atypica	ATCC-17744	GCA_002959915.1	V_atypica_str_ATCC_17744_id_GCA_002959915_1	0.793599
V. parvula	UTDB1-3	GCA_002005185.1	V_parvula_str_UTDB1_3_id_GCA_002005185_1	V. atypica	ATCC-17744	GCA_002959915.1	V_atypica_str_ATCC_17744_id_GCA_002959915_1	0.792612
V. parvula	BgEED39	GCA_901876955.1	V_parvula_str_Veillonella_parvula_BgEED39_id_GCA_901876955_1	V. atypica	ATCC-17744	GCA_002959915.1	V_atypica_str_ATCC_17744_id_GCA_002959915_1	0.793737
V. ratti	MSK-5-1	GCA_020708935.1	V_ratti_str_MSK_5_1_id_GCA_020708935_1	V. atypica	ATCC-17744	GCA_002959915.1	V_atypica_str_ATCC_17744_id_GCA_002959915_1	0.695915
V. rogosae	JCM-15642	GCA_002959775.1	V_rogosae_str_JCM_15642_id_GCA_002959775_1	V. atypica	ATCC-17744	GCA_002959915.1	V_atypica_str_ATCC_17744_id_GCA_002959915_1	0.796919
V. seminalis	ADV4313-2	GCA_003992065.1	V_seminalis_str_ADV4313_2_id_GCA_003992065_1	V. atypica	ATCC-17744	GCA_002959915.1	V_atypica_str_ATCC_17744_id_GCA_002959915_1	0.696539
V. sp. HMT-780	F0422	GCA_000221605.2	V_sp_HMT_780_str_F0422_id_GCA_000221605_2	V. atypica	ATCC-17744	GCA_002959915.1	V_atypica_str_ATCC_17744_id_GCA_002959915_1	0.706718
V. sp.	3310	GCA_003999875.1	V_sp_str_3310_id_GCA_003999875_1	V. atypica	ATCC-17744	GCA_002959915.1	V_atypica_str_ATCC_17744_id_GCA_002959915_1	0.700682
V. sp.	3627	GCA_003992195.1	V_sp_str_3627_id_GCA_003992195_1	V. atypica	ATCC-17744	GCA_002959915.1	V_atypica_str_ATCC_17744_id_GCA_002959915_1	0.702444
V. sp.	3913	GCA_003992235.1	V_sp_str_3913_id_GCA_003992235_1	V. atypica	ATCC-17744	GCA_002959915.1	V_atypica_str_ATCC_17744_id_GCA_002959915_1	0.700543
V. sp.	3960	GCA_003991995.1	V_sp_str_3960_id_GCA_003991995_1	V. atypica	ATCC-17744	GCA_002959915.1	V_atypica_str_ATCC_17744_id_GCA_002959915_1	0.702015
V. sp.	1944-03-01	GCA_000163715.1	V_sp_str_3_1_44_id_GCA_000163715_1	V. atypica	ATCC-17744	GCA_002959915.1	V_atypica_str_ATCC_17744_id_GCA_002959915_1	0.792116
V. sp.	ACP1	GCA_000286635.1	V_sp_str_ACP1_id_GCA_000286635_1	V. atypica	ATCC-17744	GCA_002959915.1	V_atypica_str_ATCC_17744_id_GCA_002959915_1	0.964401
V. sp.	AF13-2	GCA_003603295.1	V_sp_str_AF13_2_id_GCA_003603295_1	V. atypica	ATCC-17744	GCA_002959915.1	V_atypica_str_ATCC_17744_id_GCA_002959915_1	0.7938
V. sp.	AF36-20BH	GCA_003602765.1	V_sp_str_AF36_20BH_id_GCA_003602765_1	V. atypica	ATCC-17744	GCA_002959915.1	V_atypica_str_ATCC_17744_id_GCA_002959915_1	0.793281
V. sp.	AM51-8BH	GCA_003463825.1	V_sp_str_AM51_8BH_id_GCA_003463825_1	V. atypica	ATCC-17744	GCA_002959915.1	V_atypica_str_ATCC_17744_id_GCA_002959915_1	0.803191
V. sp.	AS16	GCA_000517785.1	V_sp_str_AS16_id_GCA_000517785_1	V. atypica	ATCC-17744	GCA_002959915.1	V_atypica_str_ATCC_17744_id_GCA_002959915_1	0.764836
V. sp.	CHU110	GCA_003992255.1	V_sp_str_CHU110_id_GCA_003992255_1	V. atypica	ATCC-17744	GCA_002959915.1	V_atypica_str_ATCC_17744_id_GCA_002959915_1	0.701681
V. sp.	CHU594	GCA_003992265.1	V_sp_str_CHU594_id_GCA_003992265_1	V. atypica	ATCC-17744	GCA_002959915.1	V_atypica_str_ATCC_17744_id_GCA_002959915_1	0.69906
V. sp.	CHU732	GCA_003992085.1	V_sp_str_CHU732_id_GCA_003992085_1	V. atypica	ATCC-17744	GCA_002959915.1	V_atypica_str_ATCC_17744_id_GCA_002959915_1	0.701444
V. sp.	CHU740	GCA_003992055.1	V_sp_str_CHU740_id_GCA_003992055_1	V. atypica	ATCC-17744	GCA_002959915.1	V_atypica_str_ATCC_17744_id_GCA_002959915_1	0.702157
V. sp.	CLA-AA-H247	GCA_020687175.1	V_sp_str_CLA_AA_H247_id_GCA_020687175_1	V. atypica	ATCC-17744	GCA_002959915.1	V_atypica_str_ATCC_17744_id_GCA_002959915_1	0.804953
V. sp.	CNR-79-14	GCA_003992185.1	V_sp_str_CNR_79_14_id_GCA_003992185_1	V. atypica	ATCC-17744	GCA_002959915.1	V_atypica_str_ATCC_17744_id_GCA_002959915_1	0.702757
V. sp.	DNF00869	GCA_001553345.1	V_sp_str_DNF00869_id_GCA_001553345_1	V. atypica	ATCC-17744	GCA_002959915.1	V_atypica_str_ATCC_17744_id_GCA_002959915_1	0.701193
V. sp.	F0412	GCA_000183505.2	V_sp_str_F0412_id_GCA_000183505_2	V. atypica	ATCC-17744	GCA_002959915.1	V_atypica_str_ATCC_17744_id_GCA_002959915_1	0.797541
V. sp.	S12025-13	GCA_018406505.1	V_sp_str_S12025_13_id_GCA_018406505_1	V. atypica	ATCC-17744	GCA_002959915.1	V_atypica_str_ATCC_17744_id_GCA_002959915_1	0.805014
V. sp.	S13053-19	GCA_002959835.1	V_sp_str_S13053_19_id_GCA_002959835_1	V. atypica	ATCC-17744	GCA_002959915.1	V_atypica_str_ATCC_17744_id_GCA_002959915_1	0.795013
V. sp.	S13054-11	GCA_002959795.1	V_sp_str_S13054_11_id_GCA_002959795_1	V. atypica	ATCC-17744	GCA_002959915.1	V_atypica_str_ATCC_17744_id_GCA_002959915_1	0.795797
V. sp.	T11011-6	GCA_002959755.1	V_sp_str_T11011_6_id_GCA_002959755_1	V. atypica	ATCC-17744	GCA_002959915.1	V_atypica_str_ATCC_17744_id_GCA_002959915_1	0.803202
V. sp.	T14073-2	GCA_002959875.1	V_sp_str_T14073_2_id_GCA_002959875_1	V. atypica	ATCC-17744	GCA_002959915.1	V_atypica_str_ATCC_17744_id_GCA_002959915_1	0.805632
V. sp.	T34266-5	GCA_002959815.1	V_sp_str_T34266_5_id_GCA_002959815_1	V. atypica	ATCC-17744	GCA_002959915.1	V_atypica_str_ATCC_17744_id_GCA_002959915_1	0.950027
V. sp.	VA137	GCA_003992015.1	V_sp_str_VA137_id_GCA_003992015_1	V. atypica	ATCC-17744	GCA_002959915.1	V_atypica_str_ATCC_17744_id_GCA_002959915_1	0.699349
V. sp.	VA139	GCA_003992005.1	V_sp_str_VA139_id_GCA_003992005_1	V. atypica	ATCC-17744	GCA_002959915.1	V_atypica_str_ATCC_17744_id_GCA_002959915_1	0.701977
V. sp.	VA141	GCA_003992175.1	V_sp_str_VA141_id_GCA_003992175_1	V. atypica	ATCC-17744	GCA_002959915.1	V_atypica_str_ATCC_17744_id_GCA_002959915_1	0.700898
V. sp.	VA142	GCA_003992135.1	V_sp_str_VA142_id_GCA_003992135_1	V. atypica	ATCC-17744	GCA_002959915.1	V_atypica_str_ATCC_17744_id_GCA_002959915_1	0.702227
V. tobetsuensis	ATCC-BAA-2400	GCA_001078375.1	V_tobetsuensis_str_ATCC_BAA_2400_id_GCA_001078375_1	V. atypica	ATCC-17744	GCA_002959915.1	V_atypica_str_ATCC_17744_id_GCA_002959915_1	0.871318
V. tobetsuensis	PAGU-1578	GCA_005403165.1	V_tobetsuensis_str_PAGU_1578_id_GCA_005403165_1	V. atypica	ATCC-17744	GCA_002959915.1	V_atypica_str_ATCC_17744_id_GCA_002959915_1	0.872134
V. tobetsuensis	PAGU-1579	GCA_005403265.1	V_tobetsuensis_str_PAGU_1579_id_GCA_005403265_1	V. atypica	ATCC-17744	GCA_002959915.1	V_atypica_str_ATCC_17744_id_GCA_002959915_1	0.873418
V. tobetsuensis	Y6	GCA_002959935.1	V_tobetsuensis_str_Y6_id_GCA_002959935_1	V. atypica	ATCC-17744	GCA_002959915.1	V_atypica_str_ATCC_17744_id_GCA_002959915_1	0.871147
V. atypica	ACS-049-V-Sch6	GCA_000179735.1	V_atypica_str_ACS_049_V_Sch6_id_GCA_000179735_1	V. atypica	CMW7756B	GCA_001546845.1	V_atypica_str_CMW7756B_id_GCA_001546845_1	0.963077
V. atypica	ACS-134-V-Col7a	GCA_000179755.1	V_atypica_str_ACS_134_V_Col7a_id_GCA_000179755_1	V. atypica	CMW7756B	GCA_001546845.1	V_atypica_str_CMW7756B_id_GCA_001546845_1	0.970821
V. atypica	AF36-15BH	GCA_003474825.1	V_atypica_str_AF36_15BH_id_GCA_003474825_1	V. atypica	CMW7756B	GCA_001546845.1	V_atypica_str_CMW7756B_id_GCA_001546845_1	0.96194
V. atypica	ATCC-17744	GCA_002959915.1	V_atypica_str_ATCC_17744_id_GCA_002959915_1	V. atypica	CMW7756B	GCA_001546845.1	V_atypica_str_CMW7756B_id_GCA_001546845_1	0.972247
V. atypica	CMW7756B	GCA_001546845.1	V_atypica_str_CMW7756B_id_GCA_001546845_1	V. atypica	CMW7756B	GCA_001546845.1	V_atypica_str_CMW7756B_id_GCA_001546845_1	1
V. atypica	DFI-2-98	GCA_020560985.1	V_atypica_str_DFI_2_98_id_GCA_020560985_1	V. atypica	CMW7756B	GCA_001546845.1	V_atypica_str_CMW7756B_id_GCA_001546845_1	0.970361
V. atypica	DFI-4-11	GCA_020559285.1	V_atypica_str_DFI_4_11_id_GCA_020559285_1	V. atypica	CMW7756B	GCA_001546845.1	V_atypica_str_CMW7756B_id_GCA_001546845_1	0.964592
V. atypica	KHUD-V1	GCA_003605975.1	V_atypica_str_KHUD_V1_id_GCA_003605975_1	V. atypica	CMW7756B	GCA_001546845.1	V_atypica_str_CMW7756B_id_GCA_001546845_1	0.965012
V. atypica	MGYG-HGUT-01444	GCA_902375065.1	V_atypica_str_MGYG_HGUT_01444_id_GCA_902375065_1	V. atypica	CMW7756B	GCA_001546845.1	V_atypica_str_CMW7756B_id_GCA_001546845_1	0.96707
V. atypica	OK5	GCA_002082765.1	V_atypica_str_OK5_id_GCA_002082765_1	V. atypica	CMW7756B	GCA_001546845.1	V_atypica_str_CMW7756B_id_GCA_001546845_1	0.96126
V. atypica	BgEED38	GCA_901875535.1	V_atypica_str_Veillonella_atypica_BgEED38_id_GCA_901875535_1	V. atypica	CMW7756B	GCA_001546845.1	V_atypica_str_CMW7756B_id_GCA_001546845_1	0.951949
V. denticariosi	JCM-15641	GCA_002959855.1	V_denticariosi_str_JCM_15641_id_GCA_002959855_1	V. atypica	CMW7756B	GCA_001546845.1	V_atypica_str_CMW7756B_id_GCA_001546845_1	0.763244
V. dispar	1001216B-150713-A10	GCA_015547025.1	V_dispar_str_1001216B_150713_A10_id_GCA_015547025_1	V. atypica	CMW7756B	GCA_001546845.1	V_atypica_str_CMW7756B_id_GCA_001546845_1	0.806178
V. dispar	ATCC-17748	GCA_000160015.1	V_dispar_str_ATCC_17748_id_GCA_000160015_1	V. atypica	CMW7756B	GCA_001546845.1	V_atypica_str_CMW7756B_id_GCA_001546845_1	0.803783
V. dispar	BIOML-A2	GCA_009710825.1	V_dispar_str_BIOML_A2_id_GCA_009710825_1	V. atypica	CMW7756B	GCA_001546845.1	V_atypica_str_CMW7756B_id_GCA_001546845_1	0.804754
V. dispar	DNF00926	GCA_001553315.1	V_dispar_str_DNF00926_id_GCA_001553315_1	V. atypica	CMW7756B	GCA_001546845.1	V_atypica_str_CMW7756B_id_GCA_001546845_1	0.804684
V. dispar	MGYG-HGUT-00214	GCA_902364435.1	V_dispar_str_MGYG_HGUT_00214_id_GCA_902364435_1	V. atypica	CMW7756B	GCA_001546845.1	V_atypica_str_CMW7756B_id_GCA_001546845_1	0.804474
V. infantium	T11011-4	GCA_002959895.1	V_infantium_str_T11011_4_id_GCA_002959895_1	V. atypica	CMW7756B	GCA_001546845.1	V_atypica_str_CMW7756B_id_GCA_001546845_1	0.803508
V. montpellierensis	DSM-17217	GCA_000426745.1	V_montpellierensis_str_DSM_17217_id_GCA_000426745_1	V. atypica	CMW7756B	GCA_001546845.1	V_atypica_str_CMW7756B_id_GCA_001546845_1	0.704583
V. nakazawae	DFI-4-35	GCA_020593325.1	V_nakazawae_str_DFI_4_35_id_GCA_020593325_1	V. atypica	CMW7756B	GCA_001546845.1	V_atypica_str_CMW7756B_id_GCA_001546845_1	0.805243
V. nakazawae	T1-7	GCA_013393365.1	V_nakazawae_str_T1_7_id_GCA_013393365_1	V. atypica	CMW7756B	GCA_001546845.1	V_atypica_str_CMW7756B_id_GCA_001546845_1	0.806782
V. parvula	1001216B-150713-F11	GCA_015554925.1	V_parvula_str_1001216B_150713_F11_id_GCA_015554925_1	V. atypica	CMW7756B	GCA_001546845.1	V_atypica_str_CMW7756B_id_GCA_001546845_1	0.791936
V. parvula	1001295B-180824-H5	GCA_015549975.1	V_parvula_str_1001295B_180824_H5_id_GCA_015549975_1	V. atypica	CMW7756B	GCA_001546845.1	V_atypica_str_CMW7756B_id_GCA_001546845_1	0.792954
V. parvula	ACS-068-V-Sch12	GCA_000215025.2	V_parvula_str_ACS_068_V_Sch12_id_GCA_000215025_2	V. atypica	CMW7756B	GCA_001546845.1	V_atypica_str_CMW7756B_id_GCA_001546845_1	0.79535
V. parvula	AF04-47	GCA_003465965.1	V_parvula_str_AF04_47_id_GCA_003465965_1	V. atypica	CMW7756B	GCA_001546845.1	V_atypica_str_CMW7756B_id_GCA_001546845_1	0.792855
V. parvula	AM48-14BH	GCA_003464005.1	V_parvula_str_AM48_14BH_id_GCA_003464005_1	V. atypica	CMW7756B	GCA_001546845.1	V_atypica_str_CMW7756B_id_GCA_001546845_1	0.793524
V. parvula	ATCC-17745	GCA_000177435.1	V_parvula_str_ATCC_17745_id_GCA_000177435_1	V. atypica	CMW7756B	GCA_001546845.1	V_atypica_str_CMW7756B_id_GCA_001546845_1	0.793371
V. parvula	BIOML-A2	GCA_009710775.1	V_parvula_str_BIOML_A2_id_GCA_009710775_1	V. atypica	CMW7756B	GCA_001546845.1	V_atypica_str_CMW7756B_id_GCA_001546845_1	0.792864
V. parvula	DFI-7-66	GCA_020559585.1	V_parvula_str_DFI_7_66_id_GCA_020559585_1	V. atypica	CMW7756B	GCA_001546845.1	V_atypica_str_CMW7756B_id_GCA_001546845_1	0.792899
V. parvula	DFI-7-67	GCA_020559605.1	V_parvula_str_DFI_7_67_id_GCA_020559605_1	V. atypica	CMW7756B	GCA_001546845.1	V_atypica_str_CMW7756B_id_GCA_001546845_1	0.793691
V. parvula	DNF00876	GCA_001553335.1	V_parvula_str_DNF00876_id_GCA_001553335_1	V. atypica	CMW7756B	GCA_001546845.1	V_atypica_str_CMW7756B_id_GCA_001546845_1	0.793892
V. parvula	HSIVP1	GCA_000448705.1	V_parvula_str_HSIVP1_id_GCA_000448705_1	V. atypica	CMW7756B	GCA_001546845.1	V_atypica_str_CMW7756B_id_GCA_001546845_1	0.792286
V. parvula	K63	GCA_019731115.1	V_parvula_str_K63_id_GCA_019731115_1	V. atypica	CMW7756B	GCA_001546845.1	V_atypica_str_CMW7756B_id_GCA_001546845_1	0.793331
V. parvula	KHUD-VP2	GCA_003584215.1	V_parvula_str_KHUD_VP2_id_GCA_003584215_1	V. atypica	CMW7756B	GCA_001546845.1	V_atypica_str_CMW7756B_id_GCA_001546845_1	0.792489
V. parvula	MCC755	GCA_018783925.1	V_parvula_str_MCC755_id_GCA_018783925_1	V. atypica	CMW7756B	GCA_001546845.1	V_atypica_str_CMW7756B_id_GCA_001546845_1	0.793156
V. parvula	MGYG-HGUT-01349	GCA_902374055.1	V_parvula_str_MGYG_HGUT_01349_id_GCA_902374055_1	V. atypica	CMW7756B	GCA_001546845.1	V_atypica_str_CMW7756B_id_GCA_001546845_1	0.793684
V. parvula	NCTC11810	GCA_900186885.1	V_parvula_str_NCTC11810_id_GCA_900186885_1	V. atypica	CMW7756B	GCA_001546845.1	V_atypica_str_CMW7756B_id_GCA_001546845_1	0.794344
V. parvula	SKV38	GCA_902810435.1	V_parvula_str_SKV38_id_GCA_902810435_1	V. atypica	CMW7756B	GCA_001546845.1	V_atypica_str_CMW7756B_id_GCA_001546845_1	0.79341
V. parvula	UMB0371	GCA_002847925.1	V_parvula_str_UMB0371_id_GCA_002847925_1	V. atypica	CMW7756B	GCA_001546845.1	V_atypica_str_CMW7756B_id_GCA_001546845_1	0.790976
V. parvula	UTDB1-3	GCA_002005185.1	V_parvula_str_UTDB1_3_id_GCA_002005185_1	V. atypica	CMW7756B	GCA_001546845.1	V_atypica_str_CMW7756B_id_GCA_001546845_1	0.793383
V. parvula	BgEED39	GCA_901876955.1	V_parvula_str_Veillonella_parvula_BgEED39_id_GCA_901876955_1	V. atypica	CMW7756B	GCA_001546845.1	V_atypica_str_CMW7756B_id_GCA_001546845_1	0.792809
V. ratti	MSK-5-1	GCA_020708935.1	V_ratti_str_MSK_5_1_id_GCA_020708935_1	V. atypica	CMW7756B	GCA_001546845.1	V_atypica_str_CMW7756B_id_GCA_001546845_1	0.693417
V. rogosae	JCM-15642	GCA_002959775.1	V_rogosae_str_JCM_15642_id_GCA_002959775_1	V. atypica	CMW7756B	GCA_001546845.1	V_atypica_str_CMW7756B_id_GCA_001546845_1	0.796172
V. seminalis	ADV4313-2	GCA_003992065.1	V_seminalis_str_ADV4313_2_id_GCA_003992065_1	V. atypica	CMW7756B	GCA_001546845.1	V_atypica_str_CMW7756B_id_GCA_001546845_1	0.69498
V. sp. HMT-780	F0422	GCA_000221605.2	V_sp_HMT_780_str_F0422_id_GCA_000221605_2	V. atypica	CMW7756B	GCA_001546845.1	V_atypica_str_CMW7756B_id_GCA_001546845_1	0.705652
V. sp.	3310	GCA_003999875.1	V_sp_str_3310_id_GCA_003999875_1	V. atypica	CMW7756B	GCA_001546845.1	V_atypica_str_CMW7756B_id_GCA_001546845_1	0.700725
V. sp.	3627	GCA_003992195.1	V_sp_str_3627_id_GCA_003992195_1	V. atypica	CMW7756B	GCA_001546845.1	V_atypica_str_CMW7756B_id_GCA_001546845_1	0.70151
V. sp.	3913	GCA_003992235.1	V_sp_str_3913_id_GCA_003992235_1	V. atypica	CMW7756B	GCA_001546845.1	V_atypica_str_CMW7756B_id_GCA_001546845_1	0.70093
V. sp.	3960	GCA_003991995.1	V_sp_str_3960_id_GCA_003991995_1	V. atypica	CMW7756B	GCA_001546845.1	V_atypica_str_CMW7756B_id_GCA_001546845_1	0.701969
V. sp.	1944-03-01	GCA_000163715.1	V_sp_str_3_1_44_id_GCA_000163715_1	V. atypica	CMW7756B	GCA_001546845.1	V_atypica_str_CMW7756B_id_GCA_001546845_1	0.7917
V. sp.	ACP1	GCA_000286635.1	V_sp_str_ACP1_id_GCA_000286635_1	V. atypica	CMW7756B	GCA_001546845.1	V_atypica_str_CMW7756B_id_GCA_001546845_1	0.963836
V. sp.	AF13-2	GCA_003603295.1	V_sp_str_AF13_2_id_GCA_003603295_1	V. atypica	CMW7756B	GCA_001546845.1	V_atypica_str_CMW7756B_id_GCA_001546845_1	0.794034
V. sp.	AF36-20BH	GCA_003602765.1	V_sp_str_AF36_20BH_id_GCA_003602765_1	V. atypica	CMW7756B	GCA_001546845.1	V_atypica_str_CMW7756B_id_GCA_001546845_1	0.792575
V. sp.	AM51-8BH	GCA_003463825.1	V_sp_str_AM51_8BH_id_GCA_003463825_1	V. atypica	CMW7756B	GCA_001546845.1	V_atypica_str_CMW7756B_id_GCA_001546845_1	0.804877
V. sp.	AS16	GCA_000517785.1	V_sp_str_AS16_id_GCA_000517785_1	V. atypica	CMW7756B	GCA_001546845.1	V_atypica_str_CMW7756B_id_GCA_001546845_1	0.764029
V. sp.	CHU110	GCA_003992255.1	V_sp_str_CHU110_id_GCA_003992255_1	V. atypica	CMW7756B	GCA_001546845.1	V_atypica_str_CMW7756B_id_GCA_001546845_1	0.699809
V. sp.	CHU594	GCA_003992265.1	V_sp_str_CHU594_id_GCA_003992265_1	V. atypica	CMW7756B	GCA_001546845.1	V_atypica_str_CMW7756B_id_GCA_001546845_1	0.697778
V. sp.	CHU732	GCA_003992085.1	V_sp_str_CHU732_id_GCA_003992085_1	V. atypica	CMW7756B	GCA_001546845.1	V_atypica_str_CMW7756B_id_GCA_001546845_1	0.701657
V. sp.	CHU740	GCA_003992055.1	V_sp_str_CHU740_id_GCA_003992055_1	V. atypica	CMW7756B	GCA_001546845.1	V_atypica_str_CMW7756B_id_GCA_001546845_1	0.700761
V. sp.	CLA-AA-H247	GCA_020687175.1	V_sp_str_CLA_AA_H247_id_GCA_020687175_1	V. atypica	CMW7756B	GCA_001546845.1	V_atypica_str_CMW7756B_id_GCA_001546845_1	0.804734
V. sp.	CNR-79-14	GCA_003992185.1	V_sp_str_CNR_79_14_id_GCA_003992185_1	V. atypica	CMW7756B	GCA_001546845.1	V_atypica_str_CMW7756B_id_GCA_001546845_1	0.701594
V. sp.	DNF00869	GCA_001553345.1	V_sp_str_DNF00869_id_GCA_001553345_1	V. atypica	CMW7756B	GCA_001546845.1	V_atypica_str_CMW7756B_id_GCA_001546845_1	0.69974
V. sp.	F0412	GCA_000183505.2	V_sp_str_F0412_id_GCA_000183505_2	V. atypica	CMW7756B	GCA_001546845.1	V_atypica_str_CMW7756B_id_GCA_001546845_1	0.795432
V. sp.	S12025-13	GCA_018406505.1	V_sp_str_S12025_13_id_GCA_018406505_1	V. atypica	CMW7756B	GCA_001546845.1	V_atypica_str_CMW7756B_id_GCA_001546845_1	0.805094
V. sp.	S13053-19	GCA_002959835.1	V_sp_str_S13053_19_id_GCA_002959835_1	V. atypica	CMW7756B	GCA_001546845.1	V_atypica_str_CMW7756B_id_GCA_001546845_1	0.794012
V. sp.	S13054-11	GCA_002959795.1	V_sp_str_S13054_11_id_GCA_002959795_1	V. atypica	CMW7756B	GCA_001546845.1	V_atypica_str_CMW7756B_id_GCA_001546845_1	0.794767
V. sp.	T11011-6	GCA_002959755.1	V_sp_str_T11011_6_id_GCA_002959755_1	V. atypica	CMW7756B	GCA_001546845.1	V_atypica_str_CMW7756B_id_GCA_001546845_1	0.801965
V. sp.	T14073-2	GCA_002959875.1	V_sp_str_T14073_2_id_GCA_002959875_1	V. atypica	CMW7756B	GCA_001546845.1	V_atypica_str_CMW7756B_id_GCA_001546845_1	0.803815
V. sp.	T34266-5	GCA_002959815.1	V_sp_str_T34266_5_id_GCA_002959815_1	V. atypica	CMW7756B	GCA_001546845.1	V_atypica_str_CMW7756B_id_GCA_001546845_1	0.949036
V. sp.	VA137	GCA_003992015.1	V_sp_str_VA137_id_GCA_003992015_1	V. atypica	CMW7756B	GCA_001546845.1	V_atypica_str_CMW7756B_id_GCA_001546845_1	0.700843
V. sp.	VA139	GCA_003992005.1	V_sp_str_VA139_id_GCA_003992005_1	V. atypica	CMW7756B	GCA_001546845.1	V_atypica_str_CMW7756B_id_GCA_001546845_1	0.701428
V. sp.	VA141	GCA_003992175.1	V_sp_str_VA141_id_GCA_003992175_1	V. atypica	CMW7756B	GCA_001546845.1	V_atypica_str_CMW7756B_id_GCA_001546845_1	0.700456
V. sp.	VA142	GCA_003992135.1	V_sp_str_VA142_id_GCA_003992135_1	V. atypica	CMW7756B	GCA_001546845.1	V_atypica_str_CMW7756B_id_GCA_001546845_1	0.701526
V. tobetsuensis	ATCC-BAA-2400	GCA_001078375.1	V_tobetsuensis_str_ATCC_BAA_2400_id_GCA_001078375_1	V. atypica	CMW7756B	GCA_001546845.1	V_atypica_str_CMW7756B_id_GCA_001546845_1	0.870597
V. tobetsuensis	PAGU-1578	GCA_005403165.1	V_tobetsuensis_str_PAGU_1578_id_GCA_005403165_1	V. atypica	CMW7756B	GCA_001546845.1	V_atypica_str_CMW7756B_id_GCA_001546845_1	0.871676
V. tobetsuensis	PAGU-1579	GCA_005403265.1	V_tobetsuensis_str_PAGU_1579_id_GCA_005403265_1	V. atypica	CMW7756B	GCA_001546845.1	V_atypica_str_CMW7756B_id_GCA_001546845_1	0.874689
V. tobetsuensis	Y6	GCA_002959935.1	V_tobetsuensis_str_Y6_id_GCA_002959935_1	V. atypica	CMW7756B	GCA_001546845.1	V_atypica_str_CMW7756B_id_GCA_001546845_1	0.872203
V. atypica	ACS-049-V-Sch6	GCA_000179735.1	V_atypica_str_ACS_049_V_Sch6_id_GCA_000179735_1	V. atypica	DFI-2-98	GCA_020560985.1	V_atypica_str_DFI_2_98_id_GCA_020560985_1	0.962341
V. atypica	ACS-134-V-Col7a	GCA_000179755.1	V_atypica_str_ACS_134_V_Col7a_id_GCA_000179755_1	V. atypica	DFI-2-98	GCA_020560985.1	V_atypica_str_DFI_2_98_id_GCA_020560985_1	0.967764
V. atypica	AF36-15BH	GCA_003474825.1	V_atypica_str_AF36_15BH_id_GCA_003474825_1	V. atypica	DFI-2-98	GCA_020560985.1	V_atypica_str_DFI_2_98_id_GCA_020560985_1	0.960847
V. atypica	ATCC-17744	GCA_002959915.1	V_atypica_str_ATCC_17744_id_GCA_002959915_1	V. atypica	DFI-2-98	GCA_020560985.1	V_atypica_str_DFI_2_98_id_GCA_020560985_1	0.968564
V. atypica	CMW7756B	GCA_001546845.1	V_atypica_str_CMW7756B_id_GCA_001546845_1	V. atypica	DFI-2-98	GCA_020560985.1	V_atypica_str_DFI_2_98_id_GCA_020560985_1	0.971234
V. atypica	DFI-2-98	GCA_020560985.1	V_atypica_str_DFI_2_98_id_GCA_020560985_1	V. atypica	DFI-2-98	GCA_020560985.1	V_atypica_str_DFI_2_98_id_GCA_020560985_1	1
V. atypica	DFI-4-11	GCA_020559285.1	V_atypica_str_DFI_4_11_id_GCA_020559285_1	V. atypica	DFI-2-98	GCA_020560985.1	V_atypica_str_DFI_2_98_id_GCA_020560985_1	0.964726
V. atypica	KHUD-V1	GCA_003605975.1	V_atypica_str_KHUD_V1_id_GCA_003605975_1	V. atypica	DFI-2-98	GCA_020560985.1	V_atypica_str_DFI_2_98_id_GCA_020560985_1	0.966383
V. atypica	MGYG-HGUT-01444	GCA_902375065.1	V_atypica_str_MGYG_HGUT_01444_id_GCA_902375065_1	V. atypica	DFI-2-98	GCA_020560985.1	V_atypica_str_DFI_2_98_id_GCA_020560985_1	0.967772
V. atypica	OK5	GCA_002082765.1	V_atypica_str_OK5_id_GCA_002082765_1	V. atypica	DFI-2-98	GCA_020560985.1	V_atypica_str_DFI_2_98_id_GCA_020560985_1	0.961778
V. atypica	BgEED38	GCA_901875535.1	V_atypica_str_Veillonella_atypica_BgEED38_id_GCA_901875535_1	V. atypica	DFI-2-98	GCA_020560985.1	V_atypica_str_DFI_2_98_id_GCA_020560985_1	0.951623
V. denticariosi	JCM-15641	GCA_002959855.1	V_denticariosi_str_JCM_15641_id_GCA_002959855_1	V. atypica	DFI-2-98	GCA_020560985.1	V_atypica_str_DFI_2_98_id_GCA_020560985_1	0.763722
V. dispar	1001216B-150713-A10	GCA_015547025.1	V_dispar_str_1001216B_150713_A10_id_GCA_015547025_1	V. atypica	DFI-2-98	GCA_020560985.1	V_atypica_str_DFI_2_98_id_GCA_020560985_1	0.806411
V. dispar	ATCC-17748	GCA_000160015.1	V_dispar_str_ATCC_17748_id_GCA_000160015_1	V. atypica	DFI-2-98	GCA_020560985.1	V_atypica_str_DFI_2_98_id_GCA_020560985_1	0.803495
V. dispar	BIOML-A2	GCA_009710825.1	V_dispar_str_BIOML_A2_id_GCA_009710825_1	V. atypica	DFI-2-98	GCA_020560985.1	V_atypica_str_DFI_2_98_id_GCA_020560985_1	0.805408
V. dispar	DNF00926	GCA_001553315.1	V_dispar_str_DNF00926_id_GCA_001553315_1	V. atypica	DFI-2-98	GCA_020560985.1	V_atypica_str_DFI_2_98_id_GCA_020560985_1	0.807763
V. dispar	MGYG-HGUT-00214	GCA_902364435.1	V_dispar_str_MGYG_HGUT_00214_id_GCA_902364435_1	V. atypica	DFI-2-98	GCA_020560985.1	V_atypica_str_DFI_2_98_id_GCA_020560985_1	0.804878
V. infantium	T11011-4	GCA_002959895.1	V_infantium_str_T11011_4_id_GCA_002959895_1	V. atypica	DFI-2-98	GCA_020560985.1	V_atypica_str_DFI_2_98_id_GCA_020560985_1	0.806635
V. montpellierensis	DSM-17217	GCA_000426745.1	V_montpellierensis_str_DSM_17217_id_GCA_000426745_1	V. atypica	DFI-2-98	GCA_020560985.1	V_atypica_str_DFI_2_98_id_GCA_020560985_1	0.706767
V. nakazawae	DFI-4-35	GCA_020593325.1	V_nakazawae_str_DFI_4_35_id_GCA_020593325_1	V. atypica	DFI-2-98	GCA_020560985.1	V_atypica_str_DFI_2_98_id_GCA_020560985_1	0.805549
V. nakazawae	T1-7	GCA_013393365.1	V_nakazawae_str_T1_7_id_GCA_013393365_1	V. atypica	DFI-2-98	GCA_020560985.1	V_atypica_str_DFI_2_98_id_GCA_020560985_1	0.809303
V. parvula	1001216B-150713-F11	GCA_015554925.1	V_parvula_str_1001216B_150713_F11_id_GCA_015554925_1	V. atypica	DFI-2-98	GCA_020560985.1	V_atypica_str_DFI_2_98_id_GCA_020560985_1	0.791006
V. parvula	1001295B-180824-H5	GCA_015549975.1	V_parvula_str_1001295B_180824_H5_id_GCA_015549975_1	V. atypica	DFI-2-98	GCA_020560985.1	V_atypica_str_DFI_2_98_id_GCA_020560985_1	0.793562
V. parvula	ACS-068-V-Sch12	GCA_000215025.2	V_parvula_str_ACS_068_V_Sch12_id_GCA_000215025_2	V. atypica	DFI-2-98	GCA_020560985.1	V_atypica_str_DFI_2_98_id_GCA_020560985_1	0.795701
V. parvula	AF04-47	GCA_003465965.1	V_parvula_str_AF04_47_id_GCA_003465965_1	V. atypica	DFI-2-98	GCA_020560985.1	V_atypica_str_DFI_2_98_id_GCA_020560985_1	0.796075
V. parvula	AM48-14BH	GCA_003464005.1	V_parvula_str_AM48_14BH_id_GCA_003464005_1	V. atypica	DFI-2-98	GCA_020560985.1	V_atypica_str_DFI_2_98_id_GCA_020560985_1	0.793884
V. parvula	ATCC-17745	GCA_000177435.1	V_parvula_str_ATCC_17745_id_GCA_000177435_1	V. atypica	DFI-2-98	GCA_020560985.1	V_atypica_str_DFI_2_98_id_GCA_020560985_1	0.792352
V. parvula	BIOML-A2	GCA_009710775.1	V_parvula_str_BIOML_A2_id_GCA_009710775_1	V. atypica	DFI-2-98	GCA_020560985.1	V_atypica_str_DFI_2_98_id_GCA_020560985_1	0.792924
V. parvula	DFI-7-66	GCA_020559585.1	V_parvula_str_DFI_7_66_id_GCA_020559585_1	V. atypica	DFI-2-98	GCA_020560985.1	V_atypica_str_DFI_2_98_id_GCA_020560985_1	0.792286
V. parvula	DFI-7-67	GCA_020559605.1	V_parvula_str_DFI_7_67_id_GCA_020559605_1	V. atypica	DFI-2-98	GCA_020560985.1	V_atypica_str_DFI_2_98_id_GCA_020560985_1	0.791687
V. parvula	DNF00876	GCA_001553335.1	V_parvula_str_DNF00876_id_GCA_001553335_1	V. atypica	DFI-2-98	GCA_020560985.1	V_atypica_str_DFI_2_98_id_GCA_020560985_1	0.792644
V. parvula	HSIVP1	GCA_000448705.1	V_parvula_str_HSIVP1_id_GCA_000448705_1	V. atypica	DFI-2-98	GCA_020560985.1	V_atypica_str_DFI_2_98_id_GCA_020560985_1	0.792731
V. parvula	K63	GCA_019731115.1	V_parvula_str_K63_id_GCA_019731115_1	V. atypica	DFI-2-98	GCA_020560985.1	V_atypica_str_DFI_2_98_id_GCA_020560985_1	0.795006
V. parvula	KHUD-VP2	GCA_003584215.1	V_parvula_str_KHUD_VP2_id_GCA_003584215_1	V. atypica	DFI-2-98	GCA_020560985.1	V_atypica_str_DFI_2_98_id_GCA_020560985_1	0.791565
V. parvula	MCC755	GCA_018783925.1	V_parvula_str_MCC755_id_GCA_018783925_1	V. atypica	DFI-2-98	GCA_020560985.1	V_atypica_str_DFI_2_98_id_GCA_020560985_1	0.793481
V. parvula	MGYG-HGUT-01349	GCA_902374055.1	V_parvula_str_MGYG_HGUT_01349_id_GCA_902374055_1	V. atypica	DFI-2-98	GCA_020560985.1	V_atypica_str_DFI_2_98_id_GCA_020560985_1	0.794354
V. parvula	NCTC11810	GCA_900186885.1	V_parvula_str_NCTC11810_id_GCA_900186885_1	V. atypica	DFI-2-98	GCA_020560985.1	V_atypica_str_DFI_2_98_id_GCA_020560985_1	0.793609
V. parvula	SKV38	GCA_902810435.1	V_parvula_str_SKV38_id_GCA_902810435_1	V. atypica	DFI-2-98	GCA_020560985.1	V_atypica_str_DFI_2_98_id_GCA_020560985_1	0.796057
V. parvula	UMB0371	GCA_002847925.1	V_parvula_str_UMB0371_id_GCA_002847925_1	V. atypica	DFI-2-98	GCA_020560985.1	V_atypica_str_DFI_2_98_id_GCA_020560985_1	0.794068
V. parvula	UTDB1-3	GCA_002005185.1	V_parvula_str_UTDB1_3_id_GCA_002005185_1	V. atypica	DFI-2-98	GCA_020560985.1	V_atypica_str_DFI_2_98_id_GCA_020560985_1	0.794899
V. parvula	BgEED39	GCA_901876955.1	V_parvula_str_Veillonella_parvula_BgEED39_id_GCA_901876955_1	V. atypica	DFI-2-98	GCA_020560985.1	V_atypica_str_DFI_2_98_id_GCA_020560985_1	0.791756
V. ratti	MSK-5-1	GCA_020708935.1	V_ratti_str_MSK_5_1_id_GCA_020708935_1	V. atypica	DFI-2-98	GCA_020560985.1	V_atypica_str_DFI_2_98_id_GCA_020560985_1	0.700735
V. rogosae	JCM-15642	GCA_002959775.1	V_rogosae_str_JCM_15642_id_GCA_002959775_1	V. atypica	DFI-2-98	GCA_020560985.1	V_atypica_str_DFI_2_98_id_GCA_020560985_1	0.796312
V. seminalis	ADV4313-2	GCA_003992065.1	V_seminalis_str_ADV4313_2_id_GCA_003992065_1	V. atypica	DFI-2-98	GCA_020560985.1	V_atypica_str_DFI_2_98_id_GCA_020560985_1	0.696621
V. sp. HMT-780	F0422	GCA_000221605.2	V_sp_HMT_780_str_F0422_id_GCA_000221605_2	V. atypica	DFI-2-98	GCA_020560985.1	V_atypica_str_DFI_2_98_id_GCA_020560985_1	0.706159
V. sp.	3310	GCA_003999875.1	V_sp_str_3310_id_GCA_003999875_1	V. atypica	DFI-2-98	GCA_020560985.1	V_atypica_str_DFI_2_98_id_GCA_020560985_1	0.706641
V. sp.	3627	GCA_003992195.1	V_sp_str_3627_id_GCA_003992195_1	V. atypica	DFI-2-98	GCA_020560985.1	V_atypica_str_DFI_2_98_id_GCA_020560985_1	0.700467
V. sp.	3913	GCA_003992235.1	V_sp_str_3913_id_GCA_003992235_1	V. atypica	DFI-2-98	GCA_020560985.1	V_atypica_str_DFI_2_98_id_GCA_020560985_1	0.699838
V. sp.	3960	GCA_003991995.1	V_sp_str_3960_id_GCA_003991995_1	V. atypica	DFI-2-98	GCA_020560985.1	V_atypica_str_DFI_2_98_id_GCA_020560985_1	0.701217
V. sp.	1944-03-01	GCA_000163715.1	V_sp_str_3_1_44_id_GCA_000163715_1	V. atypica	DFI-2-98	GCA_020560985.1	V_atypica_str_DFI_2_98_id_GCA_020560985_1	0.794102
V. sp.	ACP1	GCA_000286635.1	V_sp_str_ACP1_id_GCA_000286635_1	V. atypica	DFI-2-98	GCA_020560985.1	V_atypica_str_DFI_2_98_id_GCA_020560985_1	0.962538
V. sp.	AF13-2	GCA_003603295.1	V_sp_str_AF13_2_id_GCA_003603295_1	V. atypica	DFI-2-98	GCA_020560985.1	V_atypica_str_DFI_2_98_id_GCA_020560985_1	0.793193
V. sp.	AF36-20BH	GCA_003602765.1	V_sp_str_AF36_20BH_id_GCA_003602765_1	V. atypica	DFI-2-98	GCA_020560985.1	V_atypica_str_DFI_2_98_id_GCA_020560985_1	0.794347
V. sp.	AM51-8BH	GCA_003463825.1	V_sp_str_AM51_8BH_id_GCA_003463825_1	V. atypica	DFI-2-98	GCA_020560985.1	V_atypica_str_DFI_2_98_id_GCA_020560985_1	0.804766
V. sp.	AS16	GCA_000517785.1	V_sp_str_AS16_id_GCA_000517785_1	V. atypica	DFI-2-98	GCA_020560985.1	V_atypica_str_DFI_2_98_id_GCA_020560985_1	0.764976
V. sp.	CHU110	GCA_003992255.1	V_sp_str_CHU110_id_GCA_003992255_1	V. atypica	DFI-2-98	GCA_020560985.1	V_atypica_str_DFI_2_98_id_GCA_020560985_1	0.700223
V. sp.	CHU594	GCA_003992265.1	V_sp_str_CHU594_id_GCA_003992265_1	V. atypica	DFI-2-98	GCA_020560985.1	V_atypica_str_DFI_2_98_id_GCA_020560985_1	0.697317
V. sp.	CHU732	GCA_003992085.1	V_sp_str_CHU732_id_GCA_003992085_1	V. atypica	DFI-2-98	GCA_020560985.1	V_atypica_str_DFI_2_98_id_GCA_020560985_1	0.707618
V. sp.	CHU740	GCA_003992055.1	V_sp_str_CHU740_id_GCA_003992055_1	V. atypica	DFI-2-98	GCA_020560985.1	V_atypica_str_DFI_2_98_id_GCA_020560985_1	0.701474
V. sp.	CLA-AA-H247	GCA_020687175.1	V_sp_str_CLA_AA_H247_id_GCA_020687175_1	V. atypica	DFI-2-98	GCA_020560985.1	V_atypica_str_DFI_2_98_id_GCA_020560985_1	0.804274
V. sp.	CNR-79-14	GCA_003992185.1	V_sp_str_CNR_79_14_id_GCA_003992185_1	V. atypica	DFI-2-98	GCA_020560985.1	V_atypica_str_DFI_2_98_id_GCA_020560985_1	0.707794
V. sp.	DNF00869	GCA_001553345.1	V_sp_str_DNF00869_id_GCA_001553345_1	V. atypica	DFI-2-98	GCA_020560985.1	V_atypica_str_DFI_2_98_id_GCA_020560985_1	0.699403
V. sp.	F0412	GCA_000183505.2	V_sp_str_F0412_id_GCA_000183505_2	V. atypica	DFI-2-98	GCA_020560985.1	V_atypica_str_DFI_2_98_id_GCA_020560985_1	0.796647
V. sp.	S12025-13	GCA_018406505.1	V_sp_str_S12025_13_id_GCA_018406505_1	V. atypica	DFI-2-98	GCA_020560985.1	V_atypica_str_DFI_2_98_id_GCA_020560985_1	0.805056
V. sp.	S13053-19	GCA_002959835.1	V_sp_str_S13053_19_id_GCA_002959835_1	V. atypica	DFI-2-98	GCA_020560985.1	V_atypica_str_DFI_2_98_id_GCA_020560985_1	0.794865
V. sp.	S13054-11	GCA_002959795.1	V_sp_str_S13054_11_id_GCA_002959795_1	V. atypica	DFI-2-98	GCA_020560985.1	V_atypica_str_DFI_2_98_id_GCA_020560985_1	0.794426
V. sp.	T11011-6	GCA_002959755.1	V_sp_str_T11011_6_id_GCA_002959755_1	V. atypica	DFI-2-98	GCA_020560985.1	V_atypica_str_DFI_2_98_id_GCA_020560985_1	0.804765
V. sp.	T14073-2	GCA_002959875.1	V_sp_str_T14073_2_id_GCA_002959875_1	V. atypica	DFI-2-98	GCA_020560985.1	V_atypica_str_DFI_2_98_id_GCA_020560985_1	0.804794
V. sp.	T34266-5	GCA_002959815.1	V_sp_str_T34266_5_id_GCA_002959815_1	V. atypica	DFI-2-98	GCA_020560985.1	V_atypica_str_DFI_2_98_id_GCA_020560985_1	0.949752
V. sp.	VA137	GCA_003992015.1	V_sp_str_VA137_id_GCA_003992015_1	V. atypica	DFI-2-98	GCA_020560985.1	V_atypica_str_DFI_2_98_id_GCA_020560985_1	0.699592
V. sp.	VA139	GCA_003992005.1	V_sp_str_VA139_id_GCA_003992005_1	V. atypica	DFI-2-98	GCA_020560985.1	V_atypica_str_DFI_2_98_id_GCA_020560985_1	0.706555
V. sp.	VA141	GCA_003992175.1	V_sp_str_VA141_id_GCA_003992175_1	V. atypica	DFI-2-98	GCA_020560985.1	V_atypica_str_DFI_2_98_id_GCA_020560985_1	0.700271
V. sp.	VA142	GCA_003992135.1	V_sp_str_VA142_id_GCA_003992135_1	V. atypica	DFI-2-98	GCA_020560985.1	V_atypica_str_DFI_2_98_id_GCA_020560985_1	0.707345
V. tobetsuensis	ATCC-BAA-2400	GCA_001078375.1	V_tobetsuensis_str_ATCC_BAA_2400_id_GCA_001078375_1	V. atypica	DFI-2-98	GCA_020560985.1	V_atypica_str_DFI_2_98_id_GCA_020560985_1	0.870339
V. tobetsuensis	PAGU-1578	GCA_005403165.1	V_tobetsuensis_str_PAGU_1578_id_GCA_005403165_1	V. atypica	DFI-2-98	GCA_020560985.1	V_atypica_str_DFI_2_98_id_GCA_020560985_1	0.869874
V. tobetsuensis	PAGU-1579	GCA_005403265.1	V_tobetsuensis_str_PAGU_1579_id_GCA_005403265_1	V. atypica	DFI-2-98	GCA_020560985.1	V_atypica_str_DFI_2_98_id_GCA_020560985_1	0.873587
V. tobetsuensis	Y6	GCA_002959935.1	V_tobetsuensis_str_Y6_id_GCA_002959935_1	V. atypica	DFI-2-98	GCA_020560985.1	V_atypica_str_DFI_2_98_id_GCA_020560985_1	0.871083
V. atypica	ACS-049-V-Sch6	GCA_000179735.1	V_atypica_str_ACS_049_V_Sch6_id_GCA_000179735_1	V. atypica	DFI-4-11	GCA_020559285.1	V_atypica_str_DFI_4_11_id_GCA_020559285_1	0.956477
V. atypica	ACS-134-V-Col7a	GCA_000179755.1	V_atypica_str_ACS_134_V_Col7a_id_GCA_000179755_1	V. atypica	DFI-4-11	GCA_020559285.1	V_atypica_str_DFI_4_11_id_GCA_020559285_1	0.960385
V. atypica	AF36-15BH	GCA_003474825.1	V_atypica_str_AF36_15BH_id_GCA_003474825_1	V. atypica	DFI-4-11	GCA_020559285.1	V_atypica_str_DFI_4_11_id_GCA_020559285_1	0.957548
V. atypica	ATCC-17744	GCA_002959915.1	V_atypica_str_ATCC_17744_id_GCA_002959915_1	V. atypica	DFI-4-11	GCA_020559285.1	V_atypica_str_DFI_4_11_id_GCA_020559285_1	0.962441
V. atypica	CMW7756B	GCA_001546845.1	V_atypica_str_CMW7756B_id_GCA_001546845_1	V. atypica	DFI-4-11	GCA_020559285.1	V_atypica_str_DFI_4_11_id_GCA_020559285_1	0.96521
V. atypica	DFI-2-98	GCA_020560985.1	V_atypica_str_DFI_2_98_id_GCA_020560985_1	V. atypica	DFI-4-11	GCA_020559285.1	V_atypica_str_DFI_4_11_id_GCA_020559285_1	0.964986
V. atypica	DFI-4-11	GCA_020559285.1	V_atypica_str_DFI_4_11_id_GCA_020559285_1	V. atypica	DFI-4-11	GCA_020559285.1	V_atypica_str_DFI_4_11_id_GCA_020559285_1	1
V. atypica	KHUD-V1	GCA_003605975.1	V_atypica_str_KHUD_V1_id_GCA_003605975_1	V. atypica	DFI-4-11	GCA_020559285.1	V_atypica_str_DFI_4_11_id_GCA_020559285_1	0.963898
V. atypica	MGYG-HGUT-01444	GCA_902375065.1	V_atypica_str_MGYG_HGUT_01444_id_GCA_902375065_1	V. atypica	DFI-4-11	GCA_020559285.1	V_atypica_str_DFI_4_11_id_GCA_020559285_1	0.962575
V. atypica	OK5	GCA_002082765.1	V_atypica_str_OK5_id_GCA_002082765_1	V. atypica	DFI-4-11	GCA_020559285.1	V_atypica_str_DFI_4_11_id_GCA_020559285_1	0.959368
V. atypica	BgEED38	GCA_901875535.1	V_atypica_str_Veillonella_atypica_BgEED38_id_GCA_901875535_1	V. atypica	DFI-4-11	GCA_020559285.1	V_atypica_str_DFI_4_11_id_GCA_020559285_1	0.949748
V. denticariosi	JCM-15641	GCA_002959855.1	V_denticariosi_str_JCM_15641_id_GCA_002959855_1	V. atypica	DFI-4-11	GCA_020559285.1	V_atypica_str_DFI_4_11_id_GCA_020559285_1	0.762945
V. dispar	1001216B-150713-A10	GCA_015547025.1	V_dispar_str_1001216B_150713_A10_id_GCA_015547025_1	V. atypica	DFI-4-11	GCA_020559285.1	V_atypica_str_DFI_4_11_id_GCA_020559285_1	0.802403
V. dispar	ATCC-17748	GCA_000160015.1	V_dispar_str_ATCC_17748_id_GCA_000160015_1	V. atypica	DFI-4-11	GCA_020559285.1	V_atypica_str_DFI_4_11_id_GCA_020559285_1	0.800832
V. dispar	BIOML-A2	GCA_009710825.1	V_dispar_str_BIOML_A2_id_GCA_009710825_1	V. atypica	DFI-4-11	GCA_020559285.1	V_atypica_str_DFI_4_11_id_GCA_020559285_1	0.804543
V. dispar	DNF00926	GCA_001553315.1	V_dispar_str_DNF00926_id_GCA_001553315_1	V. atypica	DFI-4-11	GCA_020559285.1	V_atypica_str_DFI_4_11_id_GCA_020559285_1	0.805427
V. dispar	MGYG-HGUT-00214	GCA_902364435.1	V_dispar_str_MGYG_HGUT_00214_id_GCA_902364435_1	V. atypica	DFI-4-11	GCA_020559285.1	V_atypica_str_DFI_4_11_id_GCA_020559285_1	0.804211
V. infantium	T11011-4	GCA_002959895.1	V_infantium_str_T11011_4_id_GCA_002959895_1	V. atypica	DFI-4-11	GCA_020559285.1	V_atypica_str_DFI_4_11_id_GCA_020559285_1	0.80265
V. montpellierensis	DSM-17217	GCA_000426745.1	V_montpellierensis_str_DSM_17217_id_GCA_000426745_1	V. atypica	DFI-4-11	GCA_020559285.1	V_atypica_str_DFI_4_11_id_GCA_020559285_1	0.706377
V. nakazawae	DFI-4-35	GCA_020593325.1	V_nakazawae_str_DFI_4_35_id_GCA_020593325_1	V. atypica	DFI-4-11	GCA_020559285.1	V_atypica_str_DFI_4_11_id_GCA_020559285_1	0.805606
V. nakazawae	T1-7	GCA_013393365.1	V_nakazawae_str_T1_7_id_GCA_013393365_1	V. atypica	DFI-4-11	GCA_020559285.1	V_atypica_str_DFI_4_11_id_GCA_020559285_1	0.805308
V. parvula	1001216B-150713-F11	GCA_015554925.1	V_parvula_str_1001216B_150713_F11_id_GCA_015554925_1	V. atypica	DFI-4-11	GCA_020559285.1	V_atypica_str_DFI_4_11_id_GCA_020559285_1	0.790343
V. parvula	1001295B-180824-H5	GCA_015549975.1	V_parvula_str_1001295B_180824_H5_id_GCA_015549975_1	V. atypica	DFI-4-11	GCA_020559285.1	V_atypica_str_DFI_4_11_id_GCA_020559285_1	0.791658
V. parvula	ACS-068-V-Sch12	GCA_000215025.2	V_parvula_str_ACS_068_V_Sch12_id_GCA_000215025_2	V. atypica	DFI-4-11	GCA_020559285.1	V_atypica_str_DFI_4_11_id_GCA_020559285_1	0.794657
V. parvula	AF04-47	GCA_003465965.1	V_parvula_str_AF04_47_id_GCA_003465965_1	V. atypica	DFI-4-11	GCA_020559285.1	V_atypica_str_DFI_4_11_id_GCA_020559285_1	0.792221
V. parvula	AM48-14BH	GCA_003464005.1	V_parvula_str_AM48_14BH_id_GCA_003464005_1	V. atypica	DFI-4-11	GCA_020559285.1	V_atypica_str_DFI_4_11_id_GCA_020559285_1	0.793946
V. parvula	ATCC-17745	GCA_000177435.1	V_parvula_str_ATCC_17745_id_GCA_000177435_1	V. atypica	DFI-4-11	GCA_020559285.1	V_atypica_str_DFI_4_11_id_GCA_020559285_1	0.793693
V. parvula	BIOML-A2	GCA_009710775.1	V_parvula_str_BIOML_A2_id_GCA_009710775_1	V. atypica	DFI-4-11	GCA_020559285.1	V_atypica_str_DFI_4_11_id_GCA_020559285_1	0.79195
V. parvula	DFI-7-66	GCA_020559585.1	V_parvula_str_DFI_7_66_id_GCA_020559585_1	V. atypica	DFI-4-11	GCA_020559285.1	V_atypica_str_DFI_4_11_id_GCA_020559285_1	0.792957
V. parvula	DFI-7-67	GCA_020559605.1	V_parvula_str_DFI_7_67_id_GCA_020559605_1	V. atypica	DFI-4-11	GCA_020559285.1	V_atypica_str_DFI_4_11_id_GCA_020559285_1	0.793536
V. parvula	DNF00876	GCA_001553335.1	V_parvula_str_DNF00876_id_GCA_001553335_1	V. atypica	DFI-4-11	GCA_020559285.1	V_atypica_str_DFI_4_11_id_GCA_020559285_1	0.7929
V. parvula	HSIVP1	GCA_000448705.1	V_parvula_str_HSIVP1_id_GCA_000448705_1	V. atypica	DFI-4-11	GCA_020559285.1	V_atypica_str_DFI_4_11_id_GCA_020559285_1	0.791932
V. parvula	K63	GCA_019731115.1	V_parvula_str_K63_id_GCA_019731115_1	V. atypica	DFI-4-11	GCA_020559285.1	V_atypica_str_DFI_4_11_id_GCA_020559285_1	0.79301
V. parvula	KHUD-VP2	GCA_003584215.1	V_parvula_str_KHUD_VP2_id_GCA_003584215_1	V. atypica	DFI-4-11	GCA_020559285.1	V_atypica_str_DFI_4_11_id_GCA_020559285_1	0.79161
V. parvula	MCC755	GCA_018783925.1	V_parvula_str_MCC755_id_GCA_018783925_1	V. atypica	DFI-4-11	GCA_020559285.1	V_atypica_str_DFI_4_11_id_GCA_020559285_1	0.792546
V. parvula	MGYG-HGUT-01349	GCA_902374055.1	V_parvula_str_MGYG_HGUT_01349_id_GCA_902374055_1	V. atypica	DFI-4-11	GCA_020559285.1	V_atypica_str_DFI_4_11_id_GCA_020559285_1	0.791257
V. parvula	NCTC11810	GCA_900186885.1	V_parvula_str_NCTC11810_id_GCA_900186885_1	V. atypica	DFI-4-11	GCA_020559285.1	V_atypica_str_DFI_4_11_id_GCA_020559285_1	0.790959
V. parvula	SKV38	GCA_902810435.1	V_parvula_str_SKV38_id_GCA_902810435_1	V. atypica	DFI-4-11	GCA_020559285.1	V_atypica_str_DFI_4_11_id_GCA_020559285_1	0.792178
V. parvula	UMB0371	GCA_002847925.1	V_parvula_str_UMB0371_id_GCA_002847925_1	V. atypica	DFI-4-11	GCA_020559285.1	V_atypica_str_DFI_4_11_id_GCA_020559285_1	0.792529
V. parvula	UTDB1-3	GCA_002005185.1	V_parvula_str_UTDB1_3_id_GCA_002005185_1	V. atypica	DFI-4-11	GCA_020559285.1	V_atypica_str_DFI_4_11_id_GCA_020559285_1	0.795324
V. parvula	BgEED39	GCA_901876955.1	V_parvula_str_Veillonella_parvula_BgEED39_id_GCA_901876955_1	V. atypica	DFI-4-11	GCA_020559285.1	V_atypica_str_DFI_4_11_id_GCA_020559285_1	0.792587
V. ratti	MSK-5-1	GCA_020708935.1	V_ratti_str_MSK_5_1_id_GCA_020708935_1	V. atypica	DFI-4-11	GCA_020559285.1	V_atypica_str_DFI_4_11_id_GCA_020559285_1	0.693559
V. rogosae	JCM-15642	GCA_002959775.1	V_rogosae_str_JCM_15642_id_GCA_002959775_1	V. atypica	DFI-4-11	GCA_020559285.1	V_atypica_str_DFI_4_11_id_GCA_020559285_1	0.795407
V. seminalis	ADV4313-2	GCA_003992065.1	V_seminalis_str_ADV4313_2_id_GCA_003992065_1	V. atypica	DFI-4-11	GCA_020559285.1	V_atypica_str_DFI_4_11_id_GCA_020559285_1	0.694872
V. sp. HMT-780	F0422	GCA_000221605.2	V_sp_HMT_780_str_F0422_id_GCA_000221605_2	V. atypica	DFI-4-11	GCA_020559285.1	V_atypica_str_DFI_4_11_id_GCA_020559285_1	0.702903
V. sp.	3310	GCA_003999875.1	V_sp_str_3310_id_GCA_003999875_1	V. atypica	DFI-4-11	GCA_020559285.1	V_atypica_str_DFI_4_11_id_GCA_020559285_1	0.699776
V. sp.	3627	GCA_003992195.1	V_sp_str_3627_id_GCA_003992195_1	V. atypica	DFI-4-11	GCA_020559285.1	V_atypica_str_DFI_4_11_id_GCA_020559285_1	0.700149
V. sp.	3913	GCA_003992235.1	V_sp_str_3913_id_GCA_003992235_1	V. atypica	DFI-4-11	GCA_020559285.1	V_atypica_str_DFI_4_11_id_GCA_020559285_1	0.699129
V. sp.	3960	GCA_003991995.1	V_sp_str_3960_id_GCA_003991995_1	V. atypica	DFI-4-11	GCA_020559285.1	V_atypica_str_DFI_4_11_id_GCA_020559285_1	0.698887
V. sp.	1944-03-01	GCA_000163715.1	V_sp_str_3_1_44_id_GCA_000163715_1	V. atypica	DFI-4-11	GCA_020559285.1	V_atypica_str_DFI_4_11_id_GCA_020559285_1	0.790013
V. sp.	ACP1	GCA_000286635.1	V_sp_str_ACP1_id_GCA_000286635_1	V. atypica	DFI-4-11	GCA_020559285.1	V_atypica_str_DFI_4_11_id_GCA_020559285_1	0.962514
V. sp.	AF13-2	GCA_003603295.1	V_sp_str_AF13_2_id_GCA_003603295_1	V. atypica	DFI-4-11	GCA_020559285.1	V_atypica_str_DFI_4_11_id_GCA_020559285_1	0.79283
V. sp.	AF36-20BH	GCA_003602765.1	V_sp_str_AF36_20BH_id_GCA_003602765_1	V. atypica	DFI-4-11	GCA_020559285.1	V_atypica_str_DFI_4_11_id_GCA_020559285_1	0.791879
V. sp.	AM51-8BH	GCA_003463825.1	V_sp_str_AM51_8BH_id_GCA_003463825_1	V. atypica	DFI-4-11	GCA_020559285.1	V_atypica_str_DFI_4_11_id_GCA_020559285_1	0.804105
V. sp.	AS16	GCA_000517785.1	V_sp_str_AS16_id_GCA_000517785_1	V. atypica	DFI-4-11	GCA_020559285.1	V_atypica_str_DFI_4_11_id_GCA_020559285_1	0.764019
V. sp.	CHU110	GCA_003992255.1	V_sp_str_CHU110_id_GCA_003992255_1	V. atypica	DFI-4-11	GCA_020559285.1	V_atypica_str_DFI_4_11_id_GCA_020559285_1	0.698896
V. sp.	CHU594	GCA_003992265.1	V_sp_str_CHU594_id_GCA_003992265_1	V. atypica	DFI-4-11	GCA_020559285.1	V_atypica_str_DFI_4_11_id_GCA_020559285_1	0.696792
V. sp.	CHU732	GCA_003992085.1	V_sp_str_CHU732_id_GCA_003992085_1	V. atypica	DFI-4-11	GCA_020559285.1	V_atypica_str_DFI_4_11_id_GCA_020559285_1	0.70072
V. sp.	CHU740	GCA_003992055.1	V_sp_str_CHU740_id_GCA_003992055_1	V. atypica	DFI-4-11	GCA_020559285.1	V_atypica_str_DFI_4_11_id_GCA_020559285_1	0.700229
V. sp.	CLA-AA-H247	GCA_020687175.1	V_sp_str_CLA_AA_H247_id_GCA_020687175_1	V. atypica	DFI-4-11	GCA_020559285.1	V_atypica_str_DFI_4_11_id_GCA_020559285_1	0.805509
V. sp.	CNR-79-14	GCA_003992185.1	V_sp_str_CNR_79_14_id_GCA_003992185_1	V. atypica	DFI-4-11	GCA_020559285.1	V_atypica_str_DFI_4_11_id_GCA_020559285_1	0.700741
V. sp.	DNF00869	GCA_001553345.1	V_sp_str_DNF00869_id_GCA_001553345_1	V. atypica	DFI-4-11	GCA_020559285.1	V_atypica_str_DFI_4_11_id_GCA_020559285_1	0.701109
V. sp.	F0412	GCA_000183505.2	V_sp_str_F0412_id_GCA_000183505_2	V. atypica	DFI-4-11	GCA_020559285.1	V_atypica_str_DFI_4_11_id_GCA_020559285_1	0.79501
V. sp.	S12025-13	GCA_018406505.1	V_sp_str_S12025_13_id_GCA_018406505_1	V. atypica	DFI-4-11	GCA_020559285.1	V_atypica_str_DFI_4_11_id_GCA_020559285_1	0.802877
V. sp.	S13053-19	GCA_002959835.1	V_sp_str_S13053_19_id_GCA_002959835_1	V. atypica	DFI-4-11	GCA_020559285.1	V_atypica_str_DFI_4_11_id_GCA_020559285_1	0.798157
V. sp.	S13054-11	GCA_002959795.1	V_sp_str_S13054_11_id_GCA_002959795_1	V. atypica	DFI-4-11	GCA_020559285.1	V_atypica_str_DFI_4_11_id_GCA_020559285_1	0.792265
V. sp.	T11011-6	GCA_002959755.1	V_sp_str_T11011_6_id_GCA_002959755_1	V. atypica	DFI-4-11	GCA_020559285.1	V_atypica_str_DFI_4_11_id_GCA_020559285_1	0.800695
V. sp.	T14073-2	GCA_002959875.1	V_sp_str_T14073_2_id_GCA_002959875_1	V. atypica	DFI-4-11	GCA_020559285.1	V_atypica_str_DFI_4_11_id_GCA_020559285_1	0.803483
V. sp.	T34266-5	GCA_002959815.1	V_sp_str_T34266_5_id_GCA_002959815_1	V. atypica	DFI-4-11	GCA_020559285.1	V_atypica_str_DFI_4_11_id_GCA_020559285_1	0.947404
V. sp.	VA137	GCA_003992015.1	V_sp_str_VA137_id_GCA_003992015_1	V. atypica	DFI-4-11	GCA_020559285.1	V_atypica_str_DFI_4_11_id_GCA_020559285_1	0.698193
V. sp.	VA139	GCA_003992005.1	V_sp_str_VA139_id_GCA_003992005_1	V. atypica	DFI-4-11	GCA_020559285.1	V_atypica_str_DFI_4_11_id_GCA_020559285_1	0.69896
V. sp.	VA141	GCA_003992175.1	V_sp_str_VA141_id_GCA_003992175_1	V. atypica	DFI-4-11	GCA_020559285.1	V_atypica_str_DFI_4_11_id_GCA_020559285_1	0.700159
V. sp.	VA142	GCA_003992135.1	V_sp_str_VA142_id_GCA_003992135_1	V. atypica	DFI-4-11	GCA_020559285.1	V_atypica_str_DFI_4_11_id_GCA_020559285_1	0.701882
V. tobetsuensis	ATCC-BAA-2400	GCA_001078375.1	V_tobetsuensis_str_ATCC_BAA_2400_id_GCA_001078375_1	V. atypica	DFI-4-11	GCA_020559285.1	V_atypica_str_DFI_4_11_id_GCA_020559285_1	0.868773
V. tobetsuensis	PAGU-1578	GCA_005403165.1	V_tobetsuensis_str_PAGU_1578_id_GCA_005403165_1	V. atypica	DFI-4-11	GCA_020559285.1	V_atypica_str_DFI_4_11_id_GCA_020559285_1	0.870016
V. tobetsuensis	PAGU-1579	GCA_005403265.1	V_tobetsuensis_str_PAGU_1579_id_GCA_005403265_1	V. atypica	DFI-4-11	GCA_020559285.1	V_atypica_str_DFI_4_11_id_GCA_020559285_1	0.86984
V. tobetsuensis	Y6	GCA_002959935.1	V_tobetsuensis_str_Y6_id_GCA_002959935_1	V. atypica	DFI-4-11	GCA_020559285.1	V_atypica_str_DFI_4_11_id_GCA_020559285_1	0.868885
V. atypica	ACS-049-V-Sch6	GCA_000179735.1	V_atypica_str_ACS_049_V_Sch6_id_GCA_000179735_1	V. atypica	KHUD-V1	GCA_003605975.1	V_atypica_str_KHUD_V1_id_GCA_003605975_1	0.959081
V. atypica	ACS-134-V-Col7a	GCA_000179755.1	V_atypica_str_ACS_134_V_Col7a_id_GCA_000179755_1	V. atypica	KHUD-V1	GCA_003605975.1	V_atypica_str_KHUD_V1_id_GCA_003605975_1	0.963827
V. atypica	AF36-15BH	GCA_003474825.1	V_atypica_str_AF36_15BH_id_GCA_003474825_1	V. atypica	KHUD-V1	GCA_003605975.1	V_atypica_str_KHUD_V1_id_GCA_003605975_1	0.960893
V. atypica	ATCC-17744	GCA_002959915.1	V_atypica_str_ATCC_17744_id_GCA_002959915_1	V. atypica	KHUD-V1	GCA_003605975.1	V_atypica_str_KHUD_V1_id_GCA_003605975_1	0.965937
V. atypica	CMW7756B	GCA_001546845.1	V_atypica_str_CMW7756B_id_GCA_001546845_1	V. atypica	KHUD-V1	GCA_003605975.1	V_atypica_str_KHUD_V1_id_GCA_003605975_1	0.965936
V. atypica	DFI-2-98	GCA_020560985.1	V_atypica_str_DFI_2_98_id_GCA_020560985_1	V. atypica	KHUD-V1	GCA_003605975.1	V_atypica_str_KHUD_V1_id_GCA_003605975_1	0.96539
V. atypica	DFI-4-11	GCA_020559285.1	V_atypica_str_DFI_4_11_id_GCA_020559285_1	V. atypica	KHUD-V1	GCA_003605975.1	V_atypica_str_KHUD_V1_id_GCA_003605975_1	0.964077
V. atypica	KHUD-V1	GCA_003605975.1	V_atypica_str_KHUD_V1_id_GCA_003605975_1	V. atypica	KHUD-V1	GCA_003605975.1	V_atypica_str_KHUD_V1_id_GCA_003605975_1	1
V. atypica	MGYG-HGUT-01444	GCA_902375065.1	V_atypica_str_MGYG_HGUT_01444_id_GCA_902375065_1	V. atypica	KHUD-V1	GCA_003605975.1	V_atypica_str_KHUD_V1_id_GCA_003605975_1	0.966088
V. atypica	OK5	GCA_002082765.1	V_atypica_str_OK5_id_GCA_002082765_1	V. atypica	KHUD-V1	GCA_003605975.1	V_atypica_str_KHUD_V1_id_GCA_003605975_1	0.961139
V. atypica	BgEED38	GCA_901875535.1	V_atypica_str_Veillonella_atypica_BgEED38_id_GCA_901875535_1	V. atypica	KHUD-V1	GCA_003605975.1	V_atypica_str_KHUD_V1_id_GCA_003605975_1	0.951187
V. denticariosi	JCM-15641	GCA_002959855.1	V_denticariosi_str_JCM_15641_id_GCA_002959855_1	V. atypica	KHUD-V1	GCA_003605975.1	V_atypica_str_KHUD_V1_id_GCA_003605975_1	0.763889
V. dispar	1001216B-150713-A10	GCA_015547025.1	V_dispar_str_1001216B_150713_A10_id_GCA_015547025_1	V. atypica	KHUD-V1	GCA_003605975.1	V_atypica_str_KHUD_V1_id_GCA_003605975_1	0.805465
V. dispar	ATCC-17748	GCA_000160015.1	V_dispar_str_ATCC_17748_id_GCA_000160015_1	V. atypica	KHUD-V1	GCA_003605975.1	V_atypica_str_KHUD_V1_id_GCA_003605975_1	0.802682
V. dispar	BIOML-A2	GCA_009710825.1	V_dispar_str_BIOML_A2_id_GCA_009710825_1	V. atypica	KHUD-V1	GCA_003605975.1	V_atypica_str_KHUD_V1_id_GCA_003605975_1	0.805701
V. dispar	DNF00926	GCA_001553315.1	V_dispar_str_DNF00926_id_GCA_001553315_1	V. atypica	KHUD-V1	GCA_003605975.1	V_atypica_str_KHUD_V1_id_GCA_003605975_1	0.807129
V. dispar	MGYG-HGUT-00214	GCA_902364435.1	V_dispar_str_MGYG_HGUT_00214_id_GCA_902364435_1	V. atypica	KHUD-V1	GCA_003605975.1	V_atypica_str_KHUD_V1_id_GCA_003605975_1	0.805591
V. infantium	T11011-4	GCA_002959895.1	V_infantium_str_T11011_4_id_GCA_002959895_1	V. atypica	KHUD-V1	GCA_003605975.1	V_atypica_str_KHUD_V1_id_GCA_003605975_1	0.803949
V. montpellierensis	DSM-17217	GCA_000426745.1	V_montpellierensis_str_DSM_17217_id_GCA_000426745_1	V. atypica	KHUD-V1	GCA_003605975.1	V_atypica_str_KHUD_V1_id_GCA_003605975_1	0.706113
V. nakazawae	DFI-4-35	GCA_020593325.1	V_nakazawae_str_DFI_4_35_id_GCA_020593325_1	V. atypica	KHUD-V1	GCA_003605975.1	V_atypica_str_KHUD_V1_id_GCA_003605975_1	0.807
V. nakazawae	T1-7	GCA_013393365.1	V_nakazawae_str_T1_7_id_GCA_013393365_1	V. atypica	KHUD-V1	GCA_003605975.1	V_atypica_str_KHUD_V1_id_GCA_003605975_1	0.807562
V. parvula	1001216B-150713-F11	GCA_015554925.1	V_parvula_str_1001216B_150713_F11_id_GCA_015554925_1	V. atypica	KHUD-V1	GCA_003605975.1	V_atypica_str_KHUD_V1_id_GCA_003605975_1	0.790272
V. parvula	1001295B-180824-H5	GCA_015549975.1	V_parvula_str_1001295B_180824_H5_id_GCA_015549975_1	V. atypica	KHUD-V1	GCA_003605975.1	V_atypica_str_KHUD_V1_id_GCA_003605975_1	0.792376
V. parvula	ACS-068-V-Sch12	GCA_000215025.2	V_parvula_str_ACS_068_V_Sch12_id_GCA_000215025_2	V. atypica	KHUD-V1	GCA_003605975.1	V_atypica_str_KHUD_V1_id_GCA_003605975_1	0.795415
V. parvula	AF04-47	GCA_003465965.1	V_parvula_str_AF04_47_id_GCA_003465965_1	V. atypica	KHUD-V1	GCA_003605975.1	V_atypica_str_KHUD_V1_id_GCA_003605975_1	0.793409
V. parvula	AM48-14BH	GCA_003464005.1	V_parvula_str_AM48_14BH_id_GCA_003464005_1	V. atypica	KHUD-V1	GCA_003605975.1	V_atypica_str_KHUD_V1_id_GCA_003605975_1	0.793919
V. parvula	ATCC-17745	GCA_000177435.1	V_parvula_str_ATCC_17745_id_GCA_000177435_1	V. atypica	KHUD-V1	GCA_003605975.1	V_atypica_str_KHUD_V1_id_GCA_003605975_1	0.792932
V. parvula	BIOML-A2	GCA_009710775.1	V_parvula_str_BIOML_A2_id_GCA_009710775_1	V. atypica	KHUD-V1	GCA_003605975.1	V_atypica_str_KHUD_V1_id_GCA_003605975_1	0.792871
V. parvula	DFI-7-66	GCA_020559585.1	V_parvula_str_DFI_7_66_id_GCA_020559585_1	V. atypica	KHUD-V1	GCA_003605975.1	V_atypica_str_KHUD_V1_id_GCA_003605975_1	0.792798
V. parvula	DFI-7-67	GCA_020559605.1	V_parvula_str_DFI_7_67_id_GCA_020559605_1	V. atypica	KHUD-V1	GCA_003605975.1	V_atypica_str_KHUD_V1_id_GCA_003605975_1	0.793141
V. parvula	DNF00876	GCA_001553335.1	V_parvula_str_DNF00876_id_GCA_001553335_1	V. atypica	KHUD-V1	GCA_003605975.1	V_atypica_str_KHUD_V1_id_GCA_003605975_1	0.791712
V. parvula	HSIVP1	GCA_000448705.1	V_parvula_str_HSIVP1_id_GCA_000448705_1	V. atypica	KHUD-V1	GCA_003605975.1	V_atypica_str_KHUD_V1_id_GCA_003605975_1	0.790977
V. parvula	K63	GCA_019731115.1	V_parvula_str_K63_id_GCA_019731115_1	V. atypica	KHUD-V1	GCA_003605975.1	V_atypica_str_KHUD_V1_id_GCA_003605975_1	0.792787
V. parvula	KHUD-VP2	GCA_003584215.1	V_parvula_str_KHUD_VP2_id_GCA_003584215_1	V. atypica	KHUD-V1	GCA_003605975.1	V_atypica_str_KHUD_V1_id_GCA_003605975_1	0.791942
V. parvula	MCC755	GCA_018783925.1	V_parvula_str_MCC755_id_GCA_018783925_1	V. atypica	KHUD-V1	GCA_003605975.1	V_atypica_str_KHUD_V1_id_GCA_003605975_1	0.793387
V. parvula	MGYG-HGUT-01349	GCA_902374055.1	V_parvula_str_MGYG_HGUT_01349_id_GCA_902374055_1	V. atypica	KHUD-V1	GCA_003605975.1	V_atypica_str_KHUD_V1_id_GCA_003605975_1	0.793179
V. parvula	NCTC11810	GCA_900186885.1	V_parvula_str_NCTC11810_id_GCA_900186885_1	V. atypica	KHUD-V1	GCA_003605975.1	V_atypica_str_KHUD_V1_id_GCA_003605975_1	0.793146
V. parvula	SKV38	GCA_902810435.1	V_parvula_str_SKV38_id_GCA_902810435_1	V. atypica	KHUD-V1	GCA_003605975.1	V_atypica_str_KHUD_V1_id_GCA_003605975_1	0.792624
V. parvula	UMB0371	GCA_002847925.1	V_parvula_str_UMB0371_id_GCA_002847925_1	V. atypica	KHUD-V1	GCA_003605975.1	V_atypica_str_KHUD_V1_id_GCA_003605975_1	0.792393
V. parvula	UTDB1-3	GCA_002005185.1	V_parvula_str_UTDB1_3_id_GCA_002005185_1	V. atypica	KHUD-V1	GCA_003605975.1	V_atypica_str_KHUD_V1_id_GCA_003605975_1	0.793452
V. parvula	BgEED39	GCA_901876955.1	V_parvula_str_Veillonella_parvula_BgEED39_id_GCA_901876955_1	V. atypica	KHUD-V1	GCA_003605975.1	V_atypica_str_KHUD_V1_id_GCA_003605975_1	0.792131
V. ratti	MSK-5-1	GCA_020708935.1	V_ratti_str_MSK_5_1_id_GCA_020708935_1	V. atypica	KHUD-V1	GCA_003605975.1	V_atypica_str_KHUD_V1_id_GCA_003605975_1	0.693681
V. rogosae	JCM-15642	GCA_002959775.1	V_rogosae_str_JCM_15642_id_GCA_002959775_1	V. atypica	KHUD-V1	GCA_003605975.1	V_atypica_str_KHUD_V1_id_GCA_003605975_1	0.79725
V. seminalis	ADV4313-2	GCA_003992065.1	V_seminalis_str_ADV4313_2_id_GCA_003992065_1	V. atypica	KHUD-V1	GCA_003605975.1	V_atypica_str_KHUD_V1_id_GCA_003605975_1	0.695388
V. sp. HMT-780	F0422	GCA_000221605.2	V_sp_HMT_780_str_F0422_id_GCA_000221605_2	V. atypica	KHUD-V1	GCA_003605975.1	V_atypica_str_KHUD_V1_id_GCA_003605975_1	0.704685
V. sp.	3310	GCA_003999875.1	V_sp_str_3310_id_GCA_003999875_1	V. atypica	KHUD-V1	GCA_003605975.1	V_atypica_str_KHUD_V1_id_GCA_003605975_1	0.699884
V. sp.	3627	GCA_003992195.1	V_sp_str_3627_id_GCA_003992195_1	V. atypica	KHUD-V1	GCA_003605975.1	V_atypica_str_KHUD_V1_id_GCA_003605975_1	0.701407
V. sp.	3913	GCA_003992235.1	V_sp_str_3913_id_GCA_003992235_1	V. atypica	KHUD-V1	GCA_003605975.1	V_atypica_str_KHUD_V1_id_GCA_003605975_1	0.699245
V. sp.	3960	GCA_003991995.1	V_sp_str_3960_id_GCA_003991995_1	V. atypica	KHUD-V1	GCA_003605975.1	V_atypica_str_KHUD_V1_id_GCA_003605975_1	0.69971
V. sp.	1944-03-01	GCA_000163715.1	V_sp_str_3_1_44_id_GCA_000163715_1	V. atypica	KHUD-V1	GCA_003605975.1	V_atypica_str_KHUD_V1_id_GCA_003605975_1	0.79154
V. sp.	ACP1	GCA_000286635.1	V_sp_str_ACP1_id_GCA_000286635_1	V. atypica	KHUD-V1	GCA_003605975.1	V_atypica_str_KHUD_V1_id_GCA_003605975_1	0.963116
V. sp.	AF13-2	GCA_003603295.1	V_sp_str_AF13_2_id_GCA_003603295_1	V. atypica	KHUD-V1	GCA_003605975.1	V_atypica_str_KHUD_V1_id_GCA_003605975_1	0.792529
V. sp.	AF36-20BH	GCA_003602765.1	V_sp_str_AF36_20BH_id_GCA_003602765_1	V. atypica	KHUD-V1	GCA_003605975.1	V_atypica_str_KHUD_V1_id_GCA_003605975_1	0.793081
V. sp.	AM51-8BH	GCA_003463825.1	V_sp_str_AM51_8BH_id_GCA_003463825_1	V. atypica	KHUD-V1	GCA_003605975.1	V_atypica_str_KHUD_V1_id_GCA_003605975_1	0.805285
V. sp.	AS16	GCA_000517785.1	V_sp_str_AS16_id_GCA_000517785_1	V. atypica	KHUD-V1	GCA_003605975.1	V_atypica_str_KHUD_V1_id_GCA_003605975_1	0.764745
V. sp.	CHU110	GCA_003992255.1	V_sp_str_CHU110_id_GCA_003992255_1	V. atypica	KHUD-V1	GCA_003605975.1	V_atypica_str_KHUD_V1_id_GCA_003605975_1	0.699249
V. sp.	CHU594	GCA_003992265.1	V_sp_str_CHU594_id_GCA_003992265_1	V. atypica	KHUD-V1	GCA_003605975.1	V_atypica_str_KHUD_V1_id_GCA_003605975_1	0.698751
V. sp.	CHU732	GCA_003992085.1	V_sp_str_CHU732_id_GCA_003992085_1	V. atypica	KHUD-V1	GCA_003605975.1	V_atypica_str_KHUD_V1_id_GCA_003605975_1	0.702458
V. sp.	CHU740	GCA_003992055.1	V_sp_str_CHU740_id_GCA_003992055_1	V. atypica	KHUD-V1	GCA_003605975.1	V_atypica_str_KHUD_V1_id_GCA_003605975_1	0.700811
V. sp.	CLA-AA-H247	GCA_020687175.1	V_sp_str_CLA_AA_H247_id_GCA_020687175_1	V. atypica	KHUD-V1	GCA_003605975.1	V_atypica_str_KHUD_V1_id_GCA_003605975_1	0.80588
V. sp.	CNR-79-14	GCA_003992185.1	V_sp_str_CNR_79_14_id_GCA_003992185_1	V. atypica	KHUD-V1	GCA_003605975.1	V_atypica_str_KHUD_V1_id_GCA_003605975_1	0.702733
V. sp.	DNF00869	GCA_001553345.1	V_sp_str_DNF00869_id_GCA_001553345_1	V. atypica	KHUD-V1	GCA_003605975.1	V_atypica_str_KHUD_V1_id_GCA_003605975_1	0.699974
V. sp.	F0412	GCA_000183505.2	V_sp_str_F0412_id_GCA_000183505_2	V. atypica	KHUD-V1	GCA_003605975.1	V_atypica_str_KHUD_V1_id_GCA_003605975_1	0.796673
V. sp.	S12025-13	GCA_018406505.1	V_sp_str_S12025_13_id_GCA_018406505_1	V. atypica	KHUD-V1	GCA_003605975.1	V_atypica_str_KHUD_V1_id_GCA_003605975_1	0.806161
V. sp.	S13053-19	GCA_002959835.1	V_sp_str_S13053_19_id_GCA_002959835_1	V. atypica	KHUD-V1	GCA_003605975.1	V_atypica_str_KHUD_V1_id_GCA_003605975_1	0.796156
V. sp.	S13054-11	GCA_002959795.1	V_sp_str_S13054_11_id_GCA_002959795_1	V. atypica	KHUD-V1	GCA_003605975.1	V_atypica_str_KHUD_V1_id_GCA_003605975_1	0.794424
V. sp.	T11011-6	GCA_002959755.1	V_sp_str_T11011_6_id_GCA_002959755_1	V. atypica	KHUD-V1	GCA_003605975.1	V_atypica_str_KHUD_V1_id_GCA_003605975_1	0.803615
V. sp.	T14073-2	GCA_002959875.1	V_sp_str_T14073_2_id_GCA_002959875_1	V. atypica	KHUD-V1	GCA_003605975.1	V_atypica_str_KHUD_V1_id_GCA_003605975_1	0.804716
V. sp.	T34266-5	GCA_002959815.1	V_sp_str_T34266_5_id_GCA_002959815_1	V. atypica	KHUD-V1	GCA_003605975.1	V_atypica_str_KHUD_V1_id_GCA_003605975_1	0.948687
V. sp.	VA137	GCA_003992015.1	V_sp_str_VA137_id_GCA_003992015_1	V. atypica	KHUD-V1	GCA_003605975.1	V_atypica_str_KHUD_V1_id_GCA_003605975_1	0.697899
V. sp.	VA139	GCA_003992005.1	V_sp_str_VA139_id_GCA_003992005_1	V. atypica	KHUD-V1	GCA_003605975.1	V_atypica_str_KHUD_V1_id_GCA_003605975_1	0.702044
V. sp.	VA141	GCA_003992175.1	V_sp_str_VA141_id_GCA_003992175_1	V. atypica	KHUD-V1	GCA_003605975.1	V_atypica_str_KHUD_V1_id_GCA_003605975_1	0.701066
V. sp.	VA142	GCA_003992135.1	V_sp_str_VA142_id_GCA_003992135_1	V. atypica	KHUD-V1	GCA_003605975.1	V_atypica_str_KHUD_V1_id_GCA_003605975_1	0.702065
V. tobetsuensis	ATCC-BAA-2400	GCA_001078375.1	V_tobetsuensis_str_ATCC_BAA_2400_id_GCA_001078375_1	V. atypica	KHUD-V1	GCA_003605975.1	V_atypica_str_KHUD_V1_id_GCA_003605975_1	0.868604
V. tobetsuensis	PAGU-1578	GCA_005403165.1	V_tobetsuensis_str_PAGU_1578_id_GCA_005403165_1	V. atypica	KHUD-V1	GCA_003605975.1	V_atypica_str_KHUD_V1_id_GCA_003605975_1	0.870007
V. tobetsuensis	PAGU-1579	GCA_005403265.1	V_tobetsuensis_str_PAGU_1579_id_GCA_005403265_1	V. atypica	KHUD-V1	GCA_003605975.1	V_atypica_str_KHUD_V1_id_GCA_003605975_1	0.872701
V. tobetsuensis	Y6	GCA_002959935.1	V_tobetsuensis_str_Y6_id_GCA_002959935_1	V. atypica	KHUD-V1	GCA_003605975.1	V_atypica_str_KHUD_V1_id_GCA_003605975_1	0.870446
V. atypica	ACS-049-V-Sch6	GCA_000179735.1	V_atypica_str_ACS_049_V_Sch6_id_GCA_000179735_1	V. atypica	MGYG-HGUT-01444	GCA_902375065.1	V_atypica_str_MGYG_HGUT_01444_id_GCA_902375065_1	0.956649
V. atypica	ACS-134-V-Col7a	GCA_000179755.1	V_atypica_str_ACS_134_V_Col7a_id_GCA_000179755_1	V. atypica	MGYG-HGUT-01444	GCA_902375065.1	V_atypica_str_MGYG_HGUT_01444_id_GCA_902375065_1	0.965416
V. atypica	AF36-15BH	GCA_003474825.1	V_atypica_str_AF36_15BH_id_GCA_003474825_1	V. atypica	MGYG-HGUT-01444	GCA_902375065.1	V_atypica_str_MGYG_HGUT_01444_id_GCA_902375065_1	0.958871
V. atypica	ATCC-17744	GCA_002959915.1	V_atypica_str_ATCC_17744_id_GCA_002959915_1	V. atypica	MGYG-HGUT-01444	GCA_902375065.1	V_atypica_str_MGYG_HGUT_01444_id_GCA_902375065_1	0.965367
V. atypica	CMW7756B	GCA_001546845.1	V_atypica_str_CMW7756B_id_GCA_001546845_1	V. atypica	MGYG-HGUT-01444	GCA_902375065.1	V_atypica_str_MGYG_HGUT_01444_id_GCA_902375065_1	0.966587
V. atypica	DFI-2-98	GCA_020560985.1	V_atypica_str_DFI_2_98_id_GCA_020560985_1	V. atypica	MGYG-HGUT-01444	GCA_902375065.1	V_atypica_str_MGYG_HGUT_01444_id_GCA_902375065_1	0.966847
V. atypica	DFI-4-11	GCA_020559285.1	V_atypica_str_DFI_4_11_id_GCA_020559285_1	V. atypica	MGYG-HGUT-01444	GCA_902375065.1	V_atypica_str_MGYG_HGUT_01444_id_GCA_902375065_1	0.961318
V. atypica	KHUD-V1	GCA_003605975.1	V_atypica_str_KHUD_V1_id_GCA_003605975_1	V. atypica	MGYG-HGUT-01444	GCA_902375065.1	V_atypica_str_MGYG_HGUT_01444_id_GCA_902375065_1	0.966244
V. atypica	MGYG-HGUT-01444	GCA_902375065.1	V_atypica_str_MGYG_HGUT_01444_id_GCA_902375065_1	V. atypica	MGYG-HGUT-01444	GCA_902375065.1	V_atypica_str_MGYG_HGUT_01444_id_GCA_902375065_1	1
V. atypica	OK5	GCA_002082765.1	V_atypica_str_OK5_id_GCA_002082765_1	V. atypica	MGYG-HGUT-01444	GCA_902375065.1	V_atypica_str_MGYG_HGUT_01444_id_GCA_902375065_1	0.959093
V. atypica	BgEED38	GCA_901875535.1	V_atypica_str_Veillonella_atypica_BgEED38_id_GCA_901875535_1	V. atypica	MGYG-HGUT-01444	GCA_902375065.1	V_atypica_str_MGYG_HGUT_01444_id_GCA_902375065_1	0.951266
V. denticariosi	JCM-15641	GCA_002959855.1	V_denticariosi_str_JCM_15641_id_GCA_002959855_1	V. atypica	MGYG-HGUT-01444	GCA_902375065.1	V_atypica_str_MGYG_HGUT_01444_id_GCA_902375065_1	0.764192
V. dispar	1001216B-150713-A10	GCA_015547025.1	V_dispar_str_1001216B_150713_A10_id_GCA_015547025_1	V. atypica	MGYG-HGUT-01444	GCA_902375065.1	V_atypica_str_MGYG_HGUT_01444_id_GCA_902375065_1	0.805589
V. dispar	ATCC-17748	GCA_000160015.1	V_dispar_str_ATCC_17748_id_GCA_000160015_1	V. atypica	MGYG-HGUT-01444	GCA_902375065.1	V_atypica_str_MGYG_HGUT_01444_id_GCA_902375065_1	0.803396
V. dispar	BIOML-A2	GCA_009710825.1	V_dispar_str_BIOML_A2_id_GCA_009710825_1	V. atypica	MGYG-HGUT-01444	GCA_902375065.1	V_atypica_str_MGYG_HGUT_01444_id_GCA_902375065_1	0.805922
V. dispar	DNF00926	GCA_001553315.1	V_dispar_str_DNF00926_id_GCA_001553315_1	V. atypica	MGYG-HGUT-01444	GCA_902375065.1	V_atypica_str_MGYG_HGUT_01444_id_GCA_902375065_1	0.804983
V. dispar	MGYG-HGUT-00214	GCA_902364435.1	V_dispar_str_MGYG_HGUT_00214_id_GCA_902364435_1	V. atypica	MGYG-HGUT-01444	GCA_902375065.1	V_atypica_str_MGYG_HGUT_01444_id_GCA_902375065_1	0.80563
V. infantium	T11011-4	GCA_002959895.1	V_infantium_str_T11011_4_id_GCA_002959895_1	V. atypica	MGYG-HGUT-01444	GCA_902375065.1	V_atypica_str_MGYG_HGUT_01444_id_GCA_902375065_1	0.805105
V. montpellierensis	DSM-17217	GCA_000426745.1	V_montpellierensis_str_DSM_17217_id_GCA_000426745_1	V. atypica	MGYG-HGUT-01444	GCA_902375065.1	V_atypica_str_MGYG_HGUT_01444_id_GCA_902375065_1	0.706441
V. nakazawae	DFI-4-35	GCA_020593325.1	V_nakazawae_str_DFI_4_35_id_GCA_020593325_1	V. atypica	MGYG-HGUT-01444	GCA_902375065.1	V_atypica_str_MGYG_HGUT_01444_id_GCA_902375065_1	0.806195
V. nakazawae	T1-7	GCA_013393365.1	V_nakazawae_str_T1_7_id_GCA_013393365_1	V. atypica	MGYG-HGUT-01444	GCA_902375065.1	V_atypica_str_MGYG_HGUT_01444_id_GCA_902375065_1	0.807036
V. parvula	1001216B-150713-F11	GCA_015554925.1	V_parvula_str_1001216B_150713_F11_id_GCA_015554925_1	V. atypica	MGYG-HGUT-01444	GCA_902375065.1	V_atypica_str_MGYG_HGUT_01444_id_GCA_902375065_1	0.792722
V. parvula	1001295B-180824-H5	GCA_015549975.1	V_parvula_str_1001295B_180824_H5_id_GCA_015549975_1	V. atypica	MGYG-HGUT-01444	GCA_902375065.1	V_atypica_str_MGYG_HGUT_01444_id_GCA_902375065_1	0.793287
V. parvula	ACS-068-V-Sch12	GCA_000215025.2	V_parvula_str_ACS_068_V_Sch12_id_GCA_000215025_2	V. atypica	MGYG-HGUT-01444	GCA_902375065.1	V_atypica_str_MGYG_HGUT_01444_id_GCA_902375065_1	0.796725
V. parvula	AF04-47	GCA_003465965.1	V_parvula_str_AF04_47_id_GCA_003465965_1	V. atypica	MGYG-HGUT-01444	GCA_902375065.1	V_atypica_str_MGYG_HGUT_01444_id_GCA_902375065_1	0.793559
V. parvula	AM48-14BH	GCA_003464005.1	V_parvula_str_AM48_14BH_id_GCA_003464005_1	V. atypica	MGYG-HGUT-01444	GCA_902375065.1	V_atypica_str_MGYG_HGUT_01444_id_GCA_902375065_1	0.794922
V. parvula	ATCC-17745	GCA_000177435.1	V_parvula_str_ATCC_17745_id_GCA_000177435_1	V. atypica	MGYG-HGUT-01444	GCA_902375065.1	V_atypica_str_MGYG_HGUT_01444_id_GCA_902375065_1	0.794553
V. parvula	BIOML-A2	GCA_009710775.1	V_parvula_str_BIOML_A2_id_GCA_009710775_1	V. atypica	MGYG-HGUT-01444	GCA_902375065.1	V_atypica_str_MGYG_HGUT_01444_id_GCA_902375065_1	0.793583
V. parvula	DFI-7-66	GCA_020559585.1	V_parvula_str_DFI_7_66_id_GCA_020559585_1	V. atypica	MGYG-HGUT-01444	GCA_902375065.1	V_atypica_str_MGYG_HGUT_01444_id_GCA_902375065_1	0.793571
V. parvula	DFI-7-67	GCA_020559605.1	V_parvula_str_DFI_7_67_id_GCA_020559605_1	V. atypica	MGYG-HGUT-01444	GCA_902375065.1	V_atypica_str_MGYG_HGUT_01444_id_GCA_902375065_1	0.79431
V. parvula	DNF00876	GCA_001553335.1	V_parvula_str_DNF00876_id_GCA_001553335_1	V. atypica	MGYG-HGUT-01444	GCA_902375065.1	V_atypica_str_MGYG_HGUT_01444_id_GCA_902375065_1	0.793277
V. parvula	HSIVP1	GCA_000448705.1	V_parvula_str_HSIVP1_id_GCA_000448705_1	V. atypica	MGYG-HGUT-01444	GCA_902375065.1	V_atypica_str_MGYG_HGUT_01444_id_GCA_902375065_1	0.792426
V. parvula	K63	GCA_019731115.1	V_parvula_str_K63_id_GCA_019731115_1	V. atypica	MGYG-HGUT-01444	GCA_902375065.1	V_atypica_str_MGYG_HGUT_01444_id_GCA_902375065_1	0.79374
V. parvula	KHUD-VP2	GCA_003584215.1	V_parvula_str_KHUD_VP2_id_GCA_003584215_1	V. atypica	MGYG-HGUT-01444	GCA_902375065.1	V_atypica_str_MGYG_HGUT_01444_id_GCA_902375065_1	0.792778
V. parvula	MCC755	GCA_018783925.1	V_parvula_str_MCC755_id_GCA_018783925_1	V. atypica	MGYG-HGUT-01444	GCA_902375065.1	V_atypica_str_MGYG_HGUT_01444_id_GCA_902375065_1	0.793588
V. parvula	MGYG-HGUT-01349	GCA_902374055.1	V_parvula_str_MGYG_HGUT_01349_id_GCA_902374055_1	V. atypica	MGYG-HGUT-01444	GCA_902375065.1	V_atypica_str_MGYG_HGUT_01444_id_GCA_902375065_1	0.79423
V. parvula	NCTC11810	GCA_900186885.1	V_parvula_str_NCTC11810_id_GCA_900186885_1	V. atypica	MGYG-HGUT-01444	GCA_902375065.1	V_atypica_str_MGYG_HGUT_01444_id_GCA_902375065_1	0.79521
V. parvula	SKV38	GCA_902810435.1	V_parvula_str_SKV38_id_GCA_902810435_1	V. atypica	MGYG-HGUT-01444	GCA_902375065.1	V_atypica_str_MGYG_HGUT_01444_id_GCA_902375065_1	0.794962
V. parvula	UMB0371	GCA_002847925.1	V_parvula_str_UMB0371_id_GCA_002847925_1	V. atypica	MGYG-HGUT-01444	GCA_902375065.1	V_atypica_str_MGYG_HGUT_01444_id_GCA_902375065_1	0.792291
V. parvula	UTDB1-3	GCA_002005185.1	V_parvula_str_UTDB1_3_id_GCA_002005185_1	V. atypica	MGYG-HGUT-01444	GCA_902375065.1	V_atypica_str_MGYG_HGUT_01444_id_GCA_902375065_1	0.793884
V. parvula	BgEED39	GCA_901876955.1	V_parvula_str_Veillonella_parvula_BgEED39_id_GCA_901876955_1	V. atypica	MGYG-HGUT-01444	GCA_902375065.1	V_atypica_str_MGYG_HGUT_01444_id_GCA_902375065_1	0.793583
V. ratti	MSK-5-1	GCA_020708935.1	V_ratti_str_MSK_5_1_id_GCA_020708935_1	V. atypica	MGYG-HGUT-01444	GCA_902375065.1	V_atypica_str_MGYG_HGUT_01444_id_GCA_902375065_1	0.695441
V. rogosae	JCM-15642	GCA_002959775.1	V_rogosae_str_JCM_15642_id_GCA_002959775_1	V. atypica	MGYG-HGUT-01444	GCA_902375065.1	V_atypica_str_MGYG_HGUT_01444_id_GCA_902375065_1	0.797934
V. seminalis	ADV4313-2	GCA_003992065.1	V_seminalis_str_ADV4313_2_id_GCA_003992065_1	V. atypica	MGYG-HGUT-01444	GCA_902375065.1	V_atypica_str_MGYG_HGUT_01444_id_GCA_902375065_1	0.696147
V. sp. HMT-780	F0422	GCA_000221605.2	V_sp_HMT_780_str_F0422_id_GCA_000221605_2	V. atypica	MGYG-HGUT-01444	GCA_902375065.1	V_atypica_str_MGYG_HGUT_01444_id_GCA_902375065_1	0.706293
V. sp.	3310	GCA_003999875.1	V_sp_str_3310_id_GCA_003999875_1	V. atypica	MGYG-HGUT-01444	GCA_902375065.1	V_atypica_str_MGYG_HGUT_01444_id_GCA_902375065_1	0.700964
V. sp.	3627	GCA_003992195.1	V_sp_str_3627_id_GCA_003992195_1	V. atypica	MGYG-HGUT-01444	GCA_902375065.1	V_atypica_str_MGYG_HGUT_01444_id_GCA_902375065_1	0.702278
V. sp.	3913	GCA_003992235.1	V_sp_str_3913_id_GCA_003992235_1	V. atypica	MGYG-HGUT-01444	GCA_902375065.1	V_atypica_str_MGYG_HGUT_01444_id_GCA_902375065_1	0.70079
V. sp.	3960	GCA_003991995.1	V_sp_str_3960_id_GCA_003991995_1	V. atypica	MGYG-HGUT-01444	GCA_902375065.1	V_atypica_str_MGYG_HGUT_01444_id_GCA_902375065_1	0.70074
V. sp.	1944-03-01	GCA_000163715.1	V_sp_str_3_1_44_id_GCA_000163715_1	V. atypica	MGYG-HGUT-01444	GCA_902375065.1	V_atypica_str_MGYG_HGUT_01444_id_GCA_902375065_1	0.792944
V. sp.	ACP1	GCA_000286635.1	V_sp_str_ACP1_id_GCA_000286635_1	V. atypica	MGYG-HGUT-01444	GCA_902375065.1	V_atypica_str_MGYG_HGUT_01444_id_GCA_902375065_1	0.963822
V. sp.	AF13-2	GCA_003603295.1	V_sp_str_AF13_2_id_GCA_003603295_1	V. atypica	MGYG-HGUT-01444	GCA_902375065.1	V_atypica_str_MGYG_HGUT_01444_id_GCA_902375065_1	0.793976
V. sp.	AF36-20BH	GCA_003602765.1	V_sp_str_AF36_20BH_id_GCA_003602765_1	V. atypica	MGYG-HGUT-01444	GCA_902375065.1	V_atypica_str_MGYG_HGUT_01444_id_GCA_902375065_1	0.793328
V. sp.	AM51-8BH	GCA_003463825.1	V_sp_str_AM51_8BH_id_GCA_003463825_1	V. atypica	MGYG-HGUT-01444	GCA_902375065.1	V_atypica_str_MGYG_HGUT_01444_id_GCA_902375065_1	0.804306
V. sp.	AS16	GCA_000517785.1	V_sp_str_AS16_id_GCA_000517785_1	V. atypica	MGYG-HGUT-01444	GCA_902375065.1	V_atypica_str_MGYG_HGUT_01444_id_GCA_902375065_1	0.763863
V. sp.	CHU110	GCA_003992255.1	V_sp_str_CHU110_id_GCA_003992255_1	V. atypica	MGYG-HGUT-01444	GCA_902375065.1	V_atypica_str_MGYG_HGUT_01444_id_GCA_902375065_1	0.700192
V. sp.	CHU594	GCA_003992265.1	V_sp_str_CHU594_id_GCA_003992265_1	V. atypica	MGYG-HGUT-01444	GCA_902375065.1	V_atypica_str_MGYG_HGUT_01444_id_GCA_902375065_1	0.698906
V. sp.	CHU732	GCA_003992085.1	V_sp_str_CHU732_id_GCA_003992085_1	V. atypica	MGYG-HGUT-01444	GCA_902375065.1	V_atypica_str_MGYG_HGUT_01444_id_GCA_902375065_1	0.70294
V. sp.	CHU740	GCA_003992055.1	V_sp_str_CHU740_id_GCA_003992055_1	V. atypica	MGYG-HGUT-01444	GCA_902375065.1	V_atypica_str_MGYG_HGUT_01444_id_GCA_902375065_1	0.701597
V. sp.	CLA-AA-H247	GCA_020687175.1	V_sp_str_CLA_AA_H247_id_GCA_020687175_1	V. atypica	MGYG-HGUT-01444	GCA_902375065.1	V_atypica_str_MGYG_HGUT_01444_id_GCA_902375065_1	0.806167
V. sp.	CNR-79-14	GCA_003992185.1	V_sp_str_CNR_79_14_id_GCA_003992185_1	V. atypica	MGYG-HGUT-01444	GCA_902375065.1	V_atypica_str_MGYG_HGUT_01444_id_GCA_902375065_1	0.703571
V. sp.	DNF00869	GCA_001553345.1	V_sp_str_DNF00869_id_GCA_001553345_1	V. atypica	MGYG-HGUT-01444	GCA_902375065.1	V_atypica_str_MGYG_HGUT_01444_id_GCA_902375065_1	0.70042
V. sp.	F0412	GCA_000183505.2	V_sp_str_F0412_id_GCA_000183505_2	V. atypica	MGYG-HGUT-01444	GCA_902375065.1	V_atypica_str_MGYG_HGUT_01444_id_GCA_902375065_1	0.795929
V. sp.	S12025-13	GCA_018406505.1	V_sp_str_S12025_13_id_GCA_018406505_1	V. atypica	MGYG-HGUT-01444	GCA_902375065.1	V_atypica_str_MGYG_HGUT_01444_id_GCA_902375065_1	0.80743
V. sp.	S13053-19	GCA_002959835.1	V_sp_str_S13053_19_id_GCA_002959835_1	V. atypica	MGYG-HGUT-01444	GCA_902375065.1	V_atypica_str_MGYG_HGUT_01444_id_GCA_902375065_1	0.795183
V. sp.	S13054-11	GCA_002959795.1	V_sp_str_S13054_11_id_GCA_002959795_1	V. atypica	MGYG-HGUT-01444	GCA_902375065.1	V_atypica_str_MGYG_HGUT_01444_id_GCA_902375065_1	0.794763
V. sp.	T11011-6	GCA_002959755.1	V_sp_str_T11011_6_id_GCA_002959755_1	V. atypica	MGYG-HGUT-01444	GCA_902375065.1	V_atypica_str_MGYG_HGUT_01444_id_GCA_902375065_1	0.803661
V. sp.	T14073-2	GCA_002959875.1	V_sp_str_T14073_2_id_GCA_002959875_1	V. atypica	MGYG-HGUT-01444	GCA_902375065.1	V_atypica_str_MGYG_HGUT_01444_id_GCA_902375065_1	0.806113
V. sp.	T34266-5	GCA_002959815.1	V_sp_str_T34266_5_id_GCA_002959815_1	V. atypica	MGYG-HGUT-01444	GCA_902375065.1	V_atypica_str_MGYG_HGUT_01444_id_GCA_902375065_1	0.94989
V. sp.	VA137	GCA_003992015.1	V_sp_str_VA137_id_GCA_003992015_1	V. atypica	MGYG-HGUT-01444	GCA_902375065.1	V_atypica_str_MGYG_HGUT_01444_id_GCA_902375065_1	0.699775
V. sp.	VA139	GCA_003992005.1	V_sp_str_VA139_id_GCA_003992005_1	V. atypica	MGYG-HGUT-01444	GCA_902375065.1	V_atypica_str_MGYG_HGUT_01444_id_GCA_902375065_1	0.700627
V. sp.	VA141	GCA_003992175.1	V_sp_str_VA141_id_GCA_003992175_1	V. atypica	MGYG-HGUT-01444	GCA_902375065.1	V_atypica_str_MGYG_HGUT_01444_id_GCA_902375065_1	0.701325
V. sp.	VA142	GCA_003992135.1	V_sp_str_VA142_id_GCA_003992135_1	V. atypica	MGYG-HGUT-01444	GCA_902375065.1	V_atypica_str_MGYG_HGUT_01444_id_GCA_902375065_1	0.701354
V. tobetsuensis	ATCC-BAA-2400	GCA_001078375.1	V_tobetsuensis_str_ATCC_BAA_2400_id_GCA_001078375_1	V. atypica	MGYG-HGUT-01444	GCA_902375065.1	V_atypica_str_MGYG_HGUT_01444_id_GCA_902375065_1	0.868488
V. tobetsuensis	PAGU-1578	GCA_005403165.1	V_tobetsuensis_str_PAGU_1578_id_GCA_005403165_1	V. atypica	MGYG-HGUT-01444	GCA_902375065.1	V_atypica_str_MGYG_HGUT_01444_id_GCA_902375065_1	0.868922
V. tobetsuensis	PAGU-1579	GCA_005403265.1	V_tobetsuensis_str_PAGU_1579_id_GCA_005403265_1	V. atypica	MGYG-HGUT-01444	GCA_902375065.1	V_atypica_str_MGYG_HGUT_01444_id_GCA_902375065_1	0.871156
V. tobetsuensis	Y6	GCA_002959935.1	V_tobetsuensis_str_Y6_id_GCA_002959935_1	V. atypica	MGYG-HGUT-01444	GCA_902375065.1	V_atypica_str_MGYG_HGUT_01444_id_GCA_902375065_1	0.871068
V. atypica	ACS-049-V-Sch6	GCA_000179735.1	V_atypica_str_ACS_049_V_Sch6_id_GCA_000179735_1	V. atypica	OK5	GCA_002082765.1	V_atypica_str_OK5_id_GCA_002082765_1	0.952614
V. atypica	ACS-134-V-Col7a	GCA_000179755.1	V_atypica_str_ACS_134_V_Col7a_id_GCA_000179755_1	V. atypica	OK5	GCA_002082765.1	V_atypica_str_OK5_id_GCA_002082765_1	0.959134
V. atypica	AF36-15BH	GCA_003474825.1	V_atypica_str_AF36_15BH_id_GCA_003474825_1	V. atypica	OK5	GCA_002082765.1	V_atypica_str_OK5_id_GCA_002082765_1	0.957084
V. atypica	ATCC-17744	GCA_002959915.1	V_atypica_str_ATCC_17744_id_GCA_002959915_1	V. atypica	OK5	GCA_002082765.1	V_atypica_str_OK5_id_GCA_002082765_1	0.959122
V. atypica	CMW7756B	GCA_001546845.1	V_atypica_str_CMW7756B_id_GCA_001546845_1	V. atypica	OK5	GCA_002082765.1	V_atypica_str_OK5_id_GCA_002082765_1	0.959837
V. atypica	DFI-2-98	GCA_020560985.1	V_atypica_str_DFI_2_98_id_GCA_020560985_1	V. atypica	OK5	GCA_002082765.1	V_atypica_str_OK5_id_GCA_002082765_1	0.960005
V. atypica	DFI-4-11	GCA_020559285.1	V_atypica_str_DFI_4_11_id_GCA_020559285_1	V. atypica	OK5	GCA_002082765.1	V_atypica_str_OK5_id_GCA_002082765_1	0.958338
V. atypica	KHUD-V1	GCA_003605975.1	V_atypica_str_KHUD_V1_id_GCA_003605975_1	V. atypica	OK5	GCA_002082765.1	V_atypica_str_OK5_id_GCA_002082765_1	0.960279
V. atypica	MGYG-HGUT-01444	GCA_902375065.1	V_atypica_str_MGYG_HGUT_01444_id_GCA_902375065_1	V. atypica	OK5	GCA_002082765.1	V_atypica_str_OK5_id_GCA_002082765_1	0.959982
V. atypica	OK5	GCA_002082765.1	V_atypica_str_OK5_id_GCA_002082765_1	V. atypica	OK5	GCA_002082765.1	V_atypica_str_OK5_id_GCA_002082765_1	1
V. atypica	BgEED38	GCA_901875535.1	V_atypica_str_Veillonella_atypica_BgEED38_id_GCA_901875535_1	V. atypica	OK5	GCA_002082765.1	V_atypica_str_OK5_id_GCA_002082765_1	0.949848
V. denticariosi	JCM-15641	GCA_002959855.1	V_denticariosi_str_JCM_15641_id_GCA_002959855_1	V. atypica	OK5	GCA_002082765.1	V_atypica_str_OK5_id_GCA_002082765_1	0.765306
V. dispar	1001216B-150713-A10	GCA_015547025.1	V_dispar_str_1001216B_150713_A10_id_GCA_015547025_1	V. atypica	OK5	GCA_002082765.1	V_atypica_str_OK5_id_GCA_002082765_1	0.804248
V. dispar	ATCC-17748	GCA_000160015.1	V_dispar_str_ATCC_17748_id_GCA_000160015_1	V. atypica	OK5	GCA_002082765.1	V_atypica_str_OK5_id_GCA_002082765_1	0.802617
V. dispar	BIOML-A2	GCA_009710825.1	V_dispar_str_BIOML_A2_id_GCA_009710825_1	V. atypica	OK5	GCA_002082765.1	V_atypica_str_OK5_id_GCA_002082765_1	0.80382
V. dispar	DNF00926	GCA_001553315.1	V_dispar_str_DNF00926_id_GCA_001553315_1	V. atypica	OK5	GCA_002082765.1	V_atypica_str_OK5_id_GCA_002082765_1	0.805193
V. dispar	MGYG-HGUT-00214	GCA_902364435.1	V_dispar_str_MGYG_HGUT_00214_id_GCA_902364435_1	V. atypica	OK5	GCA_002082765.1	V_atypica_str_OK5_id_GCA_002082765_1	0.804993
V. infantium	T11011-4	GCA_002959895.1	V_infantium_str_T11011_4_id_GCA_002959895_1	V. atypica	OK5	GCA_002082765.1	V_atypica_str_OK5_id_GCA_002082765_1	0.805157
V. montpellierensis	DSM-17217	GCA_000426745.1	V_montpellierensis_str_DSM_17217_id_GCA_000426745_1	V. atypica	OK5	GCA_002082765.1	V_atypica_str_OK5_id_GCA_002082765_1	0.70668
V. nakazawae	DFI-4-35	GCA_020593325.1	V_nakazawae_str_DFI_4_35_id_GCA_020593325_1	V. atypica	OK5	GCA_002082765.1	V_atypica_str_OK5_id_GCA_002082765_1	0.805587
V. nakazawae	T1-7	GCA_013393365.1	V_nakazawae_str_T1_7_id_GCA_013393365_1	V. atypica	OK5	GCA_002082765.1	V_atypica_str_OK5_id_GCA_002082765_1	0.808435
V. parvula	1001216B-150713-F11	GCA_015554925.1	V_parvula_str_1001216B_150713_F11_id_GCA_015554925_1	V. atypica	OK5	GCA_002082765.1	V_atypica_str_OK5_id_GCA_002082765_1	0.79175
V. parvula	1001295B-180824-H5	GCA_015549975.1	V_parvula_str_1001295B_180824_H5_id_GCA_015549975_1	V. atypica	OK5	GCA_002082765.1	V_atypica_str_OK5_id_GCA_002082765_1	0.793314
V. parvula	ACS-068-V-Sch12	GCA_000215025.2	V_parvula_str_ACS_068_V_Sch12_id_GCA_000215025_2	V. atypica	OK5	GCA_002082765.1	V_atypica_str_OK5_id_GCA_002082765_1	0.795853
V. parvula	AF04-47	GCA_003465965.1	V_parvula_str_AF04_47_id_GCA_003465965_1	V. atypica	OK5	GCA_002082765.1	V_atypica_str_OK5_id_GCA_002082765_1	0.793492
V. parvula	AM48-14BH	GCA_003464005.1	V_parvula_str_AM48_14BH_id_GCA_003464005_1	V. atypica	OK5	GCA_002082765.1	V_atypica_str_OK5_id_GCA_002082765_1	0.794779
V. parvula	ATCC-17745	GCA_000177435.1	V_parvula_str_ATCC_17745_id_GCA_000177435_1	V. atypica	OK5	GCA_002082765.1	V_atypica_str_OK5_id_GCA_002082765_1	0.793901
V. parvula	BIOML-A2	GCA_009710775.1	V_parvula_str_BIOML_A2_id_GCA_009710775_1	V. atypica	OK5	GCA_002082765.1	V_atypica_str_OK5_id_GCA_002082765_1	0.79363
V. parvula	DFI-7-66	GCA_020559585.1	V_parvula_str_DFI_7_66_id_GCA_020559585_1	V. atypica	OK5	GCA_002082765.1	V_atypica_str_OK5_id_GCA_002082765_1	0.792649
V. parvula	DFI-7-67	GCA_020559605.1	V_parvula_str_DFI_7_67_id_GCA_020559605_1	V. atypica	OK5	GCA_002082765.1	V_atypica_str_OK5_id_GCA_002082765_1	0.79303
V. parvula	DNF00876	GCA_001553335.1	V_parvula_str_DNF00876_id_GCA_001553335_1	V. atypica	OK5	GCA_002082765.1	V_atypica_str_OK5_id_GCA_002082765_1	0.792666
V. parvula	HSIVP1	GCA_000448705.1	V_parvula_str_HSIVP1_id_GCA_000448705_1	V. atypica	OK5	GCA_002082765.1	V_atypica_str_OK5_id_GCA_002082765_1	0.792746
V. parvula	K63	GCA_019731115.1	V_parvula_str_K63_id_GCA_019731115_1	V. atypica	OK5	GCA_002082765.1	V_atypica_str_OK5_id_GCA_002082765_1	0.793781
V. parvula	KHUD-VP2	GCA_003584215.1	V_parvula_str_KHUD_VP2_id_GCA_003584215_1	V. atypica	OK5	GCA_002082765.1	V_atypica_str_OK5_id_GCA_002082765_1	0.793065
V. parvula	MCC755	GCA_018783925.1	V_parvula_str_MCC755_id_GCA_018783925_1	V. atypica	OK5	GCA_002082765.1	V_atypica_str_OK5_id_GCA_002082765_1	0.793831
V. parvula	MGYG-HGUT-01349	GCA_902374055.1	V_parvula_str_MGYG_HGUT_01349_id_GCA_902374055_1	V. atypica	OK5	GCA_002082765.1	V_atypica_str_OK5_id_GCA_002082765_1	0.794096
V. parvula	NCTC11810	GCA_900186885.1	V_parvula_str_NCTC11810_id_GCA_900186885_1	V. atypica	OK5	GCA_002082765.1	V_atypica_str_OK5_id_GCA_002082765_1	0.793255
V. parvula	SKV38	GCA_902810435.1	V_parvula_str_SKV38_id_GCA_902810435_1	V. atypica	OK5	GCA_002082765.1	V_atypica_str_OK5_id_GCA_002082765_1	0.79417
V. parvula	UMB0371	GCA_002847925.1	V_parvula_str_UMB0371_id_GCA_002847925_1	V. atypica	OK5	GCA_002082765.1	V_atypica_str_OK5_id_GCA_002082765_1	0.791775
V. parvula	UTDB1-3	GCA_002005185.1	V_parvula_str_UTDB1_3_id_GCA_002005185_1	V. atypica	OK5	GCA_002082765.1	V_atypica_str_OK5_id_GCA_002082765_1	0.793977
V. parvula	BgEED39	GCA_901876955.1	V_parvula_str_Veillonella_parvula_BgEED39_id_GCA_901876955_1	V. atypica	OK5	GCA_002082765.1	V_atypica_str_OK5_id_GCA_002082765_1	0.793924
V. ratti	MSK-5-1	GCA_020708935.1	V_ratti_str_MSK_5_1_id_GCA_020708935_1	V. atypica	OK5	GCA_002082765.1	V_atypica_str_OK5_id_GCA_002082765_1	0.695139
V. rogosae	JCM-15642	GCA_002959775.1	V_rogosae_str_JCM_15642_id_GCA_002959775_1	V. atypica	OK5	GCA_002082765.1	V_atypica_str_OK5_id_GCA_002082765_1	0.79498
V. seminalis	ADV4313-2	GCA_003992065.1	V_seminalis_str_ADV4313_2_id_GCA_003992065_1	V. atypica	OK5	GCA_002082765.1	V_atypica_str_OK5_id_GCA_002082765_1	0.695899
V. sp. HMT-780	F0422	GCA_000221605.2	V_sp_HMT_780_str_F0422_id_GCA_000221605_2	V. atypica	OK5	GCA_002082765.1	V_atypica_str_OK5_id_GCA_002082765_1	0.705685
V. sp.	3310	GCA_003999875.1	V_sp_str_3310_id_GCA_003999875_1	V. atypica	OK5	GCA_002082765.1	V_atypica_str_OK5_id_GCA_002082765_1	0.700441
V. sp.	3627	GCA_003992195.1	V_sp_str_3627_id_GCA_003992195_1	V. atypica	OK5	GCA_002082765.1	V_atypica_str_OK5_id_GCA_002082765_1	0.701767
V. sp.	3913	GCA_003992235.1	V_sp_str_3913_id_GCA_003992235_1	V. atypica	OK5	GCA_002082765.1	V_atypica_str_OK5_id_GCA_002082765_1	0.700008
V. sp.	3960	GCA_003991995.1	V_sp_str_3960_id_GCA_003991995_1	V. atypica	OK5	GCA_002082765.1	V_atypica_str_OK5_id_GCA_002082765_1	0.700077
V. sp.	1944-03-01	GCA_000163715.1	V_sp_str_3_1_44_id_GCA_000163715_1	V. atypica	OK5	GCA_002082765.1	V_atypica_str_OK5_id_GCA_002082765_1	0.792333
V. sp.	ACP1	GCA_000286635.1	V_sp_str_ACP1_id_GCA_000286635_1	V. atypica	OK5	GCA_002082765.1	V_atypica_str_OK5_id_GCA_002082765_1	0.957293
V. sp.	AF13-2	GCA_003603295.1	V_sp_str_AF13_2_id_GCA_003603295_1	V. atypica	OK5	GCA_002082765.1	V_atypica_str_OK5_id_GCA_002082765_1	0.792968
V. sp.	AF36-20BH	GCA_003602765.1	V_sp_str_AF36_20BH_id_GCA_003602765_1	V. atypica	OK5	GCA_002082765.1	V_atypica_str_OK5_id_GCA_002082765_1	0.792401
V. sp.	AM51-8BH	GCA_003463825.1	V_sp_str_AM51_8BH_id_GCA_003463825_1	V. atypica	OK5	GCA_002082765.1	V_atypica_str_OK5_id_GCA_002082765_1	0.80507
V. sp.	AS16	GCA_000517785.1	V_sp_str_AS16_id_GCA_000517785_1	V. atypica	OK5	GCA_002082765.1	V_atypica_str_OK5_id_GCA_002082765_1	0.764587
V. sp.	CHU110	GCA_003992255.1	V_sp_str_CHU110_id_GCA_003992255_1	V. atypica	OK5	GCA_002082765.1	V_atypica_str_OK5_id_GCA_002082765_1	0.700064
V. sp.	CHU594	GCA_003992265.1	V_sp_str_CHU594_id_GCA_003992265_1	V. atypica	OK5	GCA_002082765.1	V_atypica_str_OK5_id_GCA_002082765_1	0.698859
V. sp.	CHU732	GCA_003992085.1	V_sp_str_CHU732_id_GCA_003992085_1	V. atypica	OK5	GCA_002082765.1	V_atypica_str_OK5_id_GCA_002082765_1	0.701422
V. sp.	CHU740	GCA_003992055.1	V_sp_str_CHU740_id_GCA_003992055_1	V. atypica	OK5	GCA_002082765.1	V_atypica_str_OK5_id_GCA_002082765_1	0.700375
V. sp.	CLA-AA-H247	GCA_020687175.1	V_sp_str_CLA_AA_H247_id_GCA_020687175_1	V. atypica	OK5	GCA_002082765.1	V_atypica_str_OK5_id_GCA_002082765_1	0.805654
V. sp.	CNR-79-14	GCA_003992185.1	V_sp_str_CNR_79_14_id_GCA_003992185_1	V. atypica	OK5	GCA_002082765.1	V_atypica_str_OK5_id_GCA_002082765_1	0.703444
V. sp.	DNF00869	GCA_001553345.1	V_sp_str_DNF00869_id_GCA_001553345_1	V. atypica	OK5	GCA_002082765.1	V_atypica_str_OK5_id_GCA_002082765_1	0.699994
V. sp.	F0412	GCA_000183505.2	V_sp_str_F0412_id_GCA_000183505_2	V. atypica	OK5	GCA_002082765.1	V_atypica_str_OK5_id_GCA_002082765_1	0.797186
V. sp.	S12025-13	GCA_018406505.1	V_sp_str_S12025_13_id_GCA_018406505_1	V. atypica	OK5	GCA_002082765.1	V_atypica_str_OK5_id_GCA_002082765_1	0.805646
V. sp.	S13053-19	GCA_002959835.1	V_sp_str_S13053_19_id_GCA_002959835_1	V. atypica	OK5	GCA_002082765.1	V_atypica_str_OK5_id_GCA_002082765_1	0.793436
V. sp.	S13054-11	GCA_002959795.1	V_sp_str_S13054_11_id_GCA_002959795_1	V. atypica	OK5	GCA_002082765.1	V_atypica_str_OK5_id_GCA_002082765_1	0.795163
V. sp.	T11011-6	GCA_002959755.1	V_sp_str_T11011_6_id_GCA_002959755_1	V. atypica	OK5	GCA_002082765.1	V_atypica_str_OK5_id_GCA_002082765_1	0.804751
V. sp.	T14073-2	GCA_002959875.1	V_sp_str_T14073_2_id_GCA_002959875_1	V. atypica	OK5	GCA_002082765.1	V_atypica_str_OK5_id_GCA_002082765_1	0.804323
V. sp.	T34266-5	GCA_002959815.1	V_sp_str_T34266_5_id_GCA_002959815_1	V. atypica	OK5	GCA_002082765.1	V_atypica_str_OK5_id_GCA_002082765_1	0.948868
V. sp.	VA137	GCA_003992015.1	V_sp_str_VA137_id_GCA_003992015_1	V. atypica	OK5	GCA_002082765.1	V_atypica_str_OK5_id_GCA_002082765_1	0.699166
V. sp.	VA139	GCA_003992005.1	V_sp_str_VA139_id_GCA_003992005_1	V. atypica	OK5	GCA_002082765.1	V_atypica_str_OK5_id_GCA_002082765_1	0.701135
V. sp.	VA141	GCA_003992175.1	V_sp_str_VA141_id_GCA_003992175_1	V. atypica	OK5	GCA_002082765.1	V_atypica_str_OK5_id_GCA_002082765_1	0.70058
V. sp.	VA142	GCA_003992135.1	V_sp_str_VA142_id_GCA_003992135_1	V. atypica	OK5	GCA_002082765.1	V_atypica_str_OK5_id_GCA_002082765_1	0.703045
V. tobetsuensis	ATCC-BAA-2400	GCA_001078375.1	V_tobetsuensis_str_ATCC_BAA_2400_id_GCA_001078375_1	V. atypica	OK5	GCA_002082765.1	V_atypica_str_OK5_id_GCA_002082765_1	0.868574
V. tobetsuensis	PAGU-1578	GCA_005403165.1	V_tobetsuensis_str_PAGU_1578_id_GCA_005403165_1	V. atypica	OK5	GCA_002082765.1	V_atypica_str_OK5_id_GCA_002082765_1	0.868367
V. tobetsuensis	PAGU-1579	GCA_005403265.1	V_tobetsuensis_str_PAGU_1579_id_GCA_005403265_1	V. atypica	OK5	GCA_002082765.1	V_atypica_str_OK5_id_GCA_002082765_1	0.870483
V. tobetsuensis	Y6	GCA_002959935.1	V_tobetsuensis_str_Y6_id_GCA_002959935_1	V. atypica	OK5	GCA_002082765.1	V_atypica_str_OK5_id_GCA_002082765_1	0.868276
V. atypica	ACS-049-V-Sch6	GCA_000179735.1	V_atypica_str_ACS_049_V_Sch6_id_GCA_000179735_1	V. atypica	BgEED38	GCA_901875535.1	V_atypica_str_Veillonella_atypica_BgEED38_id_GCA_901875535_1	0.952852
V. atypica	ACS-134-V-Col7a	GCA_000179755.1	V_atypica_str_ACS_134_V_Col7a_id_GCA_000179755_1	V. atypica	BgEED38	GCA_901875535.1	V_atypica_str_Veillonella_atypica_BgEED38_id_GCA_901875535_1	0.950968
V. atypica	AF36-15BH	GCA_003474825.1	V_atypica_str_AF36_15BH_id_GCA_003474825_1	V. atypica	BgEED38	GCA_901875535.1	V_atypica_str_Veillonella_atypica_BgEED38_id_GCA_901875535_1	0.950466
V. atypica	ATCC-17744	GCA_002959915.1	V_atypica_str_ATCC_17744_id_GCA_002959915_1	V. atypica	BgEED38	GCA_901875535.1	V_atypica_str_Veillonella_atypica_BgEED38_id_GCA_901875535_1	0.95293
V. atypica	CMW7756B	GCA_001546845.1	V_atypica_str_CMW7756B_id_GCA_001546845_1	V. atypica	BgEED38	GCA_901875535.1	V_atypica_str_Veillonella_atypica_BgEED38_id_GCA_901875535_1	0.950918
V. atypica	DFI-2-98	GCA_020560985.1	V_atypica_str_DFI_2_98_id_GCA_020560985_1	V. atypica	BgEED38	GCA_901875535.1	V_atypica_str_Veillonella_atypica_BgEED38_id_GCA_901875535_1	0.95222
V. atypica	DFI-4-11	GCA_020559285.1	V_atypica_str_DFI_4_11_id_GCA_020559285_1	V. atypica	BgEED38	GCA_901875535.1	V_atypica_str_Veillonella_atypica_BgEED38_id_GCA_901875535_1	0.950366
V. atypica	KHUD-V1	GCA_003605975.1	V_atypica_str_KHUD_V1_id_GCA_003605975_1	V. atypica	BgEED38	GCA_901875535.1	V_atypica_str_Veillonella_atypica_BgEED38_id_GCA_901875535_1	0.950856
V. atypica	MGYG-HGUT-01444	GCA_902375065.1	V_atypica_str_MGYG_HGUT_01444_id_GCA_902375065_1	V. atypica	BgEED38	GCA_901875535.1	V_atypica_str_Veillonella_atypica_BgEED38_id_GCA_901875535_1	0.952321
V. atypica	OK5	GCA_002082765.1	V_atypica_str_OK5_id_GCA_002082765_1	V. atypica	BgEED38	GCA_901875535.1	V_atypica_str_Veillonella_atypica_BgEED38_id_GCA_901875535_1	0.95109
V. atypica	BgEED38	GCA_901875535.1	V_atypica_str_Veillonella_atypica_BgEED38_id_GCA_901875535_1	V. atypica	BgEED38	GCA_901875535.1	V_atypica_str_Veillonella_atypica_BgEED38_id_GCA_901875535_1	1
V. denticariosi	JCM-15641	GCA_002959855.1	V_denticariosi_str_JCM_15641_id_GCA_002959855_1	V. atypica	BgEED38	GCA_901875535.1	V_atypica_str_Veillonella_atypica_BgEED38_id_GCA_901875535_1	0.764864
V. dispar	1001216B-150713-A10	GCA_015547025.1	V_dispar_str_1001216B_150713_A10_id_GCA_015547025_1	V. atypica	BgEED38	GCA_901875535.1	V_atypica_str_Veillonella_atypica_BgEED38_id_GCA_901875535_1	0.802929
V. dispar	ATCC-17748	GCA_000160015.1	V_dispar_str_ATCC_17748_id_GCA_000160015_1	V. atypica	BgEED38	GCA_901875535.1	V_atypica_str_Veillonella_atypica_BgEED38_id_GCA_901875535_1	0.802182
V. dispar	BIOML-A2	GCA_009710825.1	V_dispar_str_BIOML_A2_id_GCA_009710825_1	V. atypica	BgEED38	GCA_901875535.1	V_atypica_str_Veillonella_atypica_BgEED38_id_GCA_901875535_1	0.803073
V. dispar	DNF00926	GCA_001553315.1	V_dispar_str_DNF00926_id_GCA_001553315_1	V. atypica	BgEED38	GCA_901875535.1	V_atypica_str_Veillonella_atypica_BgEED38_id_GCA_901875535_1	0.801881
V. dispar	MGYG-HGUT-00214	GCA_902364435.1	V_dispar_str_MGYG_HGUT_00214_id_GCA_902364435_1	V. atypica	BgEED38	GCA_901875535.1	V_atypica_str_Veillonella_atypica_BgEED38_id_GCA_901875535_1	0.803612
V. infantium	T11011-4	GCA_002959895.1	V_infantium_str_T11011_4_id_GCA_002959895_1	V. atypica	BgEED38	GCA_901875535.1	V_atypica_str_Veillonella_atypica_BgEED38_id_GCA_901875535_1	0.804162
V. montpellierensis	DSM-17217	GCA_000426745.1	V_montpellierensis_str_DSM_17217_id_GCA_000426745_1	V. atypica	BgEED38	GCA_901875535.1	V_atypica_str_Veillonella_atypica_BgEED38_id_GCA_901875535_1	0.706073
V. nakazawae	DFI-4-35	GCA_020593325.1	V_nakazawae_str_DFI_4_35_id_GCA_020593325_1	V. atypica	BgEED38	GCA_901875535.1	V_atypica_str_Veillonella_atypica_BgEED38_id_GCA_901875535_1	0.805862
V. nakazawae	T1-7	GCA_013393365.1	V_nakazawae_str_T1_7_id_GCA_013393365_1	V. atypica	BgEED38	GCA_901875535.1	V_atypica_str_Veillonella_atypica_BgEED38_id_GCA_901875535_1	0.805103
V. parvula	1001216B-150713-F11	GCA_015554925.1	V_parvula_str_1001216B_150713_F11_id_GCA_015554925_1	V. atypica	BgEED38	GCA_901875535.1	V_atypica_str_Veillonella_atypica_BgEED38_id_GCA_901875535_1	0.788844
V. parvula	1001295B-180824-H5	GCA_015549975.1	V_parvula_str_1001295B_180824_H5_id_GCA_015549975_1	V. atypica	BgEED38	GCA_901875535.1	V_atypica_str_Veillonella_atypica_BgEED38_id_GCA_901875535_1	0.792268
V. parvula	ACS-068-V-Sch12	GCA_000215025.2	V_parvula_str_ACS_068_V_Sch12_id_GCA_000215025_2	V. atypica	BgEED38	GCA_901875535.1	V_atypica_str_Veillonella_atypica_BgEED38_id_GCA_901875535_1	0.794261
V. parvula	AF04-47	GCA_003465965.1	V_parvula_str_AF04_47_id_GCA_003465965_1	V. atypica	BgEED38	GCA_901875535.1	V_atypica_str_Veillonella_atypica_BgEED38_id_GCA_901875535_1	0.791578
V. parvula	AM48-14BH	GCA_003464005.1	V_parvula_str_AM48_14BH_id_GCA_003464005_1	V. atypica	BgEED38	GCA_901875535.1	V_atypica_str_Veillonella_atypica_BgEED38_id_GCA_901875535_1	0.793086
V. parvula	ATCC-17745	GCA_000177435.1	V_parvula_str_ATCC_17745_id_GCA_000177435_1	V. atypica	BgEED38	GCA_901875535.1	V_atypica_str_Veillonella_atypica_BgEED38_id_GCA_901875535_1	0.794307
V. parvula	BIOML-A2	GCA_009710775.1	V_parvula_str_BIOML_A2_id_GCA_009710775_1	V. atypica	BgEED38	GCA_901875535.1	V_atypica_str_Veillonella_atypica_BgEED38_id_GCA_901875535_1	0.791231
V. parvula	DFI-7-66	GCA_020559585.1	V_parvula_str_DFI_7_66_id_GCA_020559585_1	V. atypica	BgEED38	GCA_901875535.1	V_atypica_str_Veillonella_atypica_BgEED38_id_GCA_901875535_1	0.792076
V. parvula	DFI-7-67	GCA_020559605.1	V_parvula_str_DFI_7_67_id_GCA_020559605_1	V. atypica	BgEED38	GCA_901875535.1	V_atypica_str_Veillonella_atypica_BgEED38_id_GCA_901875535_1	0.792431
V. parvula	DNF00876	GCA_001553335.1	V_parvula_str_DNF00876_id_GCA_001553335_1	V. atypica	BgEED38	GCA_901875535.1	V_atypica_str_Veillonella_atypica_BgEED38_id_GCA_901875535_1	0.791792
V. parvula	HSIVP1	GCA_000448705.1	V_parvula_str_HSIVP1_id_GCA_000448705_1	V. atypica	BgEED38	GCA_901875535.1	V_atypica_str_Veillonella_atypica_BgEED38_id_GCA_901875535_1	0.790694
V. parvula	K63	GCA_019731115.1	V_parvula_str_K63_id_GCA_019731115_1	V. atypica	BgEED38	GCA_901875535.1	V_atypica_str_Veillonella_atypica_BgEED38_id_GCA_901875535_1	0.792131
V. parvula	KHUD-VP2	GCA_003584215.1	V_parvula_str_KHUD_VP2_id_GCA_003584215_1	V. atypica	BgEED38	GCA_901875535.1	V_atypica_str_Veillonella_atypica_BgEED38_id_GCA_901875535_1	0.793778
V. parvula	MCC755	GCA_018783925.1	V_parvula_str_MCC755_id_GCA_018783925_1	V. atypica	BgEED38	GCA_901875535.1	V_atypica_str_Veillonella_atypica_BgEED38_id_GCA_901875535_1	0.793592
V. parvula	MGYG-HGUT-01349	GCA_902374055.1	V_parvula_str_MGYG_HGUT_01349_id_GCA_902374055_1	V. atypica	BgEED38	GCA_901875535.1	V_atypica_str_Veillonella_atypica_BgEED38_id_GCA_901875535_1	0.793857
V. parvula	NCTC11810	GCA_900186885.1	V_parvula_str_NCTC11810_id_GCA_900186885_1	V. atypica	BgEED38	GCA_901875535.1	V_atypica_str_Veillonella_atypica_BgEED38_id_GCA_901875535_1	0.792103
V. parvula	SKV38	GCA_902810435.1	V_parvula_str_SKV38_id_GCA_902810435_1	V. atypica	BgEED38	GCA_901875535.1	V_atypica_str_Veillonella_atypica_BgEED38_id_GCA_901875535_1	0.790611
V. parvula	UMB0371	GCA_002847925.1	V_parvula_str_UMB0371_id_GCA_002847925_1	V. atypica	BgEED38	GCA_901875535.1	V_atypica_str_Veillonella_atypica_BgEED38_id_GCA_901875535_1	0.79042
V. parvula	UTDB1-3	GCA_002005185.1	V_parvula_str_UTDB1_3_id_GCA_002005185_1	V. atypica	BgEED38	GCA_901875535.1	V_atypica_str_Veillonella_atypica_BgEED38_id_GCA_901875535_1	0.792578
V. parvula	BgEED39	GCA_901876955.1	V_parvula_str_Veillonella_parvula_BgEED39_id_GCA_901876955_1	V. atypica	BgEED38	GCA_901875535.1	V_atypica_str_Veillonella_atypica_BgEED38_id_GCA_901875535_1	0.791993
V. ratti	MSK-5-1	GCA_020708935.1	V_ratti_str_MSK_5_1_id_GCA_020708935_1	V. atypica	BgEED38	GCA_901875535.1	V_atypica_str_Veillonella_atypica_BgEED38_id_GCA_901875535_1	0.695641
V. rogosae	JCM-15642	GCA_002959775.1	V_rogosae_str_JCM_15642_id_GCA_002959775_1	V. atypica	BgEED38	GCA_901875535.1	V_atypica_str_Veillonella_atypica_BgEED38_id_GCA_901875535_1	0.798782
V. seminalis	ADV4313-2	GCA_003992065.1	V_seminalis_str_ADV4313_2_id_GCA_003992065_1	V. atypica	BgEED38	GCA_901875535.1	V_atypica_str_Veillonella_atypica_BgEED38_id_GCA_901875535_1	0.696991
V. sp. HMT-780	F0422	GCA_000221605.2	V_sp_HMT_780_str_F0422_id_GCA_000221605_2	V. atypica	BgEED38	GCA_901875535.1	V_atypica_str_Veillonella_atypica_BgEED38_id_GCA_901875535_1	0.705259
V. sp.	3310	GCA_003999875.1	V_sp_str_3310_id_GCA_003999875_1	V. atypica	BgEED38	GCA_901875535.1	V_atypica_str_Veillonella_atypica_BgEED38_id_GCA_901875535_1	0.701291
V. sp.	3627	GCA_003992195.1	V_sp_str_3627_id_GCA_003992195_1	V. atypica	BgEED38	GCA_901875535.1	V_atypica_str_Veillonella_atypica_BgEED38_id_GCA_901875535_1	0.701923
V. sp.	3913	GCA_003992235.1	V_sp_str_3913_id_GCA_003992235_1	V. atypica	BgEED38	GCA_901875535.1	V_atypica_str_Veillonella_atypica_BgEED38_id_GCA_901875535_1	0.701139
V. sp.	3960	GCA_003991995.1	V_sp_str_3960_id_GCA_003991995_1	V. atypica	BgEED38	GCA_901875535.1	V_atypica_str_Veillonella_atypica_BgEED38_id_GCA_901875535_1	0.701798
V. sp.	1944-03-01	GCA_000163715.1	V_sp_str_3_1_44_id_GCA_000163715_1	V. atypica	BgEED38	GCA_901875535.1	V_atypica_str_Veillonella_atypica_BgEED38_id_GCA_901875535_1	0.790686
V. sp.	ACP1	GCA_000286635.1	V_sp_str_ACP1_id_GCA_000286635_1	V. atypica	BgEED38	GCA_901875535.1	V_atypica_str_Veillonella_atypica_BgEED38_id_GCA_901875535_1	0.951808
V. sp.	AF13-2	GCA_003603295.1	V_sp_str_AF13_2_id_GCA_003603295_1	V. atypica	BgEED38	GCA_901875535.1	V_atypica_str_Veillonella_atypica_BgEED38_id_GCA_901875535_1	0.791567
V. sp.	AF36-20BH	GCA_003602765.1	V_sp_str_AF36_20BH_id_GCA_003602765_1	V. atypica	BgEED38	GCA_901875535.1	V_atypica_str_Veillonella_atypica_BgEED38_id_GCA_901875535_1	0.791988
V. sp.	AM51-8BH	GCA_003463825.1	V_sp_str_AM51_8BH_id_GCA_003463825_1	V. atypica	BgEED38	GCA_901875535.1	V_atypica_str_Veillonella_atypica_BgEED38_id_GCA_901875535_1	0.804131
V. sp.	AS16	GCA_000517785.1	V_sp_str_AS16_id_GCA_000517785_1	V. atypica	BgEED38	GCA_901875535.1	V_atypica_str_Veillonella_atypica_BgEED38_id_GCA_901875535_1	0.764886
V. sp.	CHU110	GCA_003992255.1	V_sp_str_CHU110_id_GCA_003992255_1	V. atypica	BgEED38	GCA_901875535.1	V_atypica_str_Veillonella_atypica_BgEED38_id_GCA_901875535_1	0.700746
V. sp.	CHU594	GCA_003992265.1	V_sp_str_CHU594_id_GCA_003992265_1	V. atypica	BgEED38	GCA_901875535.1	V_atypica_str_Veillonella_atypica_BgEED38_id_GCA_901875535_1	0.698566
V. sp.	CHU732	GCA_003992085.1	V_sp_str_CHU732_id_GCA_003992085_1	V. atypica	BgEED38	GCA_901875535.1	V_atypica_str_Veillonella_atypica_BgEED38_id_GCA_901875535_1	0.702709
V. sp.	CHU740	GCA_003992055.1	V_sp_str_CHU740_id_GCA_003992055_1	V. atypica	BgEED38	GCA_901875535.1	V_atypica_str_Veillonella_atypica_BgEED38_id_GCA_901875535_1	0.701748
V. sp.	CLA-AA-H247	GCA_020687175.1	V_sp_str_CLA_AA_H247_id_GCA_020687175_1	V. atypica	BgEED38	GCA_901875535.1	V_atypica_str_Veillonella_atypica_BgEED38_id_GCA_901875535_1	0.803808
V. sp.	CNR-79-14	GCA_003992185.1	V_sp_str_CNR_79_14_id_GCA_003992185_1	V. atypica	BgEED38	GCA_901875535.1	V_atypica_str_Veillonella_atypica_BgEED38_id_GCA_901875535_1	0.701949
V. sp.	DNF00869	GCA_001553345.1	V_sp_str_DNF00869_id_GCA_001553345_1	V. atypica	BgEED38	GCA_901875535.1	V_atypica_str_Veillonella_atypica_BgEED38_id_GCA_901875535_1	0.700219
V. sp.	F0412	GCA_000183505.2	V_sp_str_F0412_id_GCA_000183505_2	V. atypica	BgEED38	GCA_901875535.1	V_atypica_str_Veillonella_atypica_BgEED38_id_GCA_901875535_1	0.796367
V. sp.	S12025-13	GCA_018406505.1	V_sp_str_S12025_13_id_GCA_018406505_1	V. atypica	BgEED38	GCA_901875535.1	V_atypica_str_Veillonella_atypica_BgEED38_id_GCA_901875535_1	0.804724
V. sp.	S13053-19	GCA_002959835.1	V_sp_str_S13053_19_id_GCA_002959835_1	V. atypica	BgEED38	GCA_901875535.1	V_atypica_str_Veillonella_atypica_BgEED38_id_GCA_901875535_1	0.796382
V. sp.	S13054-11	GCA_002959795.1	V_sp_str_S13054_11_id_GCA_002959795_1	V. atypica	BgEED38	GCA_901875535.1	V_atypica_str_Veillonella_atypica_BgEED38_id_GCA_901875535_1	0.793146
V. sp.	T11011-6	GCA_002959755.1	V_sp_str_T11011_6_id_GCA_002959755_1	V. atypica	BgEED38	GCA_901875535.1	V_atypica_str_Veillonella_atypica_BgEED38_id_GCA_901875535_1	0.80342
V. sp.	T14073-2	GCA_002959875.1	V_sp_str_T14073_2_id_GCA_002959875_1	V. atypica	BgEED38	GCA_901875535.1	V_atypica_str_Veillonella_atypica_BgEED38_id_GCA_901875535_1	0.807036
V. sp.	T34266-5	GCA_002959815.1	V_sp_str_T34266_5_id_GCA_002959815_1	V. atypica	BgEED38	GCA_901875535.1	V_atypica_str_Veillonella_atypica_BgEED38_id_GCA_901875535_1	0.94744
V. sp.	VA137	GCA_003992015.1	V_sp_str_VA137_id_GCA_003992015_1	V. atypica	BgEED38	GCA_901875535.1	V_atypica_str_Veillonella_atypica_BgEED38_id_GCA_901875535_1	0.699683
V. sp.	VA139	GCA_003992005.1	V_sp_str_VA139_id_GCA_003992005_1	V. atypica	BgEED38	GCA_901875535.1	V_atypica_str_Veillonella_atypica_BgEED38_id_GCA_901875535_1	0.700682
V. sp.	VA141	GCA_003992175.1	V_sp_str_VA141_id_GCA_003992175_1	V. atypica	BgEED38	GCA_901875535.1	V_atypica_str_Veillonella_atypica_BgEED38_id_GCA_901875535_1	0.700875
V. sp.	VA142	GCA_003992135.1	V_sp_str_VA142_id_GCA_003992135_1	V. atypica	BgEED38	GCA_901875535.1	V_atypica_str_Veillonella_atypica_BgEED38_id_GCA_901875535_1	0.703129
V. tobetsuensis	ATCC-BAA-2400	GCA_001078375.1	V_tobetsuensis_str_ATCC_BAA_2400_id_GCA_001078375_1	V. atypica	BgEED38	GCA_901875535.1	V_atypica_str_Veillonella_atypica_BgEED38_id_GCA_901875535_1	0.865218
V. tobetsuensis	PAGU-1578	GCA_005403165.1	V_tobetsuensis_str_PAGU_1578_id_GCA_005403165_1	V. atypica	BgEED38	GCA_901875535.1	V_atypica_str_Veillonella_atypica_BgEED38_id_GCA_901875535_1	0.866937
V. tobetsuensis	PAGU-1579	GCA_005403265.1	V_tobetsuensis_str_PAGU_1579_id_GCA_005403265_1	V. atypica	BgEED38	GCA_901875535.1	V_atypica_str_Veillonella_atypica_BgEED38_id_GCA_901875535_1	0.868965
V. tobetsuensis	Y6	GCA_002959935.1	V_tobetsuensis_str_Y6_id_GCA_002959935_1	V. atypica	BgEED38	GCA_901875535.1	V_atypica_str_Veillonella_atypica_BgEED38_id_GCA_901875535_1	0.866163
V. atypica	ACS-049-V-Sch6	GCA_000179735.1	V_atypica_str_ACS_049_V_Sch6_id_GCA_000179735_1	V. denticariosi	JCM-15641	GCA_002959855.1	V_denticariosi_str_JCM_15641_id_GCA_002959855_1	0.763913
V. atypica	ACS-134-V-Col7a	GCA_000179755.1	V_atypica_str_ACS_134_V_Col7a_id_GCA_000179755_1	V. denticariosi	JCM-15641	GCA_002959855.1	V_denticariosi_str_JCM_15641_id_GCA_002959855_1	0.764023
V. atypica	AF36-15BH	GCA_003474825.1	V_atypica_str_AF36_15BH_id_GCA_003474825_1	V. denticariosi	JCM-15641	GCA_002959855.1	V_denticariosi_str_JCM_15641_id_GCA_002959855_1	0.765723
V. atypica	ATCC-17744	GCA_002959915.1	V_atypica_str_ATCC_17744_id_GCA_002959915_1	V. denticariosi	JCM-15641	GCA_002959855.1	V_denticariosi_str_JCM_15641_id_GCA_002959855_1	0.766153
V. atypica	CMW7756B	GCA_001546845.1	V_atypica_str_CMW7756B_id_GCA_001546845_1	V. denticariosi	JCM-15641	GCA_002959855.1	V_denticariosi_str_JCM_15641_id_GCA_002959855_1	0.765043
V. atypica	DFI-2-98	GCA_020560985.1	V_atypica_str_DFI_2_98_id_GCA_020560985_1	V. denticariosi	JCM-15641	GCA_002959855.1	V_denticariosi_str_JCM_15641_id_GCA_002959855_1	0.76424
V. atypica	DFI-4-11	GCA_020559285.1	V_atypica_str_DFI_4_11_id_GCA_020559285_1	V. denticariosi	JCM-15641	GCA_002959855.1	V_denticariosi_str_JCM_15641_id_GCA_002959855_1	0.764534
V. atypica	KHUD-V1	GCA_003605975.1	V_atypica_str_KHUD_V1_id_GCA_003605975_1	V. denticariosi	JCM-15641	GCA_002959855.1	V_denticariosi_str_JCM_15641_id_GCA_002959855_1	0.764329
V. atypica	MGYG-HGUT-01444	GCA_902375065.1	V_atypica_str_MGYG_HGUT_01444_id_GCA_902375065_1	V. denticariosi	JCM-15641	GCA_002959855.1	V_denticariosi_str_JCM_15641_id_GCA_002959855_1	0.762547
V. atypica	OK5	GCA_002082765.1	V_atypica_str_OK5_id_GCA_002082765_1	V. denticariosi	JCM-15641	GCA_002959855.1	V_denticariosi_str_JCM_15641_id_GCA_002959855_1	0.767781
V. atypica	BgEED38	GCA_901875535.1	V_atypica_str_Veillonella_atypica_BgEED38_id_GCA_901875535_1	V. denticariosi	JCM-15641	GCA_002959855.1	V_denticariosi_str_JCM_15641_id_GCA_002959855_1	0.767064
V. denticariosi	JCM-15641	GCA_002959855.1	V_denticariosi_str_JCM_15641_id_GCA_002959855_1	V. denticariosi	JCM-15641	GCA_002959855.1	V_denticariosi_str_JCM_15641_id_GCA_002959855_1	1
V. dispar	1001216B-150713-A10	GCA_015547025.1	V_dispar_str_1001216B_150713_A10_id_GCA_015547025_1	V. denticariosi	JCM-15641	GCA_002959855.1	V_denticariosi_str_JCM_15641_id_GCA_002959855_1	0.789236
V. dispar	ATCC-17748	GCA_000160015.1	V_dispar_str_ATCC_17748_id_GCA_000160015_1	V. denticariosi	JCM-15641	GCA_002959855.1	V_denticariosi_str_JCM_15641_id_GCA_002959855_1	0.793017
V. dispar	BIOML-A2	GCA_009710825.1	V_dispar_str_BIOML_A2_id_GCA_009710825_1	V. denticariosi	JCM-15641	GCA_002959855.1	V_denticariosi_str_JCM_15641_id_GCA_002959855_1	0.789958
V. dispar	DNF00926	GCA_001553315.1	V_dispar_str_DNF00926_id_GCA_001553315_1	V. denticariosi	JCM-15641	GCA_002959855.1	V_denticariosi_str_JCM_15641_id_GCA_002959855_1	0.789849
V. dispar	MGYG-HGUT-00214	GCA_902364435.1	V_dispar_str_MGYG_HGUT_00214_id_GCA_902364435_1	V. denticariosi	JCM-15641	GCA_002959855.1	V_denticariosi_str_JCM_15641_id_GCA_002959855_1	0.790129
V. infantium	T11011-4	GCA_002959895.1	V_infantium_str_T11011_4_id_GCA_002959895_1	V. denticariosi	JCM-15641	GCA_002959855.1	V_denticariosi_str_JCM_15641_id_GCA_002959855_1	0.791958
V. montpellierensis	DSM-17217	GCA_000426745.1	V_montpellierensis_str_DSM_17217_id_GCA_000426745_1	V. denticariosi	JCM-15641	GCA_002959855.1	V_denticariosi_str_JCM_15641_id_GCA_002959855_1	0.693916
V. nakazawae	DFI-4-35	GCA_020593325.1	V_nakazawae_str_DFI_4_35_id_GCA_020593325_1	V. denticariosi	JCM-15641	GCA_002959855.1	V_denticariosi_str_JCM_15641_id_GCA_002959855_1	0.789625
V. nakazawae	T1-7	GCA_013393365.1	V_nakazawae_str_T1_7_id_GCA_013393365_1	V. denticariosi	JCM-15641	GCA_002959855.1	V_denticariosi_str_JCM_15641_id_GCA_002959855_1	0.791394
V. parvula	1001216B-150713-F11	GCA_015554925.1	V_parvula_str_1001216B_150713_F11_id_GCA_015554925_1	V. denticariosi	JCM-15641	GCA_002959855.1	V_denticariosi_str_JCM_15641_id_GCA_002959855_1	0.793496
V. parvula	1001295B-180824-H5	GCA_015549975.1	V_parvula_str_1001295B_180824_H5_id_GCA_015549975_1	V. denticariosi	JCM-15641	GCA_002959855.1	V_denticariosi_str_JCM_15641_id_GCA_002959855_1	0.79566
V. parvula	ACS-068-V-Sch12	GCA_000215025.2	V_parvula_str_ACS_068_V_Sch12_id_GCA_000215025_2	V. denticariosi	JCM-15641	GCA_002959855.1	V_denticariosi_str_JCM_15641_id_GCA_002959855_1	0.795991
V. parvula	AF04-47	GCA_003465965.1	V_parvula_str_AF04_47_id_GCA_003465965_1	V. denticariosi	JCM-15641	GCA_002959855.1	V_denticariosi_str_JCM_15641_id_GCA_002959855_1	0.795825
V. parvula	AM48-14BH	GCA_003464005.1	V_parvula_str_AM48_14BH_id_GCA_003464005_1	V. denticariosi	JCM-15641	GCA_002959855.1	V_denticariosi_str_JCM_15641_id_GCA_002959855_1	0.796476
V. parvula	ATCC-17745	GCA_000177435.1	V_parvula_str_ATCC_17745_id_GCA_000177435_1	V. denticariosi	JCM-15641	GCA_002959855.1	V_denticariosi_str_JCM_15641_id_GCA_002959855_1	0.79691
V. parvula	BIOML-A2	GCA_009710775.1	V_parvula_str_BIOML_A2_id_GCA_009710775_1	V. denticariosi	JCM-15641	GCA_002959855.1	V_denticariosi_str_JCM_15641_id_GCA_002959855_1	0.796059
V. parvula	DFI-7-66	GCA_020559585.1	V_parvula_str_DFI_7_66_id_GCA_020559585_1	V. denticariosi	JCM-15641	GCA_002959855.1	V_denticariosi_str_JCM_15641_id_GCA_002959855_1	0.7976
V. parvula	DFI-7-67	GCA_020559605.1	V_parvula_str_DFI_7_67_id_GCA_020559605_1	V. denticariosi	JCM-15641	GCA_002959855.1	V_denticariosi_str_JCM_15641_id_GCA_002959855_1	0.796014
V. parvula	DNF00876	GCA_001553335.1	V_parvula_str_DNF00876_id_GCA_001553335_1	V. denticariosi	JCM-15641	GCA_002959855.1	V_denticariosi_str_JCM_15641_id_GCA_002959855_1	0.791564
V. parvula	HSIVP1	GCA_000448705.1	V_parvula_str_HSIVP1_id_GCA_000448705_1	V. denticariosi	JCM-15641	GCA_002959855.1	V_denticariosi_str_JCM_15641_id_GCA_002959855_1	0.799607
V. parvula	K63	GCA_019731115.1	V_parvula_str_K63_id_GCA_019731115_1	V. denticariosi	JCM-15641	GCA_002959855.1	V_denticariosi_str_JCM_15641_id_GCA_002959855_1	0.796338
V. parvula	KHUD-VP2	GCA_003584215.1	V_parvula_str_KHUD_VP2_id_GCA_003584215_1	V. denticariosi	JCM-15641	GCA_002959855.1	V_denticariosi_str_JCM_15641_id_GCA_002959855_1	0.797327
V. parvula	MCC755	GCA_018783925.1	V_parvula_str_MCC755_id_GCA_018783925_1	V. denticariosi	JCM-15641	GCA_002959855.1	V_denticariosi_str_JCM_15641_id_GCA_002959855_1	0.796986
V. parvula	MGYG-HGUT-01349	GCA_902374055.1	V_parvula_str_MGYG_HGUT_01349_id_GCA_902374055_1	V. denticariosi	JCM-15641	GCA_002959855.1	V_denticariosi_str_JCM_15641_id_GCA_002959855_1	0.795694
V. parvula	NCTC11810	GCA_900186885.1	V_parvula_str_NCTC11810_id_GCA_900186885_1	V. denticariosi	JCM-15641	GCA_002959855.1	V_denticariosi_str_JCM_15641_id_GCA_002959855_1	0.796875
V. parvula	SKV38	GCA_902810435.1	V_parvula_str_SKV38_id_GCA_902810435_1	V. denticariosi	JCM-15641	GCA_002959855.1	V_denticariosi_str_JCM_15641_id_GCA_002959855_1	0.797203
V. parvula	UMB0371	GCA_002847925.1	V_parvula_str_UMB0371_id_GCA_002847925_1	V. denticariosi	JCM-15641	GCA_002959855.1	V_denticariosi_str_JCM_15641_id_GCA_002959855_1	0.798078
V. parvula	UTDB1-3	GCA_002005185.1	V_parvula_str_UTDB1_3_id_GCA_002005185_1	V. denticariosi	JCM-15641	GCA_002959855.1	V_denticariosi_str_JCM_15641_id_GCA_002959855_1	0.796434
V. parvula	BgEED39	GCA_901876955.1	V_parvula_str_Veillonella_parvula_BgEED39_id_GCA_901876955_1	V. denticariosi	JCM-15641	GCA_002959855.1	V_denticariosi_str_JCM_15641_id_GCA_002959855_1	0.795244
V. ratti	MSK-5-1	GCA_020708935.1	V_ratti_str_MSK_5_1_id_GCA_020708935_1	V. denticariosi	JCM-15641	GCA_002959855.1	V_denticariosi_str_JCM_15641_id_GCA_002959855_1	0.696019
V. rogosae	JCM-15642	GCA_002959775.1	V_rogosae_str_JCM_15642_id_GCA_002959775_1	V. denticariosi	JCM-15641	GCA_002959855.1	V_denticariosi_str_JCM_15641_id_GCA_002959855_1	0.791563
V. seminalis	ADV4313-2	GCA_003992065.1	V_seminalis_str_ADV4313_2_id_GCA_003992065_1	V. denticariosi	JCM-15641	GCA_002959855.1	V_denticariosi_str_JCM_15641_id_GCA_002959855_1	0.697757
V. sp. HMT-780	F0422	GCA_000221605.2	V_sp_HMT_780_str_F0422_id_GCA_000221605_2	V. denticariosi	JCM-15641	GCA_002959855.1	V_denticariosi_str_JCM_15641_id_GCA_002959855_1	0.692127
V. sp.	3310	GCA_003999875.1	V_sp_str_3310_id_GCA_003999875_1	V. denticariosi	JCM-15641	GCA_002959855.1	V_denticariosi_str_JCM_15641_id_GCA_002959855_1	0.686334
V. sp.	3627	GCA_003992195.1	V_sp_str_3627_id_GCA_003992195_1	V. denticariosi	JCM-15641	GCA_002959855.1	V_denticariosi_str_JCM_15641_id_GCA_002959855_1	0.687116
V. sp.	3913	GCA_003992235.1	V_sp_str_3913_id_GCA_003992235_1	V. denticariosi	JCM-15641	GCA_002959855.1	V_denticariosi_str_JCM_15641_id_GCA_002959855_1	0.686144
V. sp.	3960	GCA_003991995.1	V_sp_str_3960_id_GCA_003991995_1	V. denticariosi	JCM-15641	GCA_002959855.1	V_denticariosi_str_JCM_15641_id_GCA_002959855_1	0.686427
V. sp.	1944-03-01	GCA_000163715.1	V_sp_str_3_1_44_id_GCA_000163715_1	V. denticariosi	JCM-15641	GCA_002959855.1	V_denticariosi_str_JCM_15641_id_GCA_002959855_1	0.795584
V. sp.	ACP1	GCA_000286635.1	V_sp_str_ACP1_id_GCA_000286635_1	V. denticariosi	JCM-15641	GCA_002959855.1	V_denticariosi_str_JCM_15641_id_GCA_002959855_1	0.764388
V. sp.	AF13-2	GCA_003603295.1	V_sp_str_AF13_2_id_GCA_003603295_1	V. denticariosi	JCM-15641	GCA_002959855.1	V_denticariosi_str_JCM_15641_id_GCA_002959855_1	0.792128
V. sp.	AF36-20BH	GCA_003602765.1	V_sp_str_AF36_20BH_id_GCA_003602765_1	V. denticariosi	JCM-15641	GCA_002959855.1	V_denticariosi_str_JCM_15641_id_GCA_002959855_1	0.792824
V. sp.	AM51-8BH	GCA_003463825.1	V_sp_str_AM51_8BH_id_GCA_003463825_1	V. denticariosi	JCM-15641	GCA_002959855.1	V_denticariosi_str_JCM_15641_id_GCA_002959855_1	0.792725
V. sp.	AS16	GCA_000517785.1	V_sp_str_AS16_id_GCA_000517785_1	V. denticariosi	JCM-15641	GCA_002959855.1	V_denticariosi_str_JCM_15641_id_GCA_002959855_1	0.971003
V. sp.	CHU110	GCA_003992255.1	V_sp_str_CHU110_id_GCA_003992255_1	V. denticariosi	JCM-15641	GCA_002959855.1	V_denticariosi_str_JCM_15641_id_GCA_002959855_1	0.686935
V. sp.	CHU594	GCA_003992265.1	V_sp_str_CHU594_id_GCA_003992265_1	V. denticariosi	JCM-15641	GCA_002959855.1	V_denticariosi_str_JCM_15641_id_GCA_002959855_1	0.686652
V. sp.	CHU732	GCA_003992085.1	V_sp_str_CHU732_id_GCA_003992085_1	V. denticariosi	JCM-15641	GCA_002959855.1	V_denticariosi_str_JCM_15641_id_GCA_002959855_1	0.686744
V. sp.	CHU740	GCA_003992055.1	V_sp_str_CHU740_id_GCA_003992055_1	V. denticariosi	JCM-15641	GCA_002959855.1	V_denticariosi_str_JCM_15641_id_GCA_002959855_1	0.689665
V. sp.	CLA-AA-H247	GCA_020687175.1	V_sp_str_CLA_AA_H247_id_GCA_020687175_1	V. denticariosi	JCM-15641	GCA_002959855.1	V_denticariosi_str_JCM_15641_id_GCA_002959855_1	0.790517
V. sp.	CNR-79-14	GCA_003992185.1	V_sp_str_CNR_79_14_id_GCA_003992185_1	V. denticariosi	JCM-15641	GCA_002959855.1	V_denticariosi_str_JCM_15641_id_GCA_002959855_1	0.68929
V. sp.	DNF00869	GCA_001553345.1	V_sp_str_DNF00869_id_GCA_001553345_1	V. denticariosi	JCM-15641	GCA_002959855.1	V_denticariosi_str_JCM_15641_id_GCA_002959855_1	0.685464
V. sp.	F0412	GCA_000183505.2	V_sp_str_F0412_id_GCA_000183505_2	V. denticariosi	JCM-15641	GCA_002959855.1	V_denticariosi_str_JCM_15641_id_GCA_002959855_1	0.791216
V. sp.	S12025-13	GCA_018406505.1	V_sp_str_S12025_13_id_GCA_018406505_1	V. denticariosi	JCM-15641	GCA_002959855.1	V_denticariosi_str_JCM_15641_id_GCA_002959855_1	0.792453
V. sp.	S13053-19	GCA_002959835.1	V_sp_str_S13053_19_id_GCA_002959835_1	V. denticariosi	JCM-15641	GCA_002959855.1	V_denticariosi_str_JCM_15641_id_GCA_002959855_1	0.790792
V. sp.	S13054-11	GCA_002959795.1	V_sp_str_S13054_11_id_GCA_002959795_1	V. denticariosi	JCM-15641	GCA_002959855.1	V_denticariosi_str_JCM_15641_id_GCA_002959855_1	0.7968
V. sp.	T11011-6	GCA_002959755.1	V_sp_str_T11011_6_id_GCA_002959755_1	V. denticariosi	JCM-15641	GCA_002959855.1	V_denticariosi_str_JCM_15641_id_GCA_002959855_1	0.793078
V. sp.	T14073-2	GCA_002959875.1	V_sp_str_T14073_2_id_GCA_002959875_1	V. denticariosi	JCM-15641	GCA_002959855.1	V_denticariosi_str_JCM_15641_id_GCA_002959855_1	0.79198
V. sp.	T34266-5	GCA_002959815.1	V_sp_str_T34266_5_id_GCA_002959815_1	V. denticariosi	JCM-15641	GCA_002959855.1	V_denticariosi_str_JCM_15641_id_GCA_002959855_1	0.766934
V. sp.	VA137	GCA_003992015.1	V_sp_str_VA137_id_GCA_003992015_1	V. denticariosi	JCM-15641	GCA_002959855.1	V_denticariosi_str_JCM_15641_id_GCA_002959855_1	0.68538
V. sp.	VA139	GCA_003992005.1	V_sp_str_VA139_id_GCA_003992005_1	V. denticariosi	JCM-15641	GCA_002959855.1	V_denticariosi_str_JCM_15641_id_GCA_002959855_1	0.686296
V. sp.	VA141	GCA_003992175.1	V_sp_str_VA141_id_GCA_003992175_1	V. denticariosi	JCM-15641	GCA_002959855.1	V_denticariosi_str_JCM_15641_id_GCA_002959855_1	0.687358
V. sp.	VA142	GCA_003992135.1	V_sp_str_VA142_id_GCA_003992135_1	V. denticariosi	JCM-15641	GCA_002959855.1	V_denticariosi_str_JCM_15641_id_GCA_002959855_1	0.689198
V. tobetsuensis	ATCC-BAA-2400	GCA_001078375.1	V_tobetsuensis_str_ATCC_BAA_2400_id_GCA_001078375_1	V. denticariosi	JCM-15641	GCA_002959855.1	V_denticariosi_str_JCM_15641_id_GCA_002959855_1	0.765364
V. tobetsuensis	PAGU-1578	GCA_005403165.1	V_tobetsuensis_str_PAGU_1578_id_GCA_005403165_1	V. denticariosi	JCM-15641	GCA_002959855.1	V_denticariosi_str_JCM_15641_id_GCA_002959855_1	0.766942
V. tobetsuensis	PAGU-1579	GCA_005403265.1	V_tobetsuensis_str_PAGU_1579_id_GCA_005403265_1	V. denticariosi	JCM-15641	GCA_002959855.1	V_denticariosi_str_JCM_15641_id_GCA_002959855_1	0.763161
V. tobetsuensis	Y6	GCA_002959935.1	V_tobetsuensis_str_Y6_id_GCA_002959935_1	V. denticariosi	JCM-15641	GCA_002959855.1	V_denticariosi_str_JCM_15641_id_GCA_002959855_1	0.766696
V. atypica	ACS-049-V-Sch6	GCA_000179735.1	V_atypica_str_ACS_049_V_Sch6_id_GCA_000179735_1	V. dispar	1001216B-150713-A10	GCA_015547025.1	V_dispar_str_1001216B_150713_A10_id_GCA_015547025_1	0.804008
V. atypica	ACS-134-V-Col7a	GCA_000179755.1	V_atypica_str_ACS_134_V_Col7a_id_GCA_000179755_1	V. dispar	1001216B-150713-A10	GCA_015547025.1	V_dispar_str_1001216B_150713_A10_id_GCA_015547025_1	0.803222
V. atypica	AF36-15BH	GCA_003474825.1	V_atypica_str_AF36_15BH_id_GCA_003474825_1	V. dispar	1001216B-150713-A10	GCA_015547025.1	V_dispar_str_1001216B_150713_A10_id_GCA_015547025_1	0.805705
V. atypica	ATCC-17744	GCA_002959915.1	V_atypica_str_ATCC_17744_id_GCA_002959915_1	V. dispar	1001216B-150713-A10	GCA_015547025.1	V_dispar_str_1001216B_150713_A10_id_GCA_015547025_1	0.804077
V. atypica	CMW7756B	GCA_001546845.1	V_atypica_str_CMW7756B_id_GCA_001546845_1	V. dispar	1001216B-150713-A10	GCA_015547025.1	V_dispar_str_1001216B_150713_A10_id_GCA_015547025_1	0.806062
V. atypica	DFI-2-98	GCA_020560985.1	V_atypica_str_DFI_2_98_id_GCA_020560985_1	V. dispar	1001216B-150713-A10	GCA_015547025.1	V_dispar_str_1001216B_150713_A10_id_GCA_015547025_1	0.805186
V. atypica	DFI-4-11	GCA_020559285.1	V_atypica_str_DFI_4_11_id_GCA_020559285_1	V. dispar	1001216B-150713-A10	GCA_015547025.1	V_dispar_str_1001216B_150713_A10_id_GCA_015547025_1	0.804404
V. atypica	KHUD-V1	GCA_003605975.1	V_atypica_str_KHUD_V1_id_GCA_003605975_1	V. dispar	1001216B-150713-A10	GCA_015547025.1	V_dispar_str_1001216B_150713_A10_id_GCA_015547025_1	0.805862
V. atypica	MGYG-HGUT-01444	GCA_902375065.1	V_atypica_str_MGYG_HGUT_01444_id_GCA_902375065_1	V. dispar	1001216B-150713-A10	GCA_015547025.1	V_dispar_str_1001216B_150713_A10_id_GCA_015547025_1	0.805927
V. atypica	OK5	GCA_002082765.1	V_atypica_str_OK5_id_GCA_002082765_1	V. dispar	1001216B-150713-A10	GCA_015547025.1	V_dispar_str_1001216B_150713_A10_id_GCA_015547025_1	0.806507
V. atypica	BgEED38	GCA_901875535.1	V_atypica_str_Veillonella_atypica_BgEED38_id_GCA_901875535_1	V. dispar	1001216B-150713-A10	GCA_015547025.1	V_dispar_str_1001216B_150713_A10_id_GCA_015547025_1	0.803707
V. denticariosi	JCM-15641	GCA_002959855.1	V_denticariosi_str_JCM_15641_id_GCA_002959855_1	V. dispar	1001216B-150713-A10	GCA_015547025.1	V_dispar_str_1001216B_150713_A10_id_GCA_015547025_1	0.788629
V. dispar	1001216B-150713-A10	GCA_015547025.1	V_dispar_str_1001216B_150713_A10_id_GCA_015547025_1	V. dispar	1001216B-150713-A10	GCA_015547025.1	V_dispar_str_1001216B_150713_A10_id_GCA_015547025_1	1
V. dispar	ATCC-17748	GCA_000160015.1	V_dispar_str_ATCC_17748_id_GCA_000160015_1	V. dispar	1001216B-150713-A10	GCA_015547025.1	V_dispar_str_1001216B_150713_A10_id_GCA_015547025_1	0.927221
V. dispar	BIOML-A2	GCA_009710825.1	V_dispar_str_BIOML_A2_id_GCA_009710825_1	V. dispar	1001216B-150713-A10	GCA_015547025.1	V_dispar_str_1001216B_150713_A10_id_GCA_015547025_1	0.963183
V. dispar	DNF00926	GCA_001553315.1	V_dispar_str_DNF00926_id_GCA_001553315_1	V. dispar	1001216B-150713-A10	GCA_015547025.1	V_dispar_str_1001216B_150713_A10_id_GCA_015547025_1	0.963034
V. dispar	MGYG-HGUT-00214	GCA_902364435.1	V_dispar_str_MGYG_HGUT_00214_id_GCA_902364435_1	V. dispar	1001216B-150713-A10	GCA_015547025.1	V_dispar_str_1001216B_150713_A10_id_GCA_015547025_1	0.954244
V. infantium	T11011-4	GCA_002959895.1	V_infantium_str_T11011_4_id_GCA_002959895_1	V. dispar	1001216B-150713-A10	GCA_015547025.1	V_dispar_str_1001216B_150713_A10_id_GCA_015547025_1	0.940055
V. montpellierensis	DSM-17217	GCA_000426745.1	V_montpellierensis_str_DSM_17217_id_GCA_000426745_1	V. dispar	1001216B-150713-A10	GCA_015547025.1	V_dispar_str_1001216B_150713_A10_id_GCA_015547025_1	0.705565
V. nakazawae	DFI-4-35	GCA_020593325.1	V_nakazawae_str_DFI_4_35_id_GCA_020593325_1	V. dispar	1001216B-150713-A10	GCA_015547025.1	V_dispar_str_1001216B_150713_A10_id_GCA_015547025_1	0.959084
V. nakazawae	T1-7	GCA_013393365.1	V_nakazawae_str_T1_7_id_GCA_013393365_1	V. dispar	1001216B-150713-A10	GCA_015547025.1	V_dispar_str_1001216B_150713_A10_id_GCA_015547025_1	0.96146
V. parvula	1001216B-150713-F11	GCA_015554925.1	V_parvula_str_1001216B_150713_F11_id_GCA_015554925_1	V. dispar	1001216B-150713-A10	GCA_015547025.1	V_dispar_str_1001216B_150713_A10_id_GCA_015547025_1	0.863302
V. parvula	1001295B-180824-H5	GCA_015549975.1	V_parvula_str_1001295B_180824_H5_id_GCA_015549975_1	V. dispar	1001216B-150713-A10	GCA_015547025.1	V_dispar_str_1001216B_150713_A10_id_GCA_015547025_1	0.863928
V. parvula	ACS-068-V-Sch12	GCA_000215025.2	V_parvula_str_ACS_068_V_Sch12_id_GCA_000215025_2	V. dispar	1001216B-150713-A10	GCA_015547025.1	V_dispar_str_1001216B_150713_A10_id_GCA_015547025_1	0.864523
V. parvula	AF04-47	GCA_003465965.1	V_parvula_str_AF04_47_id_GCA_003465965_1	V. dispar	1001216B-150713-A10	GCA_015547025.1	V_dispar_str_1001216B_150713_A10_id_GCA_015547025_1	0.862825
V. parvula	AM48-14BH	GCA_003464005.1	V_parvula_str_AM48_14BH_id_GCA_003464005_1	V. dispar	1001216B-150713-A10	GCA_015547025.1	V_dispar_str_1001216B_150713_A10_id_GCA_015547025_1	0.861834
V. parvula	ATCC-17745	GCA_000177435.1	V_parvula_str_ATCC_17745_id_GCA_000177435_1	V. dispar	1001216B-150713-A10	GCA_015547025.1	V_dispar_str_1001216B_150713_A10_id_GCA_015547025_1	0.861412
V. parvula	BIOML-A2	GCA_009710775.1	V_parvula_str_BIOML_A2_id_GCA_009710775_1	V. dispar	1001216B-150713-A10	GCA_015547025.1	V_dispar_str_1001216B_150713_A10_id_GCA_015547025_1	0.862744
V. parvula	DFI-7-66	GCA_020559585.1	V_parvula_str_DFI_7_66_id_GCA_020559585_1	V. dispar	1001216B-150713-A10	GCA_015547025.1	V_dispar_str_1001216B_150713_A10_id_GCA_015547025_1	0.861903
V. parvula	DFI-7-67	GCA_020559605.1	V_parvula_str_DFI_7_67_id_GCA_020559605_1	V. dispar	1001216B-150713-A10	GCA_015547025.1	V_dispar_str_1001216B_150713_A10_id_GCA_015547025_1	0.864409
V. parvula	DNF00876	GCA_001553335.1	V_parvula_str_DNF00876_id_GCA_001553335_1	V. dispar	1001216B-150713-A10	GCA_015547025.1	V_dispar_str_1001216B_150713_A10_id_GCA_015547025_1	0.86118
V. parvula	HSIVP1	GCA_000448705.1	V_parvula_str_HSIVP1_id_GCA_000448705_1	V. dispar	1001216B-150713-A10	GCA_015547025.1	V_dispar_str_1001216B_150713_A10_id_GCA_015547025_1	0.861868
V. parvula	K63	GCA_019731115.1	V_parvula_str_K63_id_GCA_019731115_1	V. dispar	1001216B-150713-A10	GCA_015547025.1	V_dispar_str_1001216B_150713_A10_id_GCA_015547025_1	0.863325
V. parvula	KHUD-VP2	GCA_003584215.1	V_parvula_str_KHUD_VP2_id_GCA_003584215_1	V. dispar	1001216B-150713-A10	GCA_015547025.1	V_dispar_str_1001216B_150713_A10_id_GCA_015547025_1	0.861914
V. parvula	MCC755	GCA_018783925.1	V_parvula_str_MCC755_id_GCA_018783925_1	V. dispar	1001216B-150713-A10	GCA_015547025.1	V_dispar_str_1001216B_150713_A10_id_GCA_015547025_1	0.86285
V. parvula	MGYG-HGUT-01349	GCA_902374055.1	V_parvula_str_MGYG_HGUT_01349_id_GCA_902374055_1	V. dispar	1001216B-150713-A10	GCA_015547025.1	V_dispar_str_1001216B_150713_A10_id_GCA_015547025_1	0.863189
V. parvula	NCTC11810	GCA_900186885.1	V_parvula_str_NCTC11810_id_GCA_900186885_1	V. dispar	1001216B-150713-A10	GCA_015547025.1	V_dispar_str_1001216B_150713_A10_id_GCA_015547025_1	0.863598
V. parvula	SKV38	GCA_902810435.1	V_parvula_str_SKV38_id_GCA_902810435_1	V. dispar	1001216B-150713-A10	GCA_015547025.1	V_dispar_str_1001216B_150713_A10_id_GCA_015547025_1	0.862441
V. parvula	UMB0371	GCA_002847925.1	V_parvula_str_UMB0371_id_GCA_002847925_1	V. dispar	1001216B-150713-A10	GCA_015547025.1	V_dispar_str_1001216B_150713_A10_id_GCA_015547025_1	0.865546
V. parvula	UTDB1-3	GCA_002005185.1	V_parvula_str_UTDB1_3_id_GCA_002005185_1	V. dispar	1001216B-150713-A10	GCA_015547025.1	V_dispar_str_1001216B_150713_A10_id_GCA_015547025_1	0.86364
V. parvula	BgEED39	GCA_901876955.1	V_parvula_str_Veillonella_parvula_BgEED39_id_GCA_901876955_1	V. dispar	1001216B-150713-A10	GCA_015547025.1	V_dispar_str_1001216B_150713_A10_id_GCA_015547025_1	0.862351
V. ratti	MSK-5-1	GCA_020708935.1	V_ratti_str_MSK_5_1_id_GCA_020708935_1	V. dispar	1001216B-150713-A10	GCA_015547025.1	V_dispar_str_1001216B_150713_A10_id_GCA_015547025_1	0.695237
V. rogosae	JCM-15642	GCA_002959775.1	V_rogosae_str_JCM_15642_id_GCA_002959775_1	V. dispar	1001216B-150713-A10	GCA_015547025.1	V_dispar_str_1001216B_150713_A10_id_GCA_015547025_1	0.889975
V. seminalis	ADV4313-2	GCA_003992065.1	V_seminalis_str_ADV4313_2_id_GCA_003992065_1	V. dispar	1001216B-150713-A10	GCA_015547025.1	V_dispar_str_1001216B_150713_A10_id_GCA_015547025_1	0.695464
V. sp. HMT-780	F0422	GCA_000221605.2	V_sp_HMT_780_str_F0422_id_GCA_000221605_2	V. dispar	1001216B-150713-A10	GCA_015547025.1	V_dispar_str_1001216B_150713_A10_id_GCA_015547025_1	0.705568
V. sp.	3310	GCA_003999875.1	V_sp_str_3310_id_GCA_003999875_1	V. dispar	1001216B-150713-A10	GCA_015547025.1	V_dispar_str_1001216B_150713_A10_id_GCA_015547025_1	0.702146
V. sp.	3627	GCA_003992195.1	V_sp_str_3627_id_GCA_003992195_1	V. dispar	1001216B-150713-A10	GCA_015547025.1	V_dispar_str_1001216B_150713_A10_id_GCA_015547025_1	0.703563
V. sp.	3913	GCA_003992235.1	V_sp_str_3913_id_GCA_003992235_1	V. dispar	1001216B-150713-A10	GCA_015547025.1	V_dispar_str_1001216B_150713_A10_id_GCA_015547025_1	0.701791
V. sp.	3960	GCA_003991995.1	V_sp_str_3960_id_GCA_003991995_1	V. dispar	1001216B-150713-A10	GCA_015547025.1	V_dispar_str_1001216B_150713_A10_id_GCA_015547025_1	0.700995
V. sp.	1944-03-01	GCA_000163715.1	V_sp_str_3_1_44_id_GCA_000163715_1	V. dispar	1001216B-150713-A10	GCA_015547025.1	V_dispar_str_1001216B_150713_A10_id_GCA_015547025_1	0.865061
V. sp.	ACP1	GCA_000286635.1	V_sp_str_ACP1_id_GCA_000286635_1	V. dispar	1001216B-150713-A10	GCA_015547025.1	V_dispar_str_1001216B_150713_A10_id_GCA_015547025_1	0.803897
V. sp.	AF13-2	GCA_003603295.1	V_sp_str_AF13_2_id_GCA_003603295_1	V. dispar	1001216B-150713-A10	GCA_015547025.1	V_dispar_str_1001216B_150713_A10_id_GCA_015547025_1	0.864202
V. sp.	AF36-20BH	GCA_003602765.1	V_sp_str_AF36_20BH_id_GCA_003602765_1	V. dispar	1001216B-150713-A10	GCA_015547025.1	V_dispar_str_1001216B_150713_A10_id_GCA_015547025_1	0.863752
V. sp.	AM51-8BH	GCA_003463825.1	V_sp_str_AM51_8BH_id_GCA_003463825_1	V. dispar	1001216B-150713-A10	GCA_015547025.1	V_dispar_str_1001216B_150713_A10_id_GCA_015547025_1	0.940728
V. sp.	AS16	GCA_000517785.1	V_sp_str_AS16_id_GCA_000517785_1	V. dispar	1001216B-150713-A10	GCA_015547025.1	V_dispar_str_1001216B_150713_A10_id_GCA_015547025_1	0.790029
V. sp.	CHU110	GCA_003992255.1	V_sp_str_CHU110_id_GCA_003992255_1	V. dispar	1001216B-150713-A10	GCA_015547025.1	V_dispar_str_1001216B_150713_A10_id_GCA_015547025_1	0.700924
V. sp.	CHU594	GCA_003992265.1	V_sp_str_CHU594_id_GCA_003992265_1	V. dispar	1001216B-150713-A10	GCA_015547025.1	V_dispar_str_1001216B_150713_A10_id_GCA_015547025_1	0.701253
V. sp.	CHU732	GCA_003992085.1	V_sp_str_CHU732_id_GCA_003992085_1	V. dispar	1001216B-150713-A10	GCA_015547025.1	V_dispar_str_1001216B_150713_A10_id_GCA_015547025_1	0.702195
V. sp.	CHU740	GCA_003992055.1	V_sp_str_CHU740_id_GCA_003992055_1	V. dispar	1001216B-150713-A10	GCA_015547025.1	V_dispar_str_1001216B_150713_A10_id_GCA_015547025_1	0.70225
V. sp.	CLA-AA-H247	GCA_020687175.1	V_sp_str_CLA_AA_H247_id_GCA_020687175_1	V. dispar	1001216B-150713-A10	GCA_015547025.1	V_dispar_str_1001216B_150713_A10_id_GCA_015547025_1	0.927676
V. sp.	CNR-79-14	GCA_003992185.1	V_sp_str_CNR_79_14_id_GCA_003992185_1	V. dispar	1001216B-150713-A10	GCA_015547025.1	V_dispar_str_1001216B_150713_A10_id_GCA_015547025_1	0.704844
V. sp.	DNF00869	GCA_001553345.1	V_sp_str_DNF00869_id_GCA_001553345_1	V. dispar	1001216B-150713-A10	GCA_015547025.1	V_dispar_str_1001216B_150713_A10_id_GCA_015547025_1	0.701005
V. sp.	F0412	GCA_000183505.2	V_sp_str_F0412_id_GCA_000183505_2	V. dispar	1001216B-150713-A10	GCA_015547025.1	V_dispar_str_1001216B_150713_A10_id_GCA_015547025_1	0.888751
V. sp.	S12025-13	GCA_018406505.1	V_sp_str_S12025_13_id_GCA_018406505_1	V. dispar	1001216B-150713-A10	GCA_015547025.1	V_dispar_str_1001216B_150713_A10_id_GCA_015547025_1	0.951361
V. sp.	S13053-19	GCA_002959835.1	V_sp_str_S13053_19_id_GCA_002959835_1	V. dispar	1001216B-150713-A10	GCA_015547025.1	V_dispar_str_1001216B_150713_A10_id_GCA_015547025_1	0.888812
V. sp.	S13054-11	GCA_002959795.1	V_sp_str_S13054_11_id_GCA_002959795_1	V. dispar	1001216B-150713-A10	GCA_015547025.1	V_dispar_str_1001216B_150713_A10_id_GCA_015547025_1	0.862371
V. sp.	T11011-6	GCA_002959755.1	V_sp_str_T11011_6_id_GCA_002959755_1	V. dispar	1001216B-150713-A10	GCA_015547025.1	V_dispar_str_1001216B_150713_A10_id_GCA_015547025_1	0.92433
V. sp.	T14073-2	GCA_002959875.1	V_sp_str_T14073_2_id_GCA_002959875_1	V. dispar	1001216B-150713-A10	GCA_015547025.1	V_dispar_str_1001216B_150713_A10_id_GCA_015547025_1	0.940908
V. sp.	T34266-5	GCA_002959815.1	V_sp_str_T34266_5_id_GCA_002959815_1	V. dispar	1001216B-150713-A10	GCA_015547025.1	V_dispar_str_1001216B_150713_A10_id_GCA_015547025_1	0.805591
V. sp.	VA137	GCA_003992015.1	V_sp_str_VA137_id_GCA_003992015_1	V. dispar	1001216B-150713-A10	GCA_015547025.1	V_dispar_str_1001216B_150713_A10_id_GCA_015547025_1	0.701953
V. sp.	VA139	GCA_003992005.1	V_sp_str_VA139_id_GCA_003992005_1	V. dispar	1001216B-150713-A10	GCA_015547025.1	V_dispar_str_1001216B_150713_A10_id_GCA_015547025_1	0.700044
V. sp.	VA141	GCA_003992175.1	V_sp_str_VA141_id_GCA_003992175_1	V. dispar	1001216B-150713-A10	GCA_015547025.1	V_dispar_str_1001216B_150713_A10_id_GCA_015547025_1	0.704192
V. sp.	VA142	GCA_003992135.1	V_sp_str_VA142_id_GCA_003992135_1	V. dispar	1001216B-150713-A10	GCA_015547025.1	V_dispar_str_1001216B_150713_A10_id_GCA_015547025_1	0.701953
V. tobetsuensis	ATCC-BAA-2400	GCA_001078375.1	V_tobetsuensis_str_ATCC_BAA_2400_id_GCA_001078375_1	V. dispar	1001216B-150713-A10	GCA_015547025.1	V_dispar_str_1001216B_150713_A10_id_GCA_015547025_1	0.806787
V. tobetsuensis	PAGU-1578	GCA_005403165.1	V_tobetsuensis_str_PAGU_1578_id_GCA_005403165_1	V. dispar	1001216B-150713-A10	GCA_015547025.1	V_dispar_str_1001216B_150713_A10_id_GCA_015547025_1	0.807195
V. tobetsuensis	PAGU-1579	GCA_005403265.1	V_tobetsuensis_str_PAGU_1579_id_GCA_005403265_1	V. dispar	1001216B-150713-A10	GCA_015547025.1	V_dispar_str_1001216B_150713_A10_id_GCA_015547025_1	0.805106
V. tobetsuensis	Y6	GCA_002959935.1	V_tobetsuensis_str_Y6_id_GCA_002959935_1	V. dispar	1001216B-150713-A10	GCA_015547025.1	V_dispar_str_1001216B_150713_A10_id_GCA_015547025_1	0.806534
V. atypica	ACS-049-V-Sch6	GCA_000179735.1	V_atypica_str_ACS_049_V_Sch6_id_GCA_000179735_1	V. dispar	ATCC-17748	GCA_000160015.1	V_dispar_str_ATCC_17748_id_GCA_000160015_1	0.801782
V. atypica	ACS-134-V-Col7a	GCA_000179755.1	V_atypica_str_ACS_134_V_Col7a_id_GCA_000179755_1	V. dispar	ATCC-17748	GCA_000160015.1	V_dispar_str_ATCC_17748_id_GCA_000160015_1	0.80149
V. atypica	AF36-15BH	GCA_003474825.1	V_atypica_str_AF36_15BH_id_GCA_003474825_1	V. dispar	ATCC-17748	GCA_000160015.1	V_dispar_str_ATCC_17748_id_GCA_000160015_1	0.805351
V. atypica	ATCC-17744	GCA_002959915.1	V_atypica_str_ATCC_17744_id_GCA_002959915_1	V. dispar	ATCC-17748	GCA_000160015.1	V_dispar_str_ATCC_17748_id_GCA_000160015_1	0.802684
V. atypica	CMW7756B	GCA_001546845.1	V_atypica_str_CMW7756B_id_GCA_001546845_1	V. dispar	ATCC-17748	GCA_000160015.1	V_dispar_str_ATCC_17748_id_GCA_000160015_1	0.80344
V. atypica	DFI-2-98	GCA_020560985.1	V_atypica_str_DFI_2_98_id_GCA_020560985_1	V. dispar	ATCC-17748	GCA_000160015.1	V_dispar_str_ATCC_17748_id_GCA_000160015_1	0.802754
V. atypica	DFI-4-11	GCA_020559285.1	V_atypica_str_DFI_4_11_id_GCA_020559285_1	V. dispar	ATCC-17748	GCA_000160015.1	V_dispar_str_ATCC_17748_id_GCA_000160015_1	0.802318
V. atypica	KHUD-V1	GCA_003605975.1	V_atypica_str_KHUD_V1_id_GCA_003605975_1	V. dispar	ATCC-17748	GCA_000160015.1	V_dispar_str_ATCC_17748_id_GCA_000160015_1	0.802366
V. atypica	MGYG-HGUT-01444	GCA_902375065.1	V_atypica_str_MGYG_HGUT_01444_id_GCA_902375065_1	V. dispar	ATCC-17748	GCA_000160015.1	V_dispar_str_ATCC_17748_id_GCA_000160015_1	0.802956
V. atypica	OK5	GCA_002082765.1	V_atypica_str_OK5_id_GCA_002082765_1	V. dispar	ATCC-17748	GCA_000160015.1	V_dispar_str_ATCC_17748_id_GCA_000160015_1	0.80319
V. atypica	BgEED38	GCA_901875535.1	V_atypica_str_Veillonella_atypica_BgEED38_id_GCA_901875535_1	V. dispar	ATCC-17748	GCA_000160015.1	V_dispar_str_ATCC_17748_id_GCA_000160015_1	0.801567
V. denticariosi	JCM-15641	GCA_002959855.1	V_denticariosi_str_JCM_15641_id_GCA_002959855_1	V. dispar	ATCC-17748	GCA_000160015.1	V_dispar_str_ATCC_17748_id_GCA_000160015_1	0.78986
V. dispar	1001216B-150713-A10	GCA_015547025.1	V_dispar_str_1001216B_150713_A10_id_GCA_015547025_1	V. dispar	ATCC-17748	GCA_000160015.1	V_dispar_str_ATCC_17748_id_GCA_000160015_1	0.926544
V. dispar	ATCC-17748	GCA_000160015.1	V_dispar_str_ATCC_17748_id_GCA_000160015_1	V. dispar	ATCC-17748	GCA_000160015.1	V_dispar_str_ATCC_17748_id_GCA_000160015_1	1
V. dispar	BIOML-A2	GCA_009710825.1	V_dispar_str_BIOML_A2_id_GCA_009710825_1	V. dispar	ATCC-17748	GCA_000160015.1	V_dispar_str_ATCC_17748_id_GCA_000160015_1	0.930749
V. dispar	DNF00926	GCA_001553315.1	V_dispar_str_DNF00926_id_GCA_001553315_1	V. dispar	ATCC-17748	GCA_000160015.1	V_dispar_str_ATCC_17748_id_GCA_000160015_1	0.925848
V. dispar	MGYG-HGUT-00214	GCA_902364435.1	V_dispar_str_MGYG_HGUT_00214_id_GCA_902364435_1	V. dispar	ATCC-17748	GCA_000160015.1	V_dispar_str_ATCC_17748_id_GCA_000160015_1	0.928586
V. infantium	T11011-4	GCA_002959895.1	V_infantium_str_T11011_4_id_GCA_002959895_1	V. dispar	ATCC-17748	GCA_000160015.1	V_dispar_str_ATCC_17748_id_GCA_000160015_1	0.920259
V. montpellierensis	DSM-17217	GCA_000426745.1	V_montpellierensis_str_DSM_17217_id_GCA_000426745_1	V. dispar	ATCC-17748	GCA_000160015.1	V_dispar_str_ATCC_17748_id_GCA_000160015_1	0.705526
V. nakazawae	DFI-4-35	GCA_020593325.1	V_nakazawae_str_DFI_4_35_id_GCA_020593325_1	V. dispar	ATCC-17748	GCA_000160015.1	V_dispar_str_ATCC_17748_id_GCA_000160015_1	0.929107
V. nakazawae	T1-7	GCA_013393365.1	V_nakazawae_str_T1_7_id_GCA_013393365_1	V. dispar	ATCC-17748	GCA_000160015.1	V_dispar_str_ATCC_17748_id_GCA_000160015_1	0.928315
V. parvula	1001216B-150713-F11	GCA_015554925.1	V_parvula_str_1001216B_150713_F11_id_GCA_015554925_1	V. dispar	ATCC-17748	GCA_000160015.1	V_dispar_str_ATCC_17748_id_GCA_000160015_1	0.864332
V. parvula	1001295B-180824-H5	GCA_015549975.1	V_parvula_str_1001295B_180824_H5_id_GCA_015549975_1	V. dispar	ATCC-17748	GCA_000160015.1	V_dispar_str_ATCC_17748_id_GCA_000160015_1	0.864031
V. parvula	ACS-068-V-Sch12	GCA_000215025.2	V_parvula_str_ACS_068_V_Sch12_id_GCA_000215025_2	V. dispar	ATCC-17748	GCA_000160015.1	V_dispar_str_ATCC_17748_id_GCA_000160015_1	0.866657
V. parvula	AF04-47	GCA_003465965.1	V_parvula_str_AF04_47_id_GCA_003465965_1	V. dispar	ATCC-17748	GCA_000160015.1	V_dispar_str_ATCC_17748_id_GCA_000160015_1	0.864916
V. parvula	AM48-14BH	GCA_003464005.1	V_parvula_str_AM48_14BH_id_GCA_003464005_1	V. dispar	ATCC-17748	GCA_000160015.1	V_dispar_str_ATCC_17748_id_GCA_000160015_1	0.863187
V. parvula	ATCC-17745	GCA_000177435.1	V_parvula_str_ATCC_17745_id_GCA_000177435_1	V. dispar	ATCC-17748	GCA_000160015.1	V_dispar_str_ATCC_17748_id_GCA_000160015_1	0.86383
V. parvula	BIOML-A2	GCA_009710775.1	V_parvula_str_BIOML_A2_id_GCA_009710775_1	V. dispar	ATCC-17748	GCA_000160015.1	V_dispar_str_ATCC_17748_id_GCA_000160015_1	0.863381
V. parvula	DFI-7-66	GCA_020559585.1	V_parvula_str_DFI_7_66_id_GCA_020559585_1	V. dispar	ATCC-17748	GCA_000160015.1	V_dispar_str_ATCC_17748_id_GCA_000160015_1	0.86346
V. parvula	DFI-7-67	GCA_020559605.1	V_parvula_str_DFI_7_67_id_GCA_020559605_1	V. dispar	ATCC-17748	GCA_000160015.1	V_dispar_str_ATCC_17748_id_GCA_000160015_1	0.86542
V. parvula	DNF00876	GCA_001553335.1	V_parvula_str_DNF00876_id_GCA_001553335_1	V. dispar	ATCC-17748	GCA_000160015.1	V_dispar_str_ATCC_17748_id_GCA_000160015_1	0.862267
V. parvula	HSIVP1	GCA_000448705.1	V_parvula_str_HSIVP1_id_GCA_000448705_1	V. dispar	ATCC-17748	GCA_000160015.1	V_dispar_str_ATCC_17748_id_GCA_000160015_1	0.862522
V. parvula	K63	GCA_019731115.1	V_parvula_str_K63_id_GCA_019731115_1	V. dispar	ATCC-17748	GCA_000160015.1	V_dispar_str_ATCC_17748_id_GCA_000160015_1	0.864712
V. parvula	KHUD-VP2	GCA_003584215.1	V_parvula_str_KHUD_VP2_id_GCA_003584215_1	V. dispar	ATCC-17748	GCA_000160015.1	V_dispar_str_ATCC_17748_id_GCA_000160015_1	0.863738
V. parvula	MCC755	GCA_018783925.1	V_parvula_str_MCC755_id_GCA_018783925_1	V. dispar	ATCC-17748	GCA_000160015.1	V_dispar_str_ATCC_17748_id_GCA_000160015_1	0.864408
V. parvula	MGYG-HGUT-01349	GCA_902374055.1	V_parvula_str_MGYG_HGUT_01349_id_GCA_902374055_1	V. dispar	ATCC-17748	GCA_000160015.1	V_dispar_str_ATCC_17748_id_GCA_000160015_1	0.866139
V. parvula	NCTC11810	GCA_900186885.1	V_parvula_str_NCTC11810_id_GCA_900186885_1	V. dispar	ATCC-17748	GCA_000160015.1	V_dispar_str_ATCC_17748_id_GCA_000160015_1	0.863631
V. parvula	SKV38	GCA_902810435.1	V_parvula_str_SKV38_id_GCA_902810435_1	V. dispar	ATCC-17748	GCA_000160015.1	V_dispar_str_ATCC_17748_id_GCA_000160015_1	0.864287
V. parvula	UMB0371	GCA_002847925.1	V_parvula_str_UMB0371_id_GCA_002847925_1	V. dispar	ATCC-17748	GCA_000160015.1	V_dispar_str_ATCC_17748_id_GCA_000160015_1	0.866031
V. parvula	UTDB1-3	GCA_002005185.1	V_parvula_str_UTDB1_3_id_GCA_002005185_1	V. dispar	ATCC-17748	GCA_000160015.1	V_dispar_str_ATCC_17748_id_GCA_000160015_1	0.864041
V. parvula	BgEED39	GCA_901876955.1	V_parvula_str_Veillonella_parvula_BgEED39_id_GCA_901876955_1	V. dispar	ATCC-17748	GCA_000160015.1	V_dispar_str_ATCC_17748_id_GCA_000160015_1	0.863386
V. ratti	MSK-5-1	GCA_020708935.1	V_ratti_str_MSK_5_1_id_GCA_020708935_1	V. dispar	ATCC-17748	GCA_000160015.1	V_dispar_str_ATCC_17748_id_GCA_000160015_1	0.694681
V. rogosae	JCM-15642	GCA_002959775.1	V_rogosae_str_JCM_15642_id_GCA_002959775_1	V. dispar	ATCC-17748	GCA_000160015.1	V_dispar_str_ATCC_17748_id_GCA_000160015_1	0.877356
V. seminalis	ADV4313-2	GCA_003992065.1	V_seminalis_str_ADV4313_2_id_GCA_003992065_1	V. dispar	ATCC-17748	GCA_000160015.1	V_dispar_str_ATCC_17748_id_GCA_000160015_1	0.697653
V. sp. HMT-780	F0422	GCA_000221605.2	V_sp_HMT_780_str_F0422_id_GCA_000221605_2	V. dispar	ATCC-17748	GCA_000160015.1	V_dispar_str_ATCC_17748_id_GCA_000160015_1	0.707886
V. sp.	3310	GCA_003999875.1	V_sp_str_3310_id_GCA_003999875_1	V. dispar	ATCC-17748	GCA_000160015.1	V_dispar_str_ATCC_17748_id_GCA_000160015_1	0.702331
V. sp.	3627	GCA_003992195.1	V_sp_str_3627_id_GCA_003992195_1	V. dispar	ATCC-17748	GCA_000160015.1	V_dispar_str_ATCC_17748_id_GCA_000160015_1	0.703304
V. sp.	3913	GCA_003992235.1	V_sp_str_3913_id_GCA_003992235_1	V. dispar	ATCC-17748	GCA_000160015.1	V_dispar_str_ATCC_17748_id_GCA_000160015_1	0.701604
V. sp.	3960	GCA_003991995.1	V_sp_str_3960_id_GCA_003991995_1	V. dispar	ATCC-17748	GCA_000160015.1	V_dispar_str_ATCC_17748_id_GCA_000160015_1	0.702958
V. sp.	1944-03-01	GCA_000163715.1	V_sp_str_3_1_44_id_GCA_000163715_1	V. dispar	ATCC-17748	GCA_000160015.1	V_dispar_str_ATCC_17748_id_GCA_000160015_1	0.865267
V. sp.	ACP1	GCA_000286635.1	V_sp_str_ACP1_id_GCA_000286635_1	V. dispar	ATCC-17748	GCA_000160015.1	V_dispar_str_ATCC_17748_id_GCA_000160015_1	0.80178
V. sp.	AF13-2	GCA_003603295.1	V_sp_str_AF13_2_id_GCA_003603295_1	V. dispar	ATCC-17748	GCA_000160015.1	V_dispar_str_ATCC_17748_id_GCA_000160015_1	0.865187
V. sp.	AF36-20BH	GCA_003602765.1	V_sp_str_AF36_20BH_id_GCA_003602765_1	V. dispar	ATCC-17748	GCA_000160015.1	V_dispar_str_ATCC_17748_id_GCA_000160015_1	0.864999
V. sp.	AM51-8BH	GCA_003463825.1	V_sp_str_AM51_8BH_id_GCA_003463825_1	V. dispar	ATCC-17748	GCA_000160015.1	V_dispar_str_ATCC_17748_id_GCA_000160015_1	0.940365
V. sp.	AS16	GCA_000517785.1	V_sp_str_AS16_id_GCA_000517785_1	V. dispar	ATCC-17748	GCA_000160015.1	V_dispar_str_ATCC_17748_id_GCA_000160015_1	0.79109
V. sp.	CHU110	GCA_003992255.1	V_sp_str_CHU110_id_GCA_003992255_1	V. dispar	ATCC-17748	GCA_000160015.1	V_dispar_str_ATCC_17748_id_GCA_000160015_1	0.701656
V. sp.	CHU594	GCA_003992265.1	V_sp_str_CHU594_id_GCA_003992265_1	V. dispar	ATCC-17748	GCA_000160015.1	V_dispar_str_ATCC_17748_id_GCA_000160015_1	0.701794
V. sp.	CHU732	GCA_003992085.1	V_sp_str_CHU732_id_GCA_003992085_1	V. dispar	ATCC-17748	GCA_000160015.1	V_dispar_str_ATCC_17748_id_GCA_000160015_1	0.705525
V. sp.	CHU740	GCA_003992055.1	V_sp_str_CHU740_id_GCA_003992055_1	V. dispar	ATCC-17748	GCA_000160015.1	V_dispar_str_ATCC_17748_id_GCA_000160015_1	0.703093
V. sp.	CLA-AA-H247	GCA_020687175.1	V_sp_str_CLA_AA_H247_id_GCA_020687175_1	V. dispar	ATCC-17748	GCA_000160015.1	V_dispar_str_ATCC_17748_id_GCA_000160015_1	0.943117
V. sp.	CNR-79-14	GCA_003992185.1	V_sp_str_CNR_79_14_id_GCA_003992185_1	V. dispar	ATCC-17748	GCA_000160015.1	V_dispar_str_ATCC_17748_id_GCA_000160015_1	0.706169
V. sp.	DNF00869	GCA_001553345.1	V_sp_str_DNF00869_id_GCA_001553345_1	V. dispar	ATCC-17748	GCA_000160015.1	V_dispar_str_ATCC_17748_id_GCA_000160015_1	0.703346
V. sp.	F0412	GCA_000183505.2	V_sp_str_F0412_id_GCA_000183505_2	V. dispar	ATCC-17748	GCA_000160015.1	V_dispar_str_ATCC_17748_id_GCA_000160015_1	0.878862
V. sp.	S12025-13	GCA_018406505.1	V_sp_str_S12025_13_id_GCA_018406505_1	V. dispar	ATCC-17748	GCA_000160015.1	V_dispar_str_ATCC_17748_id_GCA_000160015_1	0.926291
V. sp.	S13053-19	GCA_002959835.1	V_sp_str_S13053_19_id_GCA_002959835_1	V. dispar	ATCC-17748	GCA_000160015.1	V_dispar_str_ATCC_17748_id_GCA_000160015_1	0.880188
V. sp.	S13054-11	GCA_002959795.1	V_sp_str_S13054_11_id_GCA_002959795_1	V. dispar	ATCC-17748	GCA_000160015.1	V_dispar_str_ATCC_17748_id_GCA_000160015_1	0.864291
V. sp.	T11011-6	GCA_002959755.1	V_sp_str_T11011_6_id_GCA_002959755_1	V. dispar	ATCC-17748	GCA_000160015.1	V_dispar_str_ATCC_17748_id_GCA_000160015_1	0.939437
V. sp.	T14073-2	GCA_002959875.1	V_sp_str_T14073_2_id_GCA_002959875_1	V. dispar	ATCC-17748	GCA_000160015.1	V_dispar_str_ATCC_17748_id_GCA_000160015_1	0.917797
V. sp.	T34266-5	GCA_002959815.1	V_sp_str_T34266_5_id_GCA_002959815_1	V. dispar	ATCC-17748	GCA_000160015.1	V_dispar_str_ATCC_17748_id_GCA_000160015_1	0.80425
V. sp.	VA137	GCA_003992015.1	V_sp_str_VA137_id_GCA_003992015_1	V. dispar	ATCC-17748	GCA_000160015.1	V_dispar_str_ATCC_17748_id_GCA_000160015_1	0.704348
V. sp.	VA139	GCA_003992005.1	V_sp_str_VA139_id_GCA_003992005_1	V. dispar	ATCC-17748	GCA_000160015.1	V_dispar_str_ATCC_17748_id_GCA_000160015_1	0.701929
V. sp.	VA141	GCA_003992175.1	V_sp_str_VA141_id_GCA_003992175_1	V. dispar	ATCC-17748	GCA_000160015.1	V_dispar_str_ATCC_17748_id_GCA_000160015_1	0.704307
V. sp.	VA142	GCA_003992135.1	V_sp_str_VA142_id_GCA_003992135_1	V. dispar	ATCC-17748	GCA_000160015.1	V_dispar_str_ATCC_17748_id_GCA_000160015_1	0.705286
V. tobetsuensis	ATCC-BAA-2400	GCA_001078375.1	V_tobetsuensis_str_ATCC_BAA_2400_id_GCA_001078375_1	V. dispar	ATCC-17748	GCA_000160015.1	V_dispar_str_ATCC_17748_id_GCA_000160015_1	0.804109
V. tobetsuensis	PAGU-1578	GCA_005403165.1	V_tobetsuensis_str_PAGU_1578_id_GCA_005403165_1	V. dispar	ATCC-17748	GCA_000160015.1	V_dispar_str_ATCC_17748_id_GCA_000160015_1	0.804152
V. tobetsuensis	PAGU-1579	GCA_005403265.1	V_tobetsuensis_str_PAGU_1579_id_GCA_005403265_1	V. dispar	ATCC-17748	GCA_000160015.1	V_dispar_str_ATCC_17748_id_GCA_000160015_1	0.804362
V. tobetsuensis	Y6	GCA_002959935.1	V_tobetsuensis_str_Y6_id_GCA_002959935_1	V. dispar	ATCC-17748	GCA_000160015.1	V_dispar_str_ATCC_17748_id_GCA_000160015_1	0.805701
V. atypica	ACS-049-V-Sch6	GCA_000179735.1	V_atypica_str_ACS_049_V_Sch6_id_GCA_000179735_1	V. dispar	BIOML-A2	GCA_009710825.1	V_dispar_str_BIOML_A2_id_GCA_009710825_1	0.803304
V. atypica	ACS-134-V-Col7a	GCA_000179755.1	V_atypica_str_ACS_134_V_Col7a_id_GCA_000179755_1	V. dispar	BIOML-A2	GCA_009710825.1	V_dispar_str_BIOML_A2_id_GCA_009710825_1	0.803594
V. atypica	AF36-15BH	GCA_003474825.1	V_atypica_str_AF36_15BH_id_GCA_003474825_1	V. dispar	BIOML-A2	GCA_009710825.1	V_dispar_str_BIOML_A2_id_GCA_009710825_1	0.804851
V. atypica	ATCC-17744	GCA_002959915.1	V_atypica_str_ATCC_17744_id_GCA_002959915_1	V. dispar	BIOML-A2	GCA_009710825.1	V_dispar_str_BIOML_A2_id_GCA_009710825_1	0.803911
V. atypica	CMW7756B	GCA_001546845.1	V_atypica_str_CMW7756B_id_GCA_001546845_1	V. dispar	BIOML-A2	GCA_009710825.1	V_dispar_str_BIOML_A2_id_GCA_009710825_1	0.805053
V. atypica	DFI-2-98	GCA_020560985.1	V_atypica_str_DFI_2_98_id_GCA_020560985_1	V. dispar	BIOML-A2	GCA_009710825.1	V_dispar_str_BIOML_A2_id_GCA_009710825_1	0.804434
V. atypica	DFI-4-11	GCA_020559285.1	V_atypica_str_DFI_4_11_id_GCA_020559285_1	V. dispar	BIOML-A2	GCA_009710825.1	V_dispar_str_BIOML_A2_id_GCA_009710825_1	0.805104
V. atypica	KHUD-V1	GCA_003605975.1	V_atypica_str_KHUD_V1_id_GCA_003605975_1	V. dispar	BIOML-A2	GCA_009710825.1	V_dispar_str_BIOML_A2_id_GCA_009710825_1	0.805032
V. atypica	MGYG-HGUT-01444	GCA_902375065.1	V_atypica_str_MGYG_HGUT_01444_id_GCA_902375065_1	V. dispar	BIOML-A2	GCA_009710825.1	V_dispar_str_BIOML_A2_id_GCA_009710825_1	0.805352
V. atypica	OK5	GCA_002082765.1	V_atypica_str_OK5_id_GCA_002082765_1	V. dispar	BIOML-A2	GCA_009710825.1	V_dispar_str_BIOML_A2_id_GCA_009710825_1	0.805499
V. atypica	BgEED38	GCA_901875535.1	V_atypica_str_Veillonella_atypica_BgEED38_id_GCA_901875535_1	V. dispar	BIOML-A2	GCA_009710825.1	V_dispar_str_BIOML_A2_id_GCA_009710825_1	0.802746
V. denticariosi	JCM-15641	GCA_002959855.1	V_denticariosi_str_JCM_15641_id_GCA_002959855_1	V. dispar	BIOML-A2	GCA_009710825.1	V_dispar_str_BIOML_A2_id_GCA_009710825_1	0.788326
V. dispar	1001216B-150713-A10	GCA_015547025.1	V_dispar_str_1001216B_150713_A10_id_GCA_015547025_1	V. dispar	BIOML-A2	GCA_009710825.1	V_dispar_str_BIOML_A2_id_GCA_009710825_1	0.962547
V. dispar	ATCC-17748	GCA_000160015.1	V_dispar_str_ATCC_17748_id_GCA_000160015_1	V. dispar	BIOML-A2	GCA_009710825.1	V_dispar_str_BIOML_A2_id_GCA_009710825_1	0.930719
V. dispar	BIOML-A2	GCA_009710825.1	V_dispar_str_BIOML_A2_id_GCA_009710825_1	V. dispar	BIOML-A2	GCA_009710825.1	V_dispar_str_BIOML_A2_id_GCA_009710825_1	1
V. dispar	DNF00926	GCA_001553315.1	V_dispar_str_DNF00926_id_GCA_001553315_1	V. dispar	BIOML-A2	GCA_009710825.1	V_dispar_str_BIOML_A2_id_GCA_009710825_1	0.964807
V. dispar	MGYG-HGUT-00214	GCA_902364435.1	V_dispar_str_MGYG_HGUT_00214_id_GCA_902364435_1	V. dispar	BIOML-A2	GCA_009710825.1	V_dispar_str_BIOML_A2_id_GCA_009710825_1	0.956789
V. infantium	T11011-4	GCA_002959895.1	V_infantium_str_T11011_4_id_GCA_002959895_1	V. dispar	BIOML-A2	GCA_009710825.1	V_dispar_str_BIOML_A2_id_GCA_009710825_1	0.941111
V. montpellierensis	DSM-17217	GCA_000426745.1	V_montpellierensis_str_DSM_17217_id_GCA_000426745_1	V. dispar	BIOML-A2	GCA_009710825.1	V_dispar_str_BIOML_A2_id_GCA_009710825_1	0.707058
V. nakazawae	DFI-4-35	GCA_020593325.1	V_nakazawae_str_DFI_4_35_id_GCA_020593325_1	V. dispar	BIOML-A2	GCA_009710825.1	V_dispar_str_BIOML_A2_id_GCA_009710825_1	0.964642
V. nakazawae	T1-7	GCA_013393365.1	V_nakazawae_str_T1_7_id_GCA_013393365_1	V. dispar	BIOML-A2	GCA_009710825.1	V_dispar_str_BIOML_A2_id_GCA_009710825_1	0.961634
V. parvula	1001216B-150713-F11	GCA_015554925.1	V_parvula_str_1001216B_150713_F11_id_GCA_015554925_1	V. dispar	BIOML-A2	GCA_009710825.1	V_dispar_str_BIOML_A2_id_GCA_009710825_1	0.861678
V. parvula	1001295B-180824-H5	GCA_015549975.1	V_parvula_str_1001295B_180824_H5_id_GCA_015549975_1	V. dispar	BIOML-A2	GCA_009710825.1	V_dispar_str_BIOML_A2_id_GCA_009710825_1	0.863512
V. parvula	ACS-068-V-Sch12	GCA_000215025.2	V_parvula_str_ACS_068_V_Sch12_id_GCA_000215025_2	V. dispar	BIOML-A2	GCA_009710825.1	V_dispar_str_BIOML_A2_id_GCA_009710825_1	0.863574
V. parvula	AF04-47	GCA_003465965.1	V_parvula_str_AF04_47_id_GCA_003465965_1	V. dispar	BIOML-A2	GCA_009710825.1	V_dispar_str_BIOML_A2_id_GCA_009710825_1	0.862696
V. parvula	AM48-14BH	GCA_003464005.1	V_parvula_str_AM48_14BH_id_GCA_003464005_1	V. dispar	BIOML-A2	GCA_009710825.1	V_dispar_str_BIOML_A2_id_GCA_009710825_1	0.86006
V. parvula	ATCC-17745	GCA_000177435.1	V_parvula_str_ATCC_17745_id_GCA_000177435_1	V. dispar	BIOML-A2	GCA_009710825.1	V_dispar_str_BIOML_A2_id_GCA_009710825_1	0.859902
V. parvula	BIOML-A2	GCA_009710775.1	V_parvula_str_BIOML_A2_id_GCA_009710775_1	V. dispar	BIOML-A2	GCA_009710825.1	V_dispar_str_BIOML_A2_id_GCA_009710825_1	0.859508
V. parvula	DFI-7-66	GCA_020559585.1	V_parvula_str_DFI_7_66_id_GCA_020559585_1	V. dispar	BIOML-A2	GCA_009710825.1	V_dispar_str_BIOML_A2_id_GCA_009710825_1	0.859904
V. parvula	DFI-7-67	GCA_020559605.1	V_parvula_str_DFI_7_67_id_GCA_020559605_1	V. dispar	BIOML-A2	GCA_009710825.1	V_dispar_str_BIOML_A2_id_GCA_009710825_1	0.861998
V. parvula	DNF00876	GCA_001553335.1	V_parvula_str_DNF00876_id_GCA_001553335_1	V. dispar	BIOML-A2	GCA_009710825.1	V_dispar_str_BIOML_A2_id_GCA_009710825_1	0.8599
V. parvula	HSIVP1	GCA_000448705.1	V_parvula_str_HSIVP1_id_GCA_000448705_1	V. dispar	BIOML-A2	GCA_009710825.1	V_dispar_str_BIOML_A2_id_GCA_009710825_1	0.859704
V. parvula	K63	GCA_019731115.1	V_parvula_str_K63_id_GCA_019731115_1	V. dispar	BIOML-A2	GCA_009710825.1	V_dispar_str_BIOML_A2_id_GCA_009710825_1	0.861883
V. parvula	KHUD-VP2	GCA_003584215.1	V_parvula_str_KHUD_VP2_id_GCA_003584215_1	V. dispar	BIOML-A2	GCA_009710825.1	V_dispar_str_BIOML_A2_id_GCA_009710825_1	0.860056
V. parvula	MCC755	GCA_018783925.1	V_parvula_str_MCC755_id_GCA_018783925_1	V. dispar	BIOML-A2	GCA_009710825.1	V_dispar_str_BIOML_A2_id_GCA_009710825_1	0.862384
V. parvula	MGYG-HGUT-01349	GCA_902374055.1	V_parvula_str_MGYG_HGUT_01349_id_GCA_902374055_1	V. dispar	BIOML-A2	GCA_009710825.1	V_dispar_str_BIOML_A2_id_GCA_009710825_1	0.86244
V. parvula	NCTC11810	GCA_900186885.1	V_parvula_str_NCTC11810_id_GCA_900186885_1	V. dispar	BIOML-A2	GCA_009710825.1	V_dispar_str_BIOML_A2_id_GCA_009710825_1	0.860928
V. parvula	SKV38	GCA_902810435.1	V_parvula_str_SKV38_id_GCA_902810435_1	V. dispar	BIOML-A2	GCA_009710825.1	V_dispar_str_BIOML_A2_id_GCA_009710825_1	0.86076
V. parvula	UMB0371	GCA_002847925.1	V_parvula_str_UMB0371_id_GCA_002847925_1	V. dispar	BIOML-A2	GCA_009710825.1	V_dispar_str_BIOML_A2_id_GCA_009710825_1	0.864311
V. parvula	UTDB1-3	GCA_002005185.1	V_parvula_str_UTDB1_3_id_GCA_002005185_1	V. dispar	BIOML-A2	GCA_009710825.1	V_dispar_str_BIOML_A2_id_GCA_009710825_1	0.862424
V. parvula	BgEED39	GCA_901876955.1	V_parvula_str_Veillonella_parvula_BgEED39_id_GCA_901876955_1	V. dispar	BIOML-A2	GCA_009710825.1	V_dispar_str_BIOML_A2_id_GCA_009710825_1	0.861438
V. ratti	MSK-5-1	GCA_020708935.1	V_ratti_str_MSK_5_1_id_GCA_020708935_1	V. dispar	BIOML-A2	GCA_009710825.1	V_dispar_str_BIOML_A2_id_GCA_009710825_1	0.696285
V. rogosae	JCM-15642	GCA_002959775.1	V_rogosae_str_JCM_15642_id_GCA_002959775_1	V. dispar	BIOML-A2	GCA_009710825.1	V_dispar_str_BIOML_A2_id_GCA_009710825_1	0.889905
V. seminalis	ADV4313-2	GCA_003992065.1	V_seminalis_str_ADV4313_2_id_GCA_003992065_1	V. dispar	BIOML-A2	GCA_009710825.1	V_dispar_str_BIOML_A2_id_GCA_009710825_1	0.695282
V. sp. HMT-780	F0422	GCA_000221605.2	V_sp_HMT_780_str_F0422_id_GCA_000221605_2	V. dispar	BIOML-A2	GCA_009710825.1	V_dispar_str_BIOML_A2_id_GCA_009710825_1	0.706313
V. sp.	3310	GCA_003999875.1	V_sp_str_3310_id_GCA_003999875_1	V. dispar	BIOML-A2	GCA_009710825.1	V_dispar_str_BIOML_A2_id_GCA_009710825_1	0.702504
V. sp.	3627	GCA_003992195.1	V_sp_str_3627_id_GCA_003992195_1	V. dispar	BIOML-A2	GCA_009710825.1	V_dispar_str_BIOML_A2_id_GCA_009710825_1	0.70317
V. sp.	3913	GCA_003992235.1	V_sp_str_3913_id_GCA_003992235_1	V. dispar	BIOML-A2	GCA_009710825.1	V_dispar_str_BIOML_A2_id_GCA_009710825_1	0.702514
V. sp.	3960	GCA_003991995.1	V_sp_str_3960_id_GCA_003991995_1	V. dispar	BIOML-A2	GCA_009710825.1	V_dispar_str_BIOML_A2_id_GCA_009710825_1	0.701215
V. sp.	1944-03-01	GCA_000163715.1	V_sp_str_3_1_44_id_GCA_000163715_1	V. dispar	BIOML-A2	GCA_009710825.1	V_dispar_str_BIOML_A2_id_GCA_009710825_1	0.864018
V. sp.	ACP1	GCA_000286635.1	V_sp_str_ACP1_id_GCA_000286635_1	V. dispar	BIOML-A2	GCA_009710825.1	V_dispar_str_BIOML_A2_id_GCA_009710825_1	0.802484
V. sp.	AF13-2	GCA_003603295.1	V_sp_str_AF13_2_id_GCA_003603295_1	V. dispar	BIOML-A2	GCA_009710825.1	V_dispar_str_BIOML_A2_id_GCA_009710825_1	0.862895
V. sp.	AF36-20BH	GCA_003602765.1	V_sp_str_AF36_20BH_id_GCA_003602765_1	V. dispar	BIOML-A2	GCA_009710825.1	V_dispar_str_BIOML_A2_id_GCA_009710825_1	0.863385
V. sp.	AM51-8BH	GCA_003463825.1	V_sp_str_AM51_8BH_id_GCA_003463825_1	V. dispar	BIOML-A2	GCA_009710825.1	V_dispar_str_BIOML_A2_id_GCA_009710825_1	0.941659
V. sp.	AS16	GCA_000517785.1	V_sp_str_AS16_id_GCA_000517785_1	V. dispar	BIOML-A2	GCA_009710825.1	V_dispar_str_BIOML_A2_id_GCA_009710825_1	0.78973
V. sp.	CHU110	GCA_003992255.1	V_sp_str_CHU110_id_GCA_003992255_1	V. dispar	BIOML-A2	GCA_009710825.1	V_dispar_str_BIOML_A2_id_GCA_009710825_1	0.701354
V. sp.	CHU594	GCA_003992265.1	V_sp_str_CHU594_id_GCA_003992265_1	V. dispar	BIOML-A2	GCA_009710825.1	V_dispar_str_BIOML_A2_id_GCA_009710825_1	0.701063
V. sp.	CHU732	GCA_003992085.1	V_sp_str_CHU732_id_GCA_003992085_1	V. dispar	BIOML-A2	GCA_009710825.1	V_dispar_str_BIOML_A2_id_GCA_009710825_1	0.703063
V. sp.	CHU740	GCA_003992055.1	V_sp_str_CHU740_id_GCA_003992055_1	V. dispar	BIOML-A2	GCA_009710825.1	V_dispar_str_BIOML_A2_id_GCA_009710825_1	0.701869
V. sp.	CLA-AA-H247	GCA_020687175.1	V_sp_str_CLA_AA_H247_id_GCA_020687175_1	V. dispar	BIOML-A2	GCA_009710825.1	V_dispar_str_BIOML_A2_id_GCA_009710825_1	0.927909
V. sp.	CNR-79-14	GCA_003992185.1	V_sp_str_CNR_79_14_id_GCA_003992185_1	V. dispar	BIOML-A2	GCA_009710825.1	V_dispar_str_BIOML_A2_id_GCA_009710825_1	0.705931
V. sp.	DNF00869	GCA_001553345.1	V_sp_str_DNF00869_id_GCA_001553345_1	V. dispar	BIOML-A2	GCA_009710825.1	V_dispar_str_BIOML_A2_id_GCA_009710825_1	0.70101
V. sp.	F0412	GCA_000183505.2	V_sp_str_F0412_id_GCA_000183505_2	V. dispar	BIOML-A2	GCA_009710825.1	V_dispar_str_BIOML_A2_id_GCA_009710825_1	0.887906
V. sp.	S12025-13	GCA_018406505.1	V_sp_str_S12025_13_id_GCA_018406505_1	V. dispar	BIOML-A2	GCA_009710825.1	V_dispar_str_BIOML_A2_id_GCA_009710825_1	0.952603
V. sp.	S13053-19	GCA_002959835.1	V_sp_str_S13053_19_id_GCA_002959835_1	V. dispar	BIOML-A2	GCA_009710825.1	V_dispar_str_BIOML_A2_id_GCA_009710825_1	0.886713
V. sp.	S13054-11	GCA_002959795.1	V_sp_str_S13054_11_id_GCA_002959795_1	V. dispar	BIOML-A2	GCA_009710825.1	V_dispar_str_BIOML_A2_id_GCA_009710825_1	0.861781
V. sp.	T11011-6	GCA_002959755.1	V_sp_str_T11011_6_id_GCA_002959755_1	V. dispar	BIOML-A2	GCA_009710825.1	V_dispar_str_BIOML_A2_id_GCA_009710825_1	0.924823
V. sp.	T14073-2	GCA_002959875.1	V_sp_str_T14073_2_id_GCA_002959875_1	V. dispar	BIOML-A2	GCA_009710825.1	V_dispar_str_BIOML_A2_id_GCA_009710825_1	0.941805
V. sp.	T34266-5	GCA_002959815.1	V_sp_str_T34266_5_id_GCA_002959815_1	V. dispar	BIOML-A2	GCA_009710825.1	V_dispar_str_BIOML_A2_id_GCA_009710825_1	0.804215
V. sp.	VA137	GCA_003992015.1	V_sp_str_VA137_id_GCA_003992015_1	V. dispar	BIOML-A2	GCA_009710825.1	V_dispar_str_BIOML_A2_id_GCA_009710825_1	0.70241
V. sp.	VA139	GCA_003992005.1	V_sp_str_VA139_id_GCA_003992005_1	V. dispar	BIOML-A2	GCA_009710825.1	V_dispar_str_BIOML_A2_id_GCA_009710825_1	0.701072
V. sp.	VA141	GCA_003992175.1	V_sp_str_VA141_id_GCA_003992175_1	V. dispar	BIOML-A2	GCA_009710825.1	V_dispar_str_BIOML_A2_id_GCA_009710825_1	0.703185
V. sp.	VA142	GCA_003992135.1	V_sp_str_VA142_id_GCA_003992135_1	V. dispar	BIOML-A2	GCA_009710825.1	V_dispar_str_BIOML_A2_id_GCA_009710825_1	0.702928
V. tobetsuensis	ATCC-BAA-2400	GCA_001078375.1	V_tobetsuensis_str_ATCC_BAA_2400_id_GCA_001078375_1	V. dispar	BIOML-A2	GCA_009710825.1	V_dispar_str_BIOML_A2_id_GCA_009710825_1	0.805526
V. tobetsuensis	PAGU-1578	GCA_005403165.1	V_tobetsuensis_str_PAGU_1578_id_GCA_005403165_1	V. dispar	BIOML-A2	GCA_009710825.1	V_dispar_str_BIOML_A2_id_GCA_009710825_1	0.804796
V. tobetsuensis	PAGU-1579	GCA_005403265.1	V_tobetsuensis_str_PAGU_1579_id_GCA_005403265_1	V. dispar	BIOML-A2	GCA_009710825.1	V_dispar_str_BIOML_A2_id_GCA_009710825_1	0.80446
V. tobetsuensis	Y6	GCA_002959935.1	V_tobetsuensis_str_Y6_id_GCA_002959935_1	V. dispar	BIOML-A2	GCA_009710825.1	V_dispar_str_BIOML_A2_id_GCA_009710825_1	0.806821
V. atypica	ACS-049-V-Sch6	GCA_000179735.1	V_atypica_str_ACS_049_V_Sch6_id_GCA_000179735_1	V. dispar	DNF00926	GCA_001553315.1	V_dispar_str_DNF00926_id_GCA_001553315_1	0.802182
V. atypica	ACS-134-V-Col7a	GCA_000179755.1	V_atypica_str_ACS_134_V_Col7a_id_GCA_000179755_1	V. dispar	DNF00926	GCA_001553315.1	V_dispar_str_DNF00926_id_GCA_001553315_1	0.805872
V. atypica	AF36-15BH	GCA_003474825.1	V_atypica_str_AF36_15BH_id_GCA_003474825_1	V. dispar	DNF00926	GCA_001553315.1	V_dispar_str_DNF00926_id_GCA_001553315_1	0.807564
V. atypica	ATCC-17744	GCA_002959915.1	V_atypica_str_ATCC_17744_id_GCA_002959915_1	V. dispar	DNF00926	GCA_001553315.1	V_dispar_str_DNF00926_id_GCA_001553315_1	0.806492
V. atypica	CMW7756B	GCA_001546845.1	V_atypica_str_CMW7756B_id_GCA_001546845_1	V. dispar	DNF00926	GCA_001553315.1	V_dispar_str_DNF00926_id_GCA_001553315_1	0.806452
V. atypica	DFI-2-98	GCA_020560985.1	V_atypica_str_DFI_2_98_id_GCA_020560985_1	V. dispar	DNF00926	GCA_001553315.1	V_dispar_str_DNF00926_id_GCA_001553315_1	0.806704
V. atypica	DFI-4-11	GCA_020559285.1	V_atypica_str_DFI_4_11_id_GCA_020559285_1	V. dispar	DNF00926	GCA_001553315.1	V_dispar_str_DNF00926_id_GCA_001553315_1	0.807154
V. atypica	KHUD-V1	GCA_003605975.1	V_atypica_str_KHUD_V1_id_GCA_003605975_1	V. dispar	DNF00926	GCA_001553315.1	V_dispar_str_DNF00926_id_GCA_001553315_1	0.807347
V. atypica	MGYG-HGUT-01444	GCA_902375065.1	V_atypica_str_MGYG_HGUT_01444_id_GCA_902375065_1	V. dispar	DNF00926	GCA_001553315.1	V_dispar_str_DNF00926_id_GCA_001553315_1	0.805645
V. atypica	OK5	GCA_002082765.1	V_atypica_str_OK5_id_GCA_002082765_1	V. dispar	DNF00926	GCA_001553315.1	V_dispar_str_DNF00926_id_GCA_001553315_1	0.806908
V. atypica	BgEED38	GCA_901875535.1	V_atypica_str_Veillonella_atypica_BgEED38_id_GCA_901875535_1	V. dispar	DNF00926	GCA_001553315.1	V_dispar_str_DNF00926_id_GCA_001553315_1	0.802656
V. denticariosi	JCM-15641	GCA_002959855.1	V_denticariosi_str_JCM_15641_id_GCA_002959855_1	V. dispar	DNF00926	GCA_001553315.1	V_dispar_str_DNF00926_id_GCA_001553315_1	0.788745
V. dispar	1001216B-150713-A10	GCA_015547025.1	V_dispar_str_1001216B_150713_A10_id_GCA_015547025_1	V. dispar	DNF00926	GCA_001553315.1	V_dispar_str_DNF00926_id_GCA_001553315_1	0.962775
V. dispar	ATCC-17748	GCA_000160015.1	V_dispar_str_ATCC_17748_id_GCA_000160015_1	V. dispar	DNF00926	GCA_001553315.1	V_dispar_str_DNF00926_id_GCA_001553315_1	0.925467
V. dispar	BIOML-A2	GCA_009710825.1	V_dispar_str_BIOML_A2_id_GCA_009710825_1	V. dispar	DNF00926	GCA_001553315.1	V_dispar_str_DNF00926_id_GCA_001553315_1	0.965302
V. dispar	DNF00926	GCA_001553315.1	V_dispar_str_DNF00926_id_GCA_001553315_1	V. dispar	DNF00926	GCA_001553315.1	V_dispar_str_DNF00926_id_GCA_001553315_1	1
V. dispar	MGYG-HGUT-00214	GCA_902364435.1	V_dispar_str_MGYG_HGUT_00214_id_GCA_902364435_1	V. dispar	DNF00926	GCA_001553315.1	V_dispar_str_DNF00926_id_GCA_001553315_1	0.955742
V. infantium	T11011-4	GCA_002959895.1	V_infantium_str_T11011_4_id_GCA_002959895_1	V. dispar	DNF00926	GCA_001553315.1	V_dispar_str_DNF00926_id_GCA_001553315_1	0.939009
V. montpellierensis	DSM-17217	GCA_000426745.1	V_montpellierensis_str_DSM_17217_id_GCA_000426745_1	V. dispar	DNF00926	GCA_001553315.1	V_dispar_str_DNF00926_id_GCA_001553315_1	0.706272
V. nakazawae	DFI-4-35	GCA_020593325.1	V_nakazawae_str_DFI_4_35_id_GCA_020593325_1	V. dispar	DNF00926	GCA_001553315.1	V_dispar_str_DNF00926_id_GCA_001553315_1	0.960272
V. nakazawae	T1-7	GCA_013393365.1	V_nakazawae_str_T1_7_id_GCA_013393365_1	V. dispar	DNF00926	GCA_001553315.1	V_dispar_str_DNF00926_id_GCA_001553315_1	0.961922
V. parvula	1001216B-150713-F11	GCA_015554925.1	V_parvula_str_1001216B_150713_F11_id_GCA_015554925_1	V. dispar	DNF00926	GCA_001553315.1	V_dispar_str_DNF00926_id_GCA_001553315_1	0.862687
V. parvula	1001295B-180824-H5	GCA_015549975.1	V_parvula_str_1001295B_180824_H5_id_GCA_015549975_1	V. dispar	DNF00926	GCA_001553315.1	V_dispar_str_DNF00926_id_GCA_001553315_1	0.863967
V. parvula	ACS-068-V-Sch12	GCA_000215025.2	V_parvula_str_ACS_068_V_Sch12_id_GCA_000215025_2	V. dispar	DNF00926	GCA_001553315.1	V_dispar_str_DNF00926_id_GCA_001553315_1	0.864289
V. parvula	AF04-47	GCA_003465965.1	V_parvula_str_AF04_47_id_GCA_003465965_1	V. dispar	DNF00926	GCA_001553315.1	V_dispar_str_DNF00926_id_GCA_001553315_1	0.863291
V. parvula	AM48-14BH	GCA_003464005.1	V_parvula_str_AM48_14BH_id_GCA_003464005_1	V. dispar	DNF00926	GCA_001553315.1	V_dispar_str_DNF00926_id_GCA_001553315_1	0.862212
V. parvula	ATCC-17745	GCA_000177435.1	V_parvula_str_ATCC_17745_id_GCA_000177435_1	V. dispar	DNF00926	GCA_001553315.1	V_dispar_str_DNF00926_id_GCA_001553315_1	0.862436
V. parvula	BIOML-A2	GCA_009710775.1	V_parvula_str_BIOML_A2_id_GCA_009710775_1	V. dispar	DNF00926	GCA_001553315.1	V_dispar_str_DNF00926_id_GCA_001553315_1	0.861888
V. parvula	DFI-7-66	GCA_020559585.1	V_parvula_str_DFI_7_66_id_GCA_020559585_1	V. dispar	DNF00926	GCA_001553315.1	V_dispar_str_DNF00926_id_GCA_001553315_1	0.861177
V. parvula	DFI-7-67	GCA_020559605.1	V_parvula_str_DFI_7_67_id_GCA_020559605_1	V. dispar	DNF00926	GCA_001553315.1	V_dispar_str_DNF00926_id_GCA_001553315_1	0.863667
V. parvula	DNF00876	GCA_001553335.1	V_parvula_str_DNF00876_id_GCA_001553335_1	V. dispar	DNF00926	GCA_001553315.1	V_dispar_str_DNF00926_id_GCA_001553315_1	0.86082
V. parvula	HSIVP1	GCA_000448705.1	V_parvula_str_HSIVP1_id_GCA_000448705_1	V. dispar	DNF00926	GCA_001553315.1	V_dispar_str_DNF00926_id_GCA_001553315_1	0.862092
V. parvula	K63	GCA_019731115.1	V_parvula_str_K63_id_GCA_019731115_1	V. dispar	DNF00926	GCA_001553315.1	V_dispar_str_DNF00926_id_GCA_001553315_1	0.863677
V. parvula	KHUD-VP2	GCA_003584215.1	V_parvula_str_KHUD_VP2_id_GCA_003584215_1	V. dispar	DNF00926	GCA_001553315.1	V_dispar_str_DNF00926_id_GCA_001553315_1	0.861734
V. parvula	MCC755	GCA_018783925.1	V_parvula_str_MCC755_id_GCA_018783925_1	V. dispar	DNF00926	GCA_001553315.1	V_dispar_str_DNF00926_id_GCA_001553315_1	0.86407
V. parvula	MGYG-HGUT-01349	GCA_902374055.1	V_parvula_str_MGYG_HGUT_01349_id_GCA_902374055_1	V. dispar	DNF00926	GCA_001553315.1	V_dispar_str_DNF00926_id_GCA_001553315_1	0.863381
V. parvula	NCTC11810	GCA_900186885.1	V_parvula_str_NCTC11810_id_GCA_900186885_1	V. dispar	DNF00926	GCA_001553315.1	V_dispar_str_DNF00926_id_GCA_001553315_1	0.863953
V. parvula	SKV38	GCA_902810435.1	V_parvula_str_SKV38_id_GCA_902810435_1	V. dispar	DNF00926	GCA_001553315.1	V_dispar_str_DNF00926_id_GCA_001553315_1	0.863023
V. parvula	UMB0371	GCA_002847925.1	V_parvula_str_UMB0371_id_GCA_002847925_1	V. dispar	DNF00926	GCA_001553315.1	V_dispar_str_DNF00926_id_GCA_001553315_1	0.864592
V. parvula	UTDB1-3	GCA_002005185.1	V_parvula_str_UTDB1_3_id_GCA_002005185_1	V. dispar	DNF00926	GCA_001553315.1	V_dispar_str_DNF00926_id_GCA_001553315_1	0.864588
V. parvula	BgEED39	GCA_901876955.1	V_parvula_str_Veillonella_parvula_BgEED39_id_GCA_901876955_1	V. dispar	DNF00926	GCA_001553315.1	V_dispar_str_DNF00926_id_GCA_001553315_1	0.863595
V. ratti	MSK-5-1	GCA_020708935.1	V_ratti_str_MSK_5_1_id_GCA_020708935_1	V. dispar	DNF00926	GCA_001553315.1	V_dispar_str_DNF00926_id_GCA_001553315_1	0.695422
V. rogosae	JCM-15642	GCA_002959775.1	V_rogosae_str_JCM_15642_id_GCA_002959775_1	V. dispar	DNF00926	GCA_001553315.1	V_dispar_str_DNF00926_id_GCA_001553315_1	0.889067
V. seminalis	ADV4313-2	GCA_003992065.1	V_seminalis_str_ADV4313_2_id_GCA_003992065_1	V. dispar	DNF00926	GCA_001553315.1	V_dispar_str_DNF00926_id_GCA_001553315_1	0.695614
V. sp. HMT-780	F0422	GCA_000221605.2	V_sp_HMT_780_str_F0422_id_GCA_000221605_2	V. dispar	DNF00926	GCA_001553315.1	V_dispar_str_DNF00926_id_GCA_001553315_1	0.70512
V. sp.	3310	GCA_003999875.1	V_sp_str_3310_id_GCA_003999875_1	V. dispar	DNF00926	GCA_001553315.1	V_dispar_str_DNF00926_id_GCA_001553315_1	0.701258
V. sp.	3627	GCA_003992195.1	V_sp_str_3627_id_GCA_003992195_1	V. dispar	DNF00926	GCA_001553315.1	V_dispar_str_DNF00926_id_GCA_001553315_1	0.702995
V. sp.	3913	GCA_003992235.1	V_sp_str_3913_id_GCA_003992235_1	V. dispar	DNF00926	GCA_001553315.1	V_dispar_str_DNF00926_id_GCA_001553315_1	0.701549
V. sp.	3960	GCA_003991995.1	V_sp_str_3960_id_GCA_003991995_1	V. dispar	DNF00926	GCA_001553315.1	V_dispar_str_DNF00926_id_GCA_001553315_1	0.700889
V. sp.	1944-03-01	GCA_000163715.1	V_sp_str_3_1_44_id_GCA_000163715_1	V. dispar	DNF00926	GCA_001553315.1	V_dispar_str_DNF00926_id_GCA_001553315_1	0.865379
V. sp.	ACP1	GCA_000286635.1	V_sp_str_ACP1_id_GCA_000286635_1	V. dispar	DNF00926	GCA_001553315.1	V_dispar_str_DNF00926_id_GCA_001553315_1	0.804377
V. sp.	AF13-2	GCA_003603295.1	V_sp_str_AF13_2_id_GCA_003603295_1	V. dispar	DNF00926	GCA_001553315.1	V_dispar_str_DNF00926_id_GCA_001553315_1	0.863641
V. sp.	AF36-20BH	GCA_003602765.1	V_sp_str_AF36_20BH_id_GCA_003602765_1	V. dispar	DNF00926	GCA_001553315.1	V_dispar_str_DNF00926_id_GCA_001553315_1	0.864062
V. sp.	AM51-8BH	GCA_003463825.1	V_sp_str_AM51_8BH_id_GCA_003463825_1	V. dispar	DNF00926	GCA_001553315.1	V_dispar_str_DNF00926_id_GCA_001553315_1	0.940119
V. sp.	AS16	GCA_000517785.1	V_sp_str_AS16_id_GCA_000517785_1	V. dispar	DNF00926	GCA_001553315.1	V_dispar_str_DNF00926_id_GCA_001553315_1	0.791005
V. sp.	CHU110	GCA_003992255.1	V_sp_str_CHU110_id_GCA_003992255_1	V. dispar	DNF00926	GCA_001553315.1	V_dispar_str_DNF00926_id_GCA_001553315_1	0.701267
V. sp.	CHU594	GCA_003992265.1	V_sp_str_CHU594_id_GCA_003992265_1	V. dispar	DNF00926	GCA_001553315.1	V_dispar_str_DNF00926_id_GCA_001553315_1	0.701645
V. sp.	CHU732	GCA_003992085.1	V_sp_str_CHU732_id_GCA_003992085_1	V. dispar	DNF00926	GCA_001553315.1	V_dispar_str_DNF00926_id_GCA_001553315_1	0.702571
V. sp.	CHU740	GCA_003992055.1	V_sp_str_CHU740_id_GCA_003992055_1	V. dispar	DNF00926	GCA_001553315.1	V_dispar_str_DNF00926_id_GCA_001553315_1	0.702569
V. sp.	CLA-AA-H247	GCA_020687175.1	V_sp_str_CLA_AA_H247_id_GCA_020687175_1	V. dispar	DNF00926	GCA_001553315.1	V_dispar_str_DNF00926_id_GCA_001553315_1	0.92939
V. sp.	CNR-79-14	GCA_003992185.1	V_sp_str_CNR_79_14_id_GCA_003992185_1	V. dispar	DNF00926	GCA_001553315.1	V_dispar_str_DNF00926_id_GCA_001553315_1	0.704671
V. sp.	DNF00869	GCA_001553345.1	V_sp_str_DNF00869_id_GCA_001553345_1	V. dispar	DNF00926	GCA_001553315.1	V_dispar_str_DNF00926_id_GCA_001553315_1	0.701281
V. sp.	F0412	GCA_000183505.2	V_sp_str_F0412_id_GCA_000183505_2	V. dispar	DNF00926	GCA_001553315.1	V_dispar_str_DNF00926_id_GCA_001553315_1	0.886079
V. sp.	S12025-13	GCA_018406505.1	V_sp_str_S12025_13_id_GCA_018406505_1	V. dispar	DNF00926	GCA_001553315.1	V_dispar_str_DNF00926_id_GCA_001553315_1	0.950337
V. sp.	S13053-19	GCA_002959835.1	V_sp_str_S13053_19_id_GCA_002959835_1	V. dispar	DNF00926	GCA_001553315.1	V_dispar_str_DNF00926_id_GCA_001553315_1	0.886681
V. sp.	S13054-11	GCA_002959795.1	V_sp_str_S13054_11_id_GCA_002959795_1	V. dispar	DNF00926	GCA_001553315.1	V_dispar_str_DNF00926_id_GCA_001553315_1	0.862702
V. sp.	T11011-6	GCA_002959755.1	V_sp_str_T11011_6_id_GCA_002959755_1	V. dispar	DNF00926	GCA_001553315.1	V_dispar_str_DNF00926_id_GCA_001553315_1	0.923115
V. sp.	T14073-2	GCA_002959875.1	V_sp_str_T14073_2_id_GCA_002959875_1	V. dispar	DNF00926	GCA_001553315.1	V_dispar_str_DNF00926_id_GCA_001553315_1	0.939804
V. sp.	T34266-5	GCA_002959815.1	V_sp_str_T34266_5_id_GCA_002959815_1	V. dispar	DNF00926	GCA_001553315.1	V_dispar_str_DNF00926_id_GCA_001553315_1	0.802642
V. sp.	VA137	GCA_003992015.1	V_sp_str_VA137_id_GCA_003992015_1	V. dispar	DNF00926	GCA_001553315.1	V_dispar_str_DNF00926_id_GCA_001553315_1	0.702376
V. sp.	VA139	GCA_003992005.1	V_sp_str_VA139_id_GCA_003992005_1	V. dispar	DNF00926	GCA_001553315.1	V_dispar_str_DNF00926_id_GCA_001553315_1	0.700734
V. sp.	VA141	GCA_003992175.1	V_sp_str_VA141_id_GCA_003992175_1	V. dispar	DNF00926	GCA_001553315.1	V_dispar_str_DNF00926_id_GCA_001553315_1	0.704128
V. sp.	VA142	GCA_003992135.1	V_sp_str_VA142_id_GCA_003992135_1	V. dispar	DNF00926	GCA_001553315.1	V_dispar_str_DNF00926_id_GCA_001553315_1	0.702812
V. tobetsuensis	ATCC-BAA-2400	GCA_001078375.1	V_tobetsuensis_str_ATCC_BAA_2400_id_GCA_001078375_1	V. dispar	DNF00926	GCA_001553315.1	V_dispar_str_DNF00926_id_GCA_001553315_1	0.807867
V. tobetsuensis	PAGU-1578	GCA_005403165.1	V_tobetsuensis_str_PAGU_1578_id_GCA_005403165_1	V. dispar	DNF00926	GCA_001553315.1	V_dispar_str_DNF00926_id_GCA_001553315_1	0.807221
V. tobetsuensis	PAGU-1579	GCA_005403265.1	V_tobetsuensis_str_PAGU_1579_id_GCA_005403265_1	V. dispar	DNF00926	GCA_001553315.1	V_dispar_str_DNF00926_id_GCA_001553315_1	0.806628
V. tobetsuensis	Y6	GCA_002959935.1	V_tobetsuensis_str_Y6_id_GCA_002959935_1	V. dispar	DNF00926	GCA_001553315.1	V_dispar_str_DNF00926_id_GCA_001553315_1	0.806998
V. atypica	ACS-049-V-Sch6	GCA_000179735.1	V_atypica_str_ACS_049_V_Sch6_id_GCA_000179735_1	V. dispar	MGYG-HGUT-00214	GCA_902364435.1	V_dispar_str_MGYG_HGUT_00214_id_GCA_902364435_1	0.804897
V. atypica	ACS-134-V-Col7a	GCA_000179755.1	V_atypica_str_ACS_134_V_Col7a_id_GCA_000179755_1	V. dispar	MGYG-HGUT-00214	GCA_902364435.1	V_dispar_str_MGYG_HGUT_00214_id_GCA_902364435_1	0.804921
V. atypica	AF36-15BH	GCA_003474825.1	V_atypica_str_AF36_15BH_id_GCA_003474825_1	V. dispar	MGYG-HGUT-00214	GCA_902364435.1	V_dispar_str_MGYG_HGUT_00214_id_GCA_902364435_1	0.805242
V. atypica	ATCC-17744	GCA_002959915.1	V_atypica_str_ATCC_17744_id_GCA_002959915_1	V. dispar	MGYG-HGUT-00214	GCA_902364435.1	V_dispar_str_MGYG_HGUT_00214_id_GCA_902364435_1	0.804113
V. atypica	CMW7756B	GCA_001546845.1	V_atypica_str_CMW7756B_id_GCA_001546845_1	V. dispar	MGYG-HGUT-00214	GCA_902364435.1	V_dispar_str_MGYG_HGUT_00214_id_GCA_902364435_1	0.804881
V. atypica	DFI-2-98	GCA_020560985.1	V_atypica_str_DFI_2_98_id_GCA_020560985_1	V. dispar	MGYG-HGUT-00214	GCA_902364435.1	V_dispar_str_MGYG_HGUT_00214_id_GCA_902364435_1	0.804221
V. atypica	DFI-4-11	GCA_020559285.1	V_atypica_str_DFI_4_11_id_GCA_020559285_1	V. dispar	MGYG-HGUT-00214	GCA_902364435.1	V_dispar_str_MGYG_HGUT_00214_id_GCA_902364435_1	0.804914
V. atypica	KHUD-V1	GCA_003605975.1	V_atypica_str_KHUD_V1_id_GCA_003605975_1	V. dispar	MGYG-HGUT-00214	GCA_902364435.1	V_dispar_str_MGYG_HGUT_00214_id_GCA_902364435_1	0.805966
V. atypica	MGYG-HGUT-01444	GCA_902375065.1	V_atypica_str_MGYG_HGUT_01444_id_GCA_902375065_1	V. dispar	MGYG-HGUT-00214	GCA_902364435.1	V_dispar_str_MGYG_HGUT_00214_id_GCA_902364435_1	0.804161
V. atypica	OK5	GCA_002082765.1	V_atypica_str_OK5_id_GCA_002082765_1	V. dispar	MGYG-HGUT-00214	GCA_902364435.1	V_dispar_str_MGYG_HGUT_00214_id_GCA_902364435_1	0.80687
V. atypica	BgEED38	GCA_901875535.1	V_atypica_str_Veillonella_atypica_BgEED38_id_GCA_901875535_1	V. dispar	MGYG-HGUT-00214	GCA_902364435.1	V_dispar_str_MGYG_HGUT_00214_id_GCA_902364435_1	0.803506
V. denticariosi	JCM-15641	GCA_002959855.1	V_denticariosi_str_JCM_15641_id_GCA_002959855_1	V. dispar	MGYG-HGUT-00214	GCA_902364435.1	V_dispar_str_MGYG_HGUT_00214_id_GCA_902364435_1	0.789021
V. dispar	1001216B-150713-A10	GCA_015547025.1	V_dispar_str_1001216B_150713_A10_id_GCA_015547025_1	V. dispar	MGYG-HGUT-00214	GCA_902364435.1	V_dispar_str_MGYG_HGUT_00214_id_GCA_902364435_1	0.954484
V. dispar	ATCC-17748	GCA_000160015.1	V_dispar_str_ATCC_17748_id_GCA_000160015_1	V. dispar	MGYG-HGUT-00214	GCA_902364435.1	V_dispar_str_MGYG_HGUT_00214_id_GCA_902364435_1	0.929722
V. dispar	BIOML-A2	GCA_009710825.1	V_dispar_str_BIOML_A2_id_GCA_009710825_1	V. dispar	MGYG-HGUT-00214	GCA_902364435.1	V_dispar_str_MGYG_HGUT_00214_id_GCA_902364435_1	0.957337
V. dispar	DNF00926	GCA_001553315.1	V_dispar_str_DNF00926_id_GCA_001553315_1	V. dispar	MGYG-HGUT-00214	GCA_902364435.1	V_dispar_str_MGYG_HGUT_00214_id_GCA_902364435_1	0.957453
V. dispar	MGYG-HGUT-00214	GCA_902364435.1	V_dispar_str_MGYG_HGUT_00214_id_GCA_902364435_1	V. dispar	MGYG-HGUT-00214	GCA_902364435.1	V_dispar_str_MGYG_HGUT_00214_id_GCA_902364435_1	1
V. infantium	T11011-4	GCA_002959895.1	V_infantium_str_T11011_4_id_GCA_002959895_1	V. dispar	MGYG-HGUT-00214	GCA_902364435.1	V_dispar_str_MGYG_HGUT_00214_id_GCA_902364435_1	0.938532
V. montpellierensis	DSM-17217	GCA_000426745.1	V_montpellierensis_str_DSM_17217_id_GCA_000426745_1	V. dispar	MGYG-HGUT-00214	GCA_902364435.1	V_dispar_str_MGYG_HGUT_00214_id_GCA_902364435_1	0.707084
V. nakazawae	DFI-4-35	GCA_020593325.1	V_nakazawae_str_DFI_4_35_id_GCA_020593325_1	V. dispar	MGYG-HGUT-00214	GCA_902364435.1	V_dispar_str_MGYG_HGUT_00214_id_GCA_902364435_1	0.9551
V. nakazawae	T1-7	GCA_013393365.1	V_nakazawae_str_T1_7_id_GCA_013393365_1	V. dispar	MGYG-HGUT-00214	GCA_902364435.1	V_dispar_str_MGYG_HGUT_00214_id_GCA_902364435_1	0.955677
V. parvula	1001216B-150713-F11	GCA_015554925.1	V_parvula_str_1001216B_150713_F11_id_GCA_015554925_1	V. dispar	MGYG-HGUT-00214	GCA_902364435.1	V_dispar_str_MGYG_HGUT_00214_id_GCA_902364435_1	0.862743
V. parvula	1001295B-180824-H5	GCA_015549975.1	V_parvula_str_1001295B_180824_H5_id_GCA_015549975_1	V. dispar	MGYG-HGUT-00214	GCA_902364435.1	V_dispar_str_MGYG_HGUT_00214_id_GCA_902364435_1	0.865385
V. parvula	ACS-068-V-Sch12	GCA_000215025.2	V_parvula_str_ACS_068_V_Sch12_id_GCA_000215025_2	V. dispar	MGYG-HGUT-00214	GCA_902364435.1	V_dispar_str_MGYG_HGUT_00214_id_GCA_902364435_1	0.866619
V. parvula	AF04-47	GCA_003465965.1	V_parvula_str_AF04_47_id_GCA_003465965_1	V. dispar	MGYG-HGUT-00214	GCA_902364435.1	V_dispar_str_MGYG_HGUT_00214_id_GCA_902364435_1	0.864413
V. parvula	AM48-14BH	GCA_003464005.1	V_parvula_str_AM48_14BH_id_GCA_003464005_1	V. dispar	MGYG-HGUT-00214	GCA_902364435.1	V_dispar_str_MGYG_HGUT_00214_id_GCA_902364435_1	0.861742
V. parvula	ATCC-17745	GCA_000177435.1	V_parvula_str_ATCC_17745_id_GCA_000177435_1	V. dispar	MGYG-HGUT-00214	GCA_902364435.1	V_dispar_str_MGYG_HGUT_00214_id_GCA_902364435_1	0.861865
V. parvula	BIOML-A2	GCA_009710775.1	V_parvula_str_BIOML_A2_id_GCA_009710775_1	V. dispar	MGYG-HGUT-00214	GCA_902364435.1	V_dispar_str_MGYG_HGUT_00214_id_GCA_902364435_1	0.861756
V. parvula	DFI-7-66	GCA_020559585.1	V_parvula_str_DFI_7_66_id_GCA_020559585_1	V. dispar	MGYG-HGUT-00214	GCA_902364435.1	V_dispar_str_MGYG_HGUT_00214_id_GCA_902364435_1	0.862805
V. parvula	DFI-7-67	GCA_020559605.1	V_parvula_str_DFI_7_67_id_GCA_020559605_1	V. dispar	MGYG-HGUT-00214	GCA_902364435.1	V_dispar_str_MGYG_HGUT_00214_id_GCA_902364435_1	0.864317
V. parvula	DNF00876	GCA_001553335.1	V_parvula_str_DNF00876_id_GCA_001553335_1	V. dispar	MGYG-HGUT-00214	GCA_902364435.1	V_dispar_str_MGYG_HGUT_00214_id_GCA_902364435_1	0.86121
V. parvula	HSIVP1	GCA_000448705.1	V_parvula_str_HSIVP1_id_GCA_000448705_1	V. dispar	MGYG-HGUT-00214	GCA_902364435.1	V_dispar_str_MGYG_HGUT_00214_id_GCA_902364435_1	0.862036
V. parvula	K63	GCA_019731115.1	V_parvula_str_K63_id_GCA_019731115_1	V. dispar	MGYG-HGUT-00214	GCA_902364435.1	V_dispar_str_MGYG_HGUT_00214_id_GCA_902364435_1	0.863996
V. parvula	KHUD-VP2	GCA_003584215.1	V_parvula_str_KHUD_VP2_id_GCA_003584215_1	V. dispar	MGYG-HGUT-00214	GCA_902364435.1	V_dispar_str_MGYG_HGUT_00214_id_GCA_902364435_1	0.862778
V. parvula	MCC755	GCA_018783925.1	V_parvula_str_MCC755_id_GCA_018783925_1	V. dispar	MGYG-HGUT-00214	GCA_902364435.1	V_dispar_str_MGYG_HGUT_00214_id_GCA_902364435_1	0.864333
V. parvula	MGYG-HGUT-01349	GCA_902374055.1	V_parvula_str_MGYG_HGUT_01349_id_GCA_902374055_1	V. dispar	MGYG-HGUT-00214	GCA_902364435.1	V_dispar_str_MGYG_HGUT_00214_id_GCA_902364435_1	0.86547
V. parvula	NCTC11810	GCA_900186885.1	V_parvula_str_NCTC11810_id_GCA_900186885_1	V. dispar	MGYG-HGUT-00214	GCA_902364435.1	V_dispar_str_MGYG_HGUT_00214_id_GCA_902364435_1	0.863466
V. parvula	SKV38	GCA_902810435.1	V_parvula_str_SKV38_id_GCA_902810435_1	V. dispar	MGYG-HGUT-00214	GCA_902364435.1	V_dispar_str_MGYG_HGUT_00214_id_GCA_902364435_1	0.863509
V. parvula	UMB0371	GCA_002847925.1	V_parvula_str_UMB0371_id_GCA_002847925_1	V. dispar	MGYG-HGUT-00214	GCA_902364435.1	V_dispar_str_MGYG_HGUT_00214_id_GCA_902364435_1	0.866496
V. parvula	UTDB1-3	GCA_002005185.1	V_parvula_str_UTDB1_3_id_GCA_002005185_1	V. dispar	MGYG-HGUT-00214	GCA_902364435.1	V_dispar_str_MGYG_HGUT_00214_id_GCA_902364435_1	0.864332
V. parvula	BgEED39	GCA_901876955.1	V_parvula_str_Veillonella_parvula_BgEED39_id_GCA_901876955_1	V. dispar	MGYG-HGUT-00214	GCA_902364435.1	V_dispar_str_MGYG_HGUT_00214_id_GCA_902364435_1	0.863959
V. ratti	MSK-5-1	GCA_020708935.1	V_ratti_str_MSK_5_1_id_GCA_020708935_1	V. dispar	MGYG-HGUT-00214	GCA_902364435.1	V_dispar_str_MGYG_HGUT_00214_id_GCA_902364435_1	0.695467
V. rogosae	JCM-15642	GCA_002959775.1	V_rogosae_str_JCM_15642_id_GCA_002959775_1	V. dispar	MGYG-HGUT-00214	GCA_902364435.1	V_dispar_str_MGYG_HGUT_00214_id_GCA_902364435_1	0.888057
V. seminalis	ADV4313-2	GCA_003992065.1	V_seminalis_str_ADV4313_2_id_GCA_003992065_1	V. dispar	MGYG-HGUT-00214	GCA_902364435.1	V_dispar_str_MGYG_HGUT_00214_id_GCA_902364435_1	0.696525
V. sp. HMT-780	F0422	GCA_000221605.2	V_sp_HMT_780_str_F0422_id_GCA_000221605_2	V. dispar	MGYG-HGUT-00214	GCA_902364435.1	V_dispar_str_MGYG_HGUT_00214_id_GCA_902364435_1	0.705738
V. sp.	3310	GCA_003999875.1	V_sp_str_3310_id_GCA_003999875_1	V. dispar	MGYG-HGUT-00214	GCA_902364435.1	V_dispar_str_MGYG_HGUT_00214_id_GCA_902364435_1	0.702284
V. sp.	3627	GCA_003992195.1	V_sp_str_3627_id_GCA_003992195_1	V. dispar	MGYG-HGUT-00214	GCA_902364435.1	V_dispar_str_MGYG_HGUT_00214_id_GCA_902364435_1	0.703104
V. sp.	3913	GCA_003992235.1	V_sp_str_3913_id_GCA_003992235_1	V. dispar	MGYG-HGUT-00214	GCA_902364435.1	V_dispar_str_MGYG_HGUT_00214_id_GCA_902364435_1	0.701589
V. sp.	3960	GCA_003991995.1	V_sp_str_3960_id_GCA_003991995_1	V. dispar	MGYG-HGUT-00214	GCA_902364435.1	V_dispar_str_MGYG_HGUT_00214_id_GCA_902364435_1	0.700372
V. sp.	1944-03-01	GCA_000163715.1	V_sp_str_3_1_44_id_GCA_000163715_1	V. dispar	MGYG-HGUT-00214	GCA_902364435.1	V_dispar_str_MGYG_HGUT_00214_id_GCA_902364435_1	0.86558
V. sp.	ACP1	GCA_000286635.1	V_sp_str_ACP1_id_GCA_000286635_1	V. dispar	MGYG-HGUT-00214	GCA_902364435.1	V_dispar_str_MGYG_HGUT_00214_id_GCA_902364435_1	0.802606
V. sp.	AF13-2	GCA_003603295.1	V_sp_str_AF13_2_id_GCA_003603295_1	V. dispar	MGYG-HGUT-00214	GCA_902364435.1	V_dispar_str_MGYG_HGUT_00214_id_GCA_902364435_1	0.865097
V. sp.	AF36-20BH	GCA_003602765.1	V_sp_str_AF36_20BH_id_GCA_003602765_1	V. dispar	MGYG-HGUT-00214	GCA_902364435.1	V_dispar_str_MGYG_HGUT_00214_id_GCA_902364435_1	0.864925
V. sp.	AM51-8BH	GCA_003463825.1	V_sp_str_AM51_8BH_id_GCA_003463825_1	V. dispar	MGYG-HGUT-00214	GCA_902364435.1	V_dispar_str_MGYG_HGUT_00214_id_GCA_902364435_1	0.939473
V. sp.	AS16	GCA_000517785.1	V_sp_str_AS16_id_GCA_000517785_1	V. dispar	MGYG-HGUT-00214	GCA_902364435.1	V_dispar_str_MGYG_HGUT_00214_id_GCA_902364435_1	0.790925
V. sp.	CHU110	GCA_003992255.1	V_sp_str_CHU110_id_GCA_003992255_1	V. dispar	MGYG-HGUT-00214	GCA_902364435.1	V_dispar_str_MGYG_HGUT_00214_id_GCA_902364435_1	0.700858
V. sp.	CHU594	GCA_003992265.1	V_sp_str_CHU594_id_GCA_003992265_1	V. dispar	MGYG-HGUT-00214	GCA_902364435.1	V_dispar_str_MGYG_HGUT_00214_id_GCA_902364435_1	0.701634
V. sp.	CHU732	GCA_003992085.1	V_sp_str_CHU732_id_GCA_003992085_1	V. dispar	MGYG-HGUT-00214	GCA_902364435.1	V_dispar_str_MGYG_HGUT_00214_id_GCA_902364435_1	0.703767
V. sp.	CHU740	GCA_003992055.1	V_sp_str_CHU740_id_GCA_003992055_1	V. dispar	MGYG-HGUT-00214	GCA_902364435.1	V_dispar_str_MGYG_HGUT_00214_id_GCA_902364435_1	0.702801
V. sp.	CLA-AA-H247	GCA_020687175.1	V_sp_str_CLA_AA_H247_id_GCA_020687175_1	V. dispar	MGYG-HGUT-00214	GCA_902364435.1	V_dispar_str_MGYG_HGUT_00214_id_GCA_902364435_1	0.929578
V. sp.	CNR-79-14	GCA_003992185.1	V_sp_str_CNR_79_14_id_GCA_003992185_1	V. dispar	MGYG-HGUT-00214	GCA_902364435.1	V_dispar_str_MGYG_HGUT_00214_id_GCA_902364435_1	0.705322
V. sp.	DNF00869	GCA_001553345.1	V_sp_str_DNF00869_id_GCA_001553345_1	V. dispar	MGYG-HGUT-00214	GCA_902364435.1	V_dispar_str_MGYG_HGUT_00214_id_GCA_902364435_1	0.702163
V. sp.	F0412	GCA_000183505.2	V_sp_str_F0412_id_GCA_000183505_2	V. dispar	MGYG-HGUT-00214	GCA_902364435.1	V_dispar_str_MGYG_HGUT_00214_id_GCA_902364435_1	0.88749
V. sp.	S12025-13	GCA_018406505.1	V_sp_str_S12025_13_id_GCA_018406505_1	V. dispar	MGYG-HGUT-00214	GCA_902364435.1	V_dispar_str_MGYG_HGUT_00214_id_GCA_902364435_1	0.946558
V. sp.	S13053-19	GCA_002959835.1	V_sp_str_S13053_19_id_GCA_002959835_1	V. dispar	MGYG-HGUT-00214	GCA_902364435.1	V_dispar_str_MGYG_HGUT_00214_id_GCA_902364435_1	0.886378
V. sp.	S13054-11	GCA_002959795.1	V_sp_str_S13054_11_id_GCA_002959795_1	V. dispar	MGYG-HGUT-00214	GCA_902364435.1	V_dispar_str_MGYG_HGUT_00214_id_GCA_902364435_1	0.863481
V. sp.	T11011-6	GCA_002959755.1	V_sp_str_T11011_6_id_GCA_002959755_1	V. dispar	MGYG-HGUT-00214	GCA_902364435.1	V_dispar_str_MGYG_HGUT_00214_id_GCA_902364435_1	0.926385
V. sp.	T14073-2	GCA_002959875.1	V_sp_str_T14073_2_id_GCA_002959875_1	V. dispar	MGYG-HGUT-00214	GCA_902364435.1	V_dispar_str_MGYG_HGUT_00214_id_GCA_902364435_1	0.93881
V. sp.	T34266-5	GCA_002959815.1	V_sp_str_T34266_5_id_GCA_002959815_1	V. dispar	MGYG-HGUT-00214	GCA_902364435.1	V_dispar_str_MGYG_HGUT_00214_id_GCA_902364435_1	0.804765
V. sp.	VA137	GCA_003992015.1	V_sp_str_VA137_id_GCA_003992015_1	V. dispar	MGYG-HGUT-00214	GCA_902364435.1	V_dispar_str_MGYG_HGUT_00214_id_GCA_902364435_1	0.703621
V. sp.	VA139	GCA_003992005.1	V_sp_str_VA139_id_GCA_003992005_1	V. dispar	MGYG-HGUT-00214	GCA_902364435.1	V_dispar_str_MGYG_HGUT_00214_id_GCA_902364435_1	0.700957
V. sp.	VA141	GCA_003992175.1	V_sp_str_VA141_id_GCA_003992175_1	V. dispar	MGYG-HGUT-00214	GCA_902364435.1	V_dispar_str_MGYG_HGUT_00214_id_GCA_902364435_1	0.704235
V. sp.	VA142	GCA_003992135.1	V_sp_str_VA142_id_GCA_003992135_1	V. dispar	MGYG-HGUT-00214	GCA_902364435.1	V_dispar_str_MGYG_HGUT_00214_id_GCA_902364435_1	0.70198
V. tobetsuensis	ATCC-BAA-2400	GCA_001078375.1	V_tobetsuensis_str_ATCC_BAA_2400_id_GCA_001078375_1	V. dispar	MGYG-HGUT-00214	GCA_902364435.1	V_dispar_str_MGYG_HGUT_00214_id_GCA_902364435_1	0.806578
V. tobetsuensis	PAGU-1578	GCA_005403165.1	V_tobetsuensis_str_PAGU_1578_id_GCA_005403165_1	V. dispar	MGYG-HGUT-00214	GCA_902364435.1	V_dispar_str_MGYG_HGUT_00214_id_GCA_902364435_1	0.806366
V. tobetsuensis	PAGU-1579	GCA_005403265.1	V_tobetsuensis_str_PAGU_1579_id_GCA_005403265_1	V. dispar	MGYG-HGUT-00214	GCA_902364435.1	V_dispar_str_MGYG_HGUT_00214_id_GCA_902364435_1	0.805327
V. tobetsuensis	Y6	GCA_002959935.1	V_tobetsuensis_str_Y6_id_GCA_002959935_1	V. dispar	MGYG-HGUT-00214	GCA_902364435.1	V_dispar_str_MGYG_HGUT_00214_id_GCA_902364435_1	0.806491
V. atypica	ACS-049-V-Sch6	GCA_000179735.1	V_atypica_str_ACS_049_V_Sch6_id_GCA_000179735_1	V. infantium	T11011-4	GCA_002959895.1	V_infantium_str_T11011_4_id_GCA_002959895_1	0.802838
V. atypica	ACS-134-V-Col7a	GCA_000179755.1	V_atypica_str_ACS_134_V_Col7a_id_GCA_000179755_1	V. infantium	T11011-4	GCA_002959895.1	V_infantium_str_T11011_4_id_GCA_002959895_1	0.802553
V. atypica	AF36-15BH	GCA_003474825.1	V_atypica_str_AF36_15BH_id_GCA_003474825_1	V. infantium	T11011-4	GCA_002959895.1	V_infantium_str_T11011_4_id_GCA_002959895_1	0.804079
V. atypica	ATCC-17744	GCA_002959915.1	V_atypica_str_ATCC_17744_id_GCA_002959915_1	V. infantium	T11011-4	GCA_002959895.1	V_infantium_str_T11011_4_id_GCA_002959895_1	0.803853
V. atypica	CMW7756B	GCA_001546845.1	V_atypica_str_CMW7756B_id_GCA_001546845_1	V. infantium	T11011-4	GCA_002959895.1	V_infantium_str_T11011_4_id_GCA_002959895_1	0.80398
V. atypica	DFI-2-98	GCA_020560985.1	V_atypica_str_DFI_2_98_id_GCA_020560985_1	V. infantium	T11011-4	GCA_002959895.1	V_infantium_str_T11011_4_id_GCA_002959895_1	0.804848
V. atypica	DFI-4-11	GCA_020559285.1	V_atypica_str_DFI_4_11_id_GCA_020559285_1	V. infantium	T11011-4	GCA_002959895.1	V_infantium_str_T11011_4_id_GCA_002959895_1	0.802164
V. atypica	KHUD-V1	GCA_003605975.1	V_atypica_str_KHUD_V1_id_GCA_003605975_1	V. infantium	T11011-4	GCA_002959895.1	V_infantium_str_T11011_4_id_GCA_002959895_1	0.802371
V. atypica	MGYG-HGUT-01444	GCA_902375065.1	V_atypica_str_MGYG_HGUT_01444_id_GCA_902375065_1	V. infantium	T11011-4	GCA_002959895.1	V_infantium_str_T11011_4_id_GCA_002959895_1	0.803534
V. atypica	OK5	GCA_002082765.1	V_atypica_str_OK5_id_GCA_002082765_1	V. infantium	T11011-4	GCA_002959895.1	V_infantium_str_T11011_4_id_GCA_002959895_1	0.807103
V. atypica	BgEED38	GCA_901875535.1	V_atypica_str_Veillonella_atypica_BgEED38_id_GCA_901875535_1	V. infantium	T11011-4	GCA_002959895.1	V_infantium_str_T11011_4_id_GCA_002959895_1	0.803917
V. denticariosi	JCM-15641	GCA_002959855.1	V_denticariosi_str_JCM_15641_id_GCA_002959855_1	V. infantium	T11011-4	GCA_002959895.1	V_infantium_str_T11011_4_id_GCA_002959895_1	0.789617
V. dispar	1001216B-150713-A10	GCA_015547025.1	V_dispar_str_1001216B_150713_A10_id_GCA_015547025_1	V. infantium	T11011-4	GCA_002959895.1	V_infantium_str_T11011_4_id_GCA_002959895_1	0.939962
V. dispar	ATCC-17748	GCA_000160015.1	V_dispar_str_ATCC_17748_id_GCA_000160015_1	V. infantium	T11011-4	GCA_002959895.1	V_infantium_str_T11011_4_id_GCA_002959895_1	0.920404
V. dispar	BIOML-A2	GCA_009710825.1	V_dispar_str_BIOML_A2_id_GCA_009710825_1	V. infantium	T11011-4	GCA_002959895.1	V_infantium_str_T11011_4_id_GCA_002959895_1	0.941142
V. dispar	DNF00926	GCA_001553315.1	V_dispar_str_DNF00926_id_GCA_001553315_1	V. infantium	T11011-4	GCA_002959895.1	V_infantium_str_T11011_4_id_GCA_002959895_1	0.939195
V. dispar	MGYG-HGUT-00214	GCA_902364435.1	V_dispar_str_MGYG_HGUT_00214_id_GCA_902364435_1	V. infantium	T11011-4	GCA_002959895.1	V_infantium_str_T11011_4_id_GCA_002959895_1	0.938186
V. infantium	T11011-4	GCA_002959895.1	V_infantium_str_T11011_4_id_GCA_002959895_1	V. infantium	T11011-4	GCA_002959895.1	V_infantium_str_T11011_4_id_GCA_002959895_1	1
V. montpellierensis	DSM-17217	GCA_000426745.1	V_montpellierensis_str_DSM_17217_id_GCA_000426745_1	V. infantium	T11011-4	GCA_002959895.1	V_infantium_str_T11011_4_id_GCA_002959895_1	0.707589
V. nakazawae	DFI-4-35	GCA_020593325.1	V_nakazawae_str_DFI_4_35_id_GCA_020593325_1	V. infantium	T11011-4	GCA_002959895.1	V_infantium_str_T11011_4_id_GCA_002959895_1	0.939855
V. nakazawae	T1-7	GCA_013393365.1	V_nakazawae_str_T1_7_id_GCA_013393365_1	V. infantium	T11011-4	GCA_002959895.1	V_infantium_str_T11011_4_id_GCA_002959895_1	0.94129
V. parvula	1001216B-150713-F11	GCA_015554925.1	V_parvula_str_1001216B_150713_F11_id_GCA_015554925_1	V. infantium	T11011-4	GCA_002959895.1	V_infantium_str_T11011_4_id_GCA_002959895_1	0.861138
V. parvula	1001295B-180824-H5	GCA_015549975.1	V_parvula_str_1001295B_180824_H5_id_GCA_015549975_1	V. infantium	T11011-4	GCA_002959895.1	V_infantium_str_T11011_4_id_GCA_002959895_1	0.863737
V. parvula	ACS-068-V-Sch12	GCA_000215025.2	V_parvula_str_ACS_068_V_Sch12_id_GCA_000215025_2	V. infantium	T11011-4	GCA_002959895.1	V_infantium_str_T11011_4_id_GCA_002959895_1	0.864956
V. parvula	AF04-47	GCA_003465965.1	V_parvula_str_AF04_47_id_GCA_003465965_1	V. infantium	T11011-4	GCA_002959895.1	V_infantium_str_T11011_4_id_GCA_002959895_1	0.864132
V. parvula	AM48-14BH	GCA_003464005.1	V_parvula_str_AM48_14BH_id_GCA_003464005_1	V. infantium	T11011-4	GCA_002959895.1	V_infantium_str_T11011_4_id_GCA_002959895_1	0.863113
V. parvula	ATCC-17745	GCA_000177435.1	V_parvula_str_ATCC_17745_id_GCA_000177435_1	V. infantium	T11011-4	GCA_002959895.1	V_infantium_str_T11011_4_id_GCA_002959895_1	0.862835
V. parvula	BIOML-A2	GCA_009710775.1	V_parvula_str_BIOML_A2_id_GCA_009710775_1	V. infantium	T11011-4	GCA_002959895.1	V_infantium_str_T11011_4_id_GCA_002959895_1	0.861359
V. parvula	DFI-7-66	GCA_020559585.1	V_parvula_str_DFI_7_66_id_GCA_020559585_1	V. infantium	T11011-4	GCA_002959895.1	V_infantium_str_T11011_4_id_GCA_002959895_1	0.862364
V. parvula	DFI-7-67	GCA_020559605.1	V_parvula_str_DFI_7_67_id_GCA_020559605_1	V. infantium	T11011-4	GCA_002959895.1	V_infantium_str_T11011_4_id_GCA_002959895_1	0.864626
V. parvula	DNF00876	GCA_001553335.1	V_parvula_str_DNF00876_id_GCA_001553335_1	V. infantium	T11011-4	GCA_002959895.1	V_infantium_str_T11011_4_id_GCA_002959895_1	0.860192
V. parvula	HSIVP1	GCA_000448705.1	V_parvula_str_HSIVP1_id_GCA_000448705_1	V. infantium	T11011-4	GCA_002959895.1	V_infantium_str_T11011_4_id_GCA_002959895_1	0.861214
V. parvula	K63	GCA_019731115.1	V_parvula_str_K63_id_GCA_019731115_1	V. infantium	T11011-4	GCA_002959895.1	V_infantium_str_T11011_4_id_GCA_002959895_1	0.864532
V. parvula	KHUD-VP2	GCA_003584215.1	V_parvula_str_KHUD_VP2_id_GCA_003584215_1	V. infantium	T11011-4	GCA_002959895.1	V_infantium_str_T11011_4_id_GCA_002959895_1	0.862663
V. parvula	MCC755	GCA_018783925.1	V_parvula_str_MCC755_id_GCA_018783925_1	V. infantium	T11011-4	GCA_002959895.1	V_infantium_str_T11011_4_id_GCA_002959895_1	0.86369
V. parvula	MGYG-HGUT-01349	GCA_902374055.1	V_parvula_str_MGYG_HGUT_01349_id_GCA_902374055_1	V. infantium	T11011-4	GCA_002959895.1	V_infantium_str_T11011_4_id_GCA_002959895_1	0.86366
V. parvula	NCTC11810	GCA_900186885.1	V_parvula_str_NCTC11810_id_GCA_900186885_1	V. infantium	T11011-4	GCA_002959895.1	V_infantium_str_T11011_4_id_GCA_002959895_1	0.863373
V. parvula	SKV38	GCA_902810435.1	V_parvula_str_SKV38_id_GCA_902810435_1	V. infantium	T11011-4	GCA_002959895.1	V_infantium_str_T11011_4_id_GCA_002959895_1	0.861335
V. parvula	UMB0371	GCA_002847925.1	V_parvula_str_UMB0371_id_GCA_002847925_1	V. infantium	T11011-4	GCA_002959895.1	V_infantium_str_T11011_4_id_GCA_002959895_1	0.864445
V. parvula	UTDB1-3	GCA_002005185.1	V_parvula_str_UTDB1_3_id_GCA_002005185_1	V. infantium	T11011-4	GCA_002959895.1	V_infantium_str_T11011_4_id_GCA_002959895_1	0.863356
V. parvula	BgEED39	GCA_901876955.1	V_parvula_str_Veillonella_parvula_BgEED39_id_GCA_901876955_1	V. infantium	T11011-4	GCA_002959895.1	V_infantium_str_T11011_4_id_GCA_002959895_1	0.863704
V. ratti	MSK-5-1	GCA_020708935.1	V_ratti_str_MSK_5_1_id_GCA_020708935_1	V. infantium	T11011-4	GCA_002959895.1	V_infantium_str_T11011_4_id_GCA_002959895_1	0.698591
V. rogosae	JCM-15642	GCA_002959775.1	V_rogosae_str_JCM_15642_id_GCA_002959775_1	V. infantium	T11011-4	GCA_002959895.1	V_infantium_str_T11011_4_id_GCA_002959895_1	0.886164
V. seminalis	ADV4313-2	GCA_003992065.1	V_seminalis_str_ADV4313_2_id_GCA_003992065_1	V. infantium	T11011-4	GCA_002959895.1	V_infantium_str_T11011_4_id_GCA_002959895_1	0.695597
V. sp. HMT-780	F0422	GCA_000221605.2	V_sp_HMT_780_str_F0422_id_GCA_000221605_2	V. infantium	T11011-4	GCA_002959895.1	V_infantium_str_T11011_4_id_GCA_002959895_1	0.707486
V. sp.	3310	GCA_003999875.1	V_sp_str_3310_id_GCA_003999875_1	V. infantium	T11011-4	GCA_002959895.1	V_infantium_str_T11011_4_id_GCA_002959895_1	0.702132
V. sp.	3627	GCA_003992195.1	V_sp_str_3627_id_GCA_003992195_1	V. infantium	T11011-4	GCA_002959895.1	V_infantium_str_T11011_4_id_GCA_002959895_1	0.702429
V. sp.	3913	GCA_003992235.1	V_sp_str_3913_id_GCA_003992235_1	V. infantium	T11011-4	GCA_002959895.1	V_infantium_str_T11011_4_id_GCA_002959895_1	0.70152
V. sp.	3960	GCA_003991995.1	V_sp_str_3960_id_GCA_003991995_1	V. infantium	T11011-4	GCA_002959895.1	V_infantium_str_T11011_4_id_GCA_002959895_1	0.702644
V. sp.	1944-03-01	GCA_000163715.1	V_sp_str_3_1_44_id_GCA_000163715_1	V. infantium	T11011-4	GCA_002959895.1	V_infantium_str_T11011_4_id_GCA_002959895_1	0.865786
V. sp.	ACP1	GCA_000286635.1	V_sp_str_ACP1_id_GCA_000286635_1	V. infantium	T11011-4	GCA_002959895.1	V_infantium_str_T11011_4_id_GCA_002959895_1	0.801391
V. sp.	AF13-2	GCA_003603295.1	V_sp_str_AF13_2_id_GCA_003603295_1	V. infantium	T11011-4	GCA_002959895.1	V_infantium_str_T11011_4_id_GCA_002959895_1	0.863842
V. sp.	AF36-20BH	GCA_003602765.1	V_sp_str_AF36_20BH_id_GCA_003602765_1	V. infantium	T11011-4	GCA_002959895.1	V_infantium_str_T11011_4_id_GCA_002959895_1	0.863776
V. sp.	AM51-8BH	GCA_003463825.1	V_sp_str_AM51_8BH_id_GCA_003463825_1	V. infantium	T11011-4	GCA_002959895.1	V_infantium_str_T11011_4_id_GCA_002959895_1	0.932923
V. sp.	AS16	GCA_000517785.1	V_sp_str_AS16_id_GCA_000517785_1	V. infantium	T11011-4	GCA_002959895.1	V_infantium_str_T11011_4_id_GCA_002959895_1	0.790617
V. sp.	CHU110	GCA_003992255.1	V_sp_str_CHU110_id_GCA_003992255_1	V. infantium	T11011-4	GCA_002959895.1	V_infantium_str_T11011_4_id_GCA_002959895_1	0.702617
V. sp.	CHU594	GCA_003992265.1	V_sp_str_CHU594_id_GCA_003992265_1	V. infantium	T11011-4	GCA_002959895.1	V_infantium_str_T11011_4_id_GCA_002959895_1	0.701179
V. sp.	CHU732	GCA_003992085.1	V_sp_str_CHU732_id_GCA_003992085_1	V. infantium	T11011-4	GCA_002959895.1	V_infantium_str_T11011_4_id_GCA_002959895_1	0.703103
V. sp.	CHU740	GCA_003992055.1	V_sp_str_CHU740_id_GCA_003992055_1	V. infantium	T11011-4	GCA_002959895.1	V_infantium_str_T11011_4_id_GCA_002959895_1	0.70181
V. sp.	CLA-AA-H247	GCA_020687175.1	V_sp_str_CLA_AA_H247_id_GCA_020687175_1	V. infantium	T11011-4	GCA_002959895.1	V_infantium_str_T11011_4_id_GCA_002959895_1	0.924352
V. sp.	CNR-79-14	GCA_003992185.1	V_sp_str_CNR_79_14_id_GCA_003992185_1	V. infantium	T11011-4	GCA_002959895.1	V_infantium_str_T11011_4_id_GCA_002959895_1	0.706034
V. sp.	DNF00869	GCA_001553345.1	V_sp_str_DNF00869_id_GCA_001553345_1	V. infantium	T11011-4	GCA_002959895.1	V_infantium_str_T11011_4_id_GCA_002959895_1	0.701351
V. sp.	F0412	GCA_000183505.2	V_sp_str_F0412_id_GCA_000183505_2	V. infantium	T11011-4	GCA_002959895.1	V_infantium_str_T11011_4_id_GCA_002959895_1	0.884476
V. sp.	S12025-13	GCA_018406505.1	V_sp_str_S12025_13_id_GCA_018406505_1	V. infantium	T11011-4	GCA_002959895.1	V_infantium_str_T11011_4_id_GCA_002959895_1	0.944797
V. sp.	S13053-19	GCA_002959835.1	V_sp_str_S13053_19_id_GCA_002959835_1	V. infantium	T11011-4	GCA_002959895.1	V_infantium_str_T11011_4_id_GCA_002959895_1	0.884573
V. sp.	S13054-11	GCA_002959795.1	V_sp_str_S13054_11_id_GCA_002959795_1	V. infantium	T11011-4	GCA_002959895.1	V_infantium_str_T11011_4_id_GCA_002959895_1	0.864003
V. sp.	T11011-6	GCA_002959755.1	V_sp_str_T11011_6_id_GCA_002959755_1	V. infantium	T11011-4	GCA_002959895.1	V_infantium_str_T11011_4_id_GCA_002959895_1	0.923174
V. sp.	T14073-2	GCA_002959875.1	V_sp_str_T14073_2_id_GCA_002959875_1	V. infantium	T11011-4	GCA_002959895.1	V_infantium_str_T11011_4_id_GCA_002959895_1	0.953306
V. sp.	T34266-5	GCA_002959815.1	V_sp_str_T34266_5_id_GCA_002959815_1	V. infantium	T11011-4	GCA_002959895.1	V_infantium_str_T11011_4_id_GCA_002959895_1	0.807566
V. sp.	VA137	GCA_003992015.1	V_sp_str_VA137_id_GCA_003992015_1	V. infantium	T11011-4	GCA_002959895.1	V_infantium_str_T11011_4_id_GCA_002959895_1	0.703493
V. sp.	VA139	GCA_003992005.1	V_sp_str_VA139_id_GCA_003992005_1	V. infantium	T11011-4	GCA_002959895.1	V_infantium_str_T11011_4_id_GCA_002959895_1	0.701517
V. sp.	VA141	GCA_003992175.1	V_sp_str_VA141_id_GCA_003992175_1	V. infantium	T11011-4	GCA_002959895.1	V_infantium_str_T11011_4_id_GCA_002959895_1	0.704259
V. sp.	VA142	GCA_003992135.1	V_sp_str_VA142_id_GCA_003992135_1	V. infantium	T11011-4	GCA_002959895.1	V_infantium_str_T11011_4_id_GCA_002959895_1	0.704253
V. tobetsuensis	ATCC-BAA-2400	GCA_001078375.1	V_tobetsuensis_str_ATCC_BAA_2400_id_GCA_001078375_1	V. infantium	T11011-4	GCA_002959895.1	V_infantium_str_T11011_4_id_GCA_002959895_1	0.805221
V. tobetsuensis	PAGU-1578	GCA_005403165.1	V_tobetsuensis_str_PAGU_1578_id_GCA_005403165_1	V. infantium	T11011-4	GCA_002959895.1	V_infantium_str_T11011_4_id_GCA_002959895_1	0.806378
V. tobetsuensis	PAGU-1579	GCA_005403265.1	V_tobetsuensis_str_PAGU_1579_id_GCA_005403265_1	V. infantium	T11011-4	GCA_002959895.1	V_infantium_str_T11011_4_id_GCA_002959895_1	0.80607
V. tobetsuensis	Y6	GCA_002959935.1	V_tobetsuensis_str_Y6_id_GCA_002959935_1	V. infantium	T11011-4	GCA_002959895.1	V_infantium_str_T11011_4_id_GCA_002959895_1	0.805985
V. atypica	ACS-049-V-Sch6	GCA_000179735.1	V_atypica_str_ACS_049_V_Sch6_id_GCA_000179735_1	V. montpellierensis	DSM-17217	GCA_000426745.1	V_montpellierensis_str_DSM_17217_id_GCA_000426745_1	0.701877
V. atypica	ACS-134-V-Col7a	GCA_000179755.1	V_atypica_str_ACS_134_V_Col7a_id_GCA_000179755_1	V. montpellierensis	DSM-17217	GCA_000426745.1	V_montpellierensis_str_DSM_17217_id_GCA_000426745_1	0.702829
V. atypica	AF36-15BH	GCA_003474825.1	V_atypica_str_AF36_15BH_id_GCA_003474825_1	V. montpellierensis	DSM-17217	GCA_000426745.1	V_montpellierensis_str_DSM_17217_id_GCA_000426745_1	0.702935
V. atypica	ATCC-17744	GCA_002959915.1	V_atypica_str_ATCC_17744_id_GCA_002959915_1	V. montpellierensis	DSM-17217	GCA_000426745.1	V_montpellierensis_str_DSM_17217_id_GCA_000426745_1	0.703321
V. atypica	CMW7756B	GCA_001546845.1	V_atypica_str_CMW7756B_id_GCA_001546845_1	V. montpellierensis	DSM-17217	GCA_000426745.1	V_montpellierensis_str_DSM_17217_id_GCA_000426745_1	0.704012
V. atypica	DFI-2-98	GCA_020560985.1	V_atypica_str_DFI_2_98_id_GCA_020560985_1	V. montpellierensis	DSM-17217	GCA_000426745.1	V_montpellierensis_str_DSM_17217_id_GCA_000426745_1	0.702654
V. atypica	DFI-4-11	GCA_020559285.1	V_atypica_str_DFI_4_11_id_GCA_020559285_1	V. montpellierensis	DSM-17217	GCA_000426745.1	V_montpellierensis_str_DSM_17217_id_GCA_000426745_1	0.701636
V. atypica	KHUD-V1	GCA_003605975.1	V_atypica_str_KHUD_V1_id_GCA_003605975_1	V. montpellierensis	DSM-17217	GCA_000426745.1	V_montpellierensis_str_DSM_17217_id_GCA_000426745_1	0.702516
V. atypica	MGYG-HGUT-01444	GCA_902375065.1	V_atypica_str_MGYG_HGUT_01444_id_GCA_902375065_1	V. montpellierensis	DSM-17217	GCA_000426745.1	V_montpellierensis_str_DSM_17217_id_GCA_000426745_1	0.701626
V. atypica	OK5	GCA_002082765.1	V_atypica_str_OK5_id_GCA_002082765_1	V. montpellierensis	DSM-17217	GCA_000426745.1	V_montpellierensis_str_DSM_17217_id_GCA_000426745_1	0.703481
V. atypica	BgEED38	GCA_901875535.1	V_atypica_str_Veillonella_atypica_BgEED38_id_GCA_901875535_1	V. montpellierensis	DSM-17217	GCA_000426745.1	V_montpellierensis_str_DSM_17217_id_GCA_000426745_1	0.702964
V. denticariosi	JCM-15641	GCA_002959855.1	V_denticariosi_str_JCM_15641_id_GCA_002959855_1	V. montpellierensis	DSM-17217	GCA_000426745.1	V_montpellierensis_str_DSM_17217_id_GCA_000426745_1	0.690991
V. dispar	1001216B-150713-A10	GCA_015547025.1	V_dispar_str_1001216B_150713_A10_id_GCA_015547025_1	V. montpellierensis	DSM-17217	GCA_000426745.1	V_montpellierensis_str_DSM_17217_id_GCA_000426745_1	0.702552
V. dispar	ATCC-17748	GCA_000160015.1	V_dispar_str_ATCC_17748_id_GCA_000160015_1	V. montpellierensis	DSM-17217	GCA_000426745.1	V_montpellierensis_str_DSM_17217_id_GCA_000426745_1	0.701141
V. dispar	BIOML-A2	GCA_009710825.1	V_dispar_str_BIOML_A2_id_GCA_009710825_1	V. montpellierensis	DSM-17217	GCA_000426745.1	V_montpellierensis_str_DSM_17217_id_GCA_000426745_1	0.703232
V. dispar	DNF00926	GCA_001553315.1	V_dispar_str_DNF00926_id_GCA_001553315_1	V. montpellierensis	DSM-17217	GCA_000426745.1	V_montpellierensis_str_DSM_17217_id_GCA_000426745_1	0.702954
V. dispar	MGYG-HGUT-00214	GCA_902364435.1	V_dispar_str_MGYG_HGUT_00214_id_GCA_902364435_1	V. montpellierensis	DSM-17217	GCA_000426745.1	V_montpellierensis_str_DSM_17217_id_GCA_000426745_1	0.70548
V. infantium	T11011-4	GCA_002959895.1	V_infantium_str_T11011_4_id_GCA_002959895_1	V. montpellierensis	DSM-17217	GCA_000426745.1	V_montpellierensis_str_DSM_17217_id_GCA_000426745_1	0.705486
V. montpellierensis	DSM-17217	GCA_000426745.1	V_montpellierensis_str_DSM_17217_id_GCA_000426745_1	V. montpellierensis	DSM-17217	GCA_000426745.1	V_montpellierensis_str_DSM_17217_id_GCA_000426745_1	1
V. nakazawae	DFI-4-35	GCA_020593325.1	V_nakazawae_str_DFI_4_35_id_GCA_020593325_1	V. montpellierensis	DSM-17217	GCA_000426745.1	V_montpellierensis_str_DSM_17217_id_GCA_000426745_1	0.703133
V. nakazawae	T1-7	GCA_013393365.1	V_nakazawae_str_T1_7_id_GCA_013393365_1	V. montpellierensis	DSM-17217	GCA_000426745.1	V_montpellierensis_str_DSM_17217_id_GCA_000426745_1	0.703291
V. parvula	1001216B-150713-F11	GCA_015554925.1	V_parvula_str_1001216B_150713_F11_id_GCA_015554925_1	V. montpellierensis	DSM-17217	GCA_000426745.1	V_montpellierensis_str_DSM_17217_id_GCA_000426745_1	0.700086
V. parvula	1001295B-180824-H5	GCA_015549975.1	V_parvula_str_1001295B_180824_H5_id_GCA_015549975_1	V. montpellierensis	DSM-17217	GCA_000426745.1	V_montpellierensis_str_DSM_17217_id_GCA_000426745_1	0.701141
V. parvula	ACS-068-V-Sch12	GCA_000215025.2	V_parvula_str_ACS_068_V_Sch12_id_GCA_000215025_2	V. montpellierensis	DSM-17217	GCA_000426745.1	V_montpellierensis_str_DSM_17217_id_GCA_000426745_1	0.701987
V. parvula	AF04-47	GCA_003465965.1	V_parvula_str_AF04_47_id_GCA_003465965_1	V. montpellierensis	DSM-17217	GCA_000426745.1	V_montpellierensis_str_DSM_17217_id_GCA_000426745_1	0.70027
V. parvula	AM48-14BH	GCA_003464005.1	V_parvula_str_AM48_14BH_id_GCA_003464005_1	V. montpellierensis	DSM-17217	GCA_000426745.1	V_montpellierensis_str_DSM_17217_id_GCA_000426745_1	0.701891
V. parvula	ATCC-17745	GCA_000177435.1	V_parvula_str_ATCC_17745_id_GCA_000177435_1	V. montpellierensis	DSM-17217	GCA_000426745.1	V_montpellierensis_str_DSM_17217_id_GCA_000426745_1	0.702087
V. parvula	BIOML-A2	GCA_009710775.1	V_parvula_str_BIOML_A2_id_GCA_009710775_1	V. montpellierensis	DSM-17217	GCA_000426745.1	V_montpellierensis_str_DSM_17217_id_GCA_000426745_1	0.702449
V. parvula	DFI-7-66	GCA_020559585.1	V_parvula_str_DFI_7_66_id_GCA_020559585_1	V. montpellierensis	DSM-17217	GCA_000426745.1	V_montpellierensis_str_DSM_17217_id_GCA_000426745_1	0.700638
V. parvula	DFI-7-67	GCA_020559605.1	V_parvula_str_DFI_7_67_id_GCA_020559605_1	V. montpellierensis	DSM-17217	GCA_000426745.1	V_montpellierensis_str_DSM_17217_id_GCA_000426745_1	0.70267
V. parvula	DNF00876	GCA_001553335.1	V_parvula_str_DNF00876_id_GCA_001553335_1	V. montpellierensis	DSM-17217	GCA_000426745.1	V_montpellierensis_str_DSM_17217_id_GCA_000426745_1	0.703072
V. parvula	HSIVP1	GCA_000448705.1	V_parvula_str_HSIVP1_id_GCA_000448705_1	V. montpellierensis	DSM-17217	GCA_000426745.1	V_montpellierensis_str_DSM_17217_id_GCA_000426745_1	0.702207
V. parvula	K63	GCA_019731115.1	V_parvula_str_K63_id_GCA_019731115_1	V. montpellierensis	DSM-17217	GCA_000426745.1	V_montpellierensis_str_DSM_17217_id_GCA_000426745_1	0.703094
V. parvula	KHUD-VP2	GCA_003584215.1	V_parvula_str_KHUD_VP2_id_GCA_003584215_1	V. montpellierensis	DSM-17217	GCA_000426745.1	V_montpellierensis_str_DSM_17217_id_GCA_000426745_1	0.701946
V. parvula	MCC755	GCA_018783925.1	V_parvula_str_MCC755_id_GCA_018783925_1	V. montpellierensis	DSM-17217	GCA_000426745.1	V_montpellierensis_str_DSM_17217_id_GCA_000426745_1	0.701141
V. parvula	MGYG-HGUT-01349	GCA_902374055.1	V_parvula_str_MGYG_HGUT_01349_id_GCA_902374055_1	V. montpellierensis	DSM-17217	GCA_000426745.1	V_montpellierensis_str_DSM_17217_id_GCA_000426745_1	0.701303
V. parvula	NCTC11810	GCA_900186885.1	V_parvula_str_NCTC11810_id_GCA_900186885_1	V. montpellierensis	DSM-17217	GCA_000426745.1	V_montpellierensis_str_DSM_17217_id_GCA_000426745_1	0.701016
V. parvula	SKV38	GCA_902810435.1	V_parvula_str_SKV38_id_GCA_902810435_1	V. montpellierensis	DSM-17217	GCA_000426745.1	V_montpellierensis_str_DSM_17217_id_GCA_000426745_1	0.699331
V. parvula	UMB0371	GCA_002847925.1	V_parvula_str_UMB0371_id_GCA_002847925_1	V. montpellierensis	DSM-17217	GCA_000426745.1	V_montpellierensis_str_DSM_17217_id_GCA_000426745_1	0.703629
V. parvula	UTDB1-3	GCA_002005185.1	V_parvula_str_UTDB1_3_id_GCA_002005185_1	V. montpellierensis	DSM-17217	GCA_000426745.1	V_montpellierensis_str_DSM_17217_id_GCA_000426745_1	0.700184
V. parvula	BgEED39	GCA_901876955.1	V_parvula_str_Veillonella_parvula_BgEED39_id_GCA_901876955_1	V. montpellierensis	DSM-17217	GCA_000426745.1	V_montpellierensis_str_DSM_17217_id_GCA_000426745_1	0.703137
V. ratti	MSK-5-1	GCA_020708935.1	V_ratti_str_MSK_5_1_id_GCA_020708935_1	V. montpellierensis	DSM-17217	GCA_000426745.1	V_montpellierensis_str_DSM_17217_id_GCA_000426745_1	0.686419
V. rogosae	JCM-15642	GCA_002959775.1	V_rogosae_str_JCM_15642_id_GCA_002959775_1	V. montpellierensis	DSM-17217	GCA_000426745.1	V_montpellierensis_str_DSM_17217_id_GCA_000426745_1	0.702339
V. seminalis	ADV4313-2	GCA_003992065.1	V_seminalis_str_ADV4313_2_id_GCA_003992065_1	V. montpellierensis	DSM-17217	GCA_000426745.1	V_montpellierensis_str_DSM_17217_id_GCA_000426745_1	0.693227
V. sp. HMT-780	F0422	GCA_000221605.2	V_sp_HMT_780_str_F0422_id_GCA_000221605_2	V. montpellierensis	DSM-17217	GCA_000426745.1	V_montpellierensis_str_DSM_17217_id_GCA_000426745_1	0.694091
V. sp.	3310	GCA_003999875.1	V_sp_str_3310_id_GCA_003999875_1	V. montpellierensis	DSM-17217	GCA_000426745.1	V_montpellierensis_str_DSM_17217_id_GCA_000426745_1	0.691851
V. sp.	3627	GCA_003992195.1	V_sp_str_3627_id_GCA_003992195_1	V. montpellierensis	DSM-17217	GCA_000426745.1	V_montpellierensis_str_DSM_17217_id_GCA_000426745_1	0.693304
V. sp.	3913	GCA_003992235.1	V_sp_str_3913_id_GCA_003992235_1	V. montpellierensis	DSM-17217	GCA_000426745.1	V_montpellierensis_str_DSM_17217_id_GCA_000426745_1	0.693921
V. sp.	3960	GCA_003991995.1	V_sp_str_3960_id_GCA_003991995_1	V. montpellierensis	DSM-17217	GCA_000426745.1	V_montpellierensis_str_DSM_17217_id_GCA_000426745_1	0.695303
V. sp.	1944-03-01	GCA_000163715.1	V_sp_str_3_1_44_id_GCA_000163715_1	V. montpellierensis	DSM-17217	GCA_000426745.1	V_montpellierensis_str_DSM_17217_id_GCA_000426745_1	0.701004
V. sp.	ACP1	GCA_000286635.1	V_sp_str_ACP1_id_GCA_000286635_1	V. montpellierensis	DSM-17217	GCA_000426745.1	V_montpellierensis_str_DSM_17217_id_GCA_000426745_1	0.701277
V. sp.	AF13-2	GCA_003603295.1	V_sp_str_AF13_2_id_GCA_003603295_1	V. montpellierensis	DSM-17217	GCA_000426745.1	V_montpellierensis_str_DSM_17217_id_GCA_000426745_1	0.702819
V. sp.	AF36-20BH	GCA_003602765.1	V_sp_str_AF36_20BH_id_GCA_003602765_1	V. montpellierensis	DSM-17217	GCA_000426745.1	V_montpellierensis_str_DSM_17217_id_GCA_000426745_1	0.703535
V. sp.	AM51-8BH	GCA_003463825.1	V_sp_str_AM51_8BH_id_GCA_003463825_1	V. montpellierensis	DSM-17217	GCA_000426745.1	V_montpellierensis_str_DSM_17217_id_GCA_000426745_1	0.704387
V. sp.	AS16	GCA_000517785.1	V_sp_str_AS16_id_GCA_000517785_1	V. montpellierensis	DSM-17217	GCA_000426745.1	V_montpellierensis_str_DSM_17217_id_GCA_000426745_1	0.690822
V. sp.	CHU110	GCA_003992255.1	V_sp_str_CHU110_id_GCA_003992255_1	V. montpellierensis	DSM-17217	GCA_000426745.1	V_montpellierensis_str_DSM_17217_id_GCA_000426745_1	0.692488
V. sp.	CHU594	GCA_003992265.1	V_sp_str_CHU594_id_GCA_003992265_1	V. montpellierensis	DSM-17217	GCA_000426745.1	V_montpellierensis_str_DSM_17217_id_GCA_000426745_1	0.691984
V. sp.	CHU732	GCA_003992085.1	V_sp_str_CHU732_id_GCA_003992085_1	V. montpellierensis	DSM-17217	GCA_000426745.1	V_montpellierensis_str_DSM_17217_id_GCA_000426745_1	0.693275
V. sp.	CHU740	GCA_003992055.1	V_sp_str_CHU740_id_GCA_003992055_1	V. montpellierensis	DSM-17217	GCA_000426745.1	V_montpellierensis_str_DSM_17217_id_GCA_000426745_1	0.693789
V. sp.	CLA-AA-H247	GCA_020687175.1	V_sp_str_CLA_AA_H247_id_GCA_020687175_1	V. montpellierensis	DSM-17217	GCA_000426745.1	V_montpellierensis_str_DSM_17217_id_GCA_000426745_1	0.703704
V. sp.	CNR-79-14	GCA_003992185.1	V_sp_str_CNR_79_14_id_GCA_003992185_1	V. montpellierensis	DSM-17217	GCA_000426745.1	V_montpellierensis_str_DSM_17217_id_GCA_000426745_1	0.696457
V. sp.	DNF00869	GCA_001553345.1	V_sp_str_DNF00869_id_GCA_001553345_1	V. montpellierensis	DSM-17217	GCA_000426745.1	V_montpellierensis_str_DSM_17217_id_GCA_000426745_1	0.695686
V. sp.	F0412	GCA_000183505.2	V_sp_str_F0412_id_GCA_000183505_2	V. montpellierensis	DSM-17217	GCA_000426745.1	V_montpellierensis_str_DSM_17217_id_GCA_000426745_1	0.700031
V. sp.	S12025-13	GCA_018406505.1	V_sp_str_S12025_13_id_GCA_018406505_1	V. montpellierensis	DSM-17217	GCA_000426745.1	V_montpellierensis_str_DSM_17217_id_GCA_000426745_1	0.705491
V. sp.	S13053-19	GCA_002959835.1	V_sp_str_S13053_19_id_GCA_002959835_1	V. montpellierensis	DSM-17217	GCA_000426745.1	V_montpellierensis_str_DSM_17217_id_GCA_000426745_1	0.699798
V. sp.	S13054-11	GCA_002959795.1	V_sp_str_S13054_11_id_GCA_002959795_1	V. montpellierensis	DSM-17217	GCA_000426745.1	V_montpellierensis_str_DSM_17217_id_GCA_000426745_1	0.704539
V. sp.	T11011-6	GCA_002959755.1	V_sp_str_T11011_6_id_GCA_002959755_1	V. montpellierensis	DSM-17217	GCA_000426745.1	V_montpellierensis_str_DSM_17217_id_GCA_000426745_1	0.702827
V. sp.	T14073-2	GCA_002959875.1	V_sp_str_T14073_2_id_GCA_002959875_1	V. montpellierensis	DSM-17217	GCA_000426745.1	V_montpellierensis_str_DSM_17217_id_GCA_000426745_1	0.701985
V. sp.	T34266-5	GCA_002959815.1	V_sp_str_T34266_5_id_GCA_002959815_1	V. montpellierensis	DSM-17217	GCA_000426745.1	V_montpellierensis_str_DSM_17217_id_GCA_000426745_1	0.703668
V. sp.	VA137	GCA_003992015.1	V_sp_str_VA137_id_GCA_003992015_1	V. montpellierensis	DSM-17217	GCA_000426745.1	V_montpellierensis_str_DSM_17217_id_GCA_000426745_1	0.69215
V. sp.	VA139	GCA_003992005.1	V_sp_str_VA139_id_GCA_003992005_1	V. montpellierensis	DSM-17217	GCA_000426745.1	V_montpellierensis_str_DSM_17217_id_GCA_000426745_1	0.692915
V. sp.	VA141	GCA_003992175.1	V_sp_str_VA141_id_GCA_003992175_1	V. montpellierensis	DSM-17217	GCA_000426745.1	V_montpellierensis_str_DSM_17217_id_GCA_000426745_1	0.693035
V. sp.	VA142	GCA_003992135.1	V_sp_str_VA142_id_GCA_003992135_1	V. montpellierensis	DSM-17217	GCA_000426745.1	V_montpellierensis_str_DSM_17217_id_GCA_000426745_1	0.694635
V. tobetsuensis	ATCC-BAA-2400	GCA_001078375.1	V_tobetsuensis_str_ATCC_BAA_2400_id_GCA_001078375_1	V. montpellierensis	DSM-17217	GCA_000426745.1	V_montpellierensis_str_DSM_17217_id_GCA_000426745_1	0.704463
V. tobetsuensis	PAGU-1578	GCA_005403165.1	V_tobetsuensis_str_PAGU_1578_id_GCA_005403165_1	V. montpellierensis	DSM-17217	GCA_000426745.1	V_montpellierensis_str_DSM_17217_id_GCA_000426745_1	0.703313
V. tobetsuensis	PAGU-1579	GCA_005403265.1	V_tobetsuensis_str_PAGU_1579_id_GCA_005403265_1	V. montpellierensis	DSM-17217	GCA_000426745.1	V_montpellierensis_str_DSM_17217_id_GCA_000426745_1	0.701833
V. tobetsuensis	Y6	GCA_002959935.1	V_tobetsuensis_str_Y6_id_GCA_002959935_1	V. montpellierensis	DSM-17217	GCA_000426745.1	V_montpellierensis_str_DSM_17217_id_GCA_000426745_1	0.705092
V. atypica	ACS-049-V-Sch6	GCA_000179735.1	V_atypica_str_ACS_049_V_Sch6_id_GCA_000179735_1	V. nakazawae	DFI-4-35	GCA_020593325.1	V_nakazawae_str_DFI_4_35_id_GCA_020593325_1	0.805901
V. atypica	ACS-134-V-Col7a	GCA_000179755.1	V_atypica_str_ACS_134_V_Col7a_id_GCA_000179755_1	V. nakazawae	DFI-4-35	GCA_020593325.1	V_nakazawae_str_DFI_4_35_id_GCA_020593325_1	0.805476
V. atypica	AF36-15BH	GCA_003474825.1	V_atypica_str_AF36_15BH_id_GCA_003474825_1	V. nakazawae	DFI-4-35	GCA_020593325.1	V_nakazawae_str_DFI_4_35_id_GCA_020593325_1	0.806255
V. atypica	ATCC-17744	GCA_002959915.1	V_atypica_str_ATCC_17744_id_GCA_002959915_1	V. nakazawae	DFI-4-35	GCA_020593325.1	V_nakazawae_str_DFI_4_35_id_GCA_020593325_1	0.805676
V. atypica	CMW7756B	GCA_001546845.1	V_atypica_str_CMW7756B_id_GCA_001546845_1	V. nakazawae	DFI-4-35	GCA_020593325.1	V_nakazawae_str_DFI_4_35_id_GCA_020593325_1	0.80571
V. atypica	DFI-2-98	GCA_020560985.1	V_atypica_str_DFI_2_98_id_GCA_020560985_1	V. nakazawae	DFI-4-35	GCA_020593325.1	V_nakazawae_str_DFI_4_35_id_GCA_020593325_1	0.804824
V. atypica	DFI-4-11	GCA_020559285.1	V_atypica_str_DFI_4_11_id_GCA_020559285_1	V. nakazawae	DFI-4-35	GCA_020593325.1	V_nakazawae_str_DFI_4_35_id_GCA_020593325_1	0.805686
V. atypica	KHUD-V1	GCA_003605975.1	V_atypica_str_KHUD_V1_id_GCA_003605975_1	V. nakazawae	DFI-4-35	GCA_020593325.1	V_nakazawae_str_DFI_4_35_id_GCA_020593325_1	0.806089
V. atypica	MGYG-HGUT-01444	GCA_902375065.1	V_atypica_str_MGYG_HGUT_01444_id_GCA_902375065_1	V. nakazawae	DFI-4-35	GCA_020593325.1	V_nakazawae_str_DFI_4_35_id_GCA_020593325_1	0.805484
V. atypica	OK5	GCA_002082765.1	V_atypica_str_OK5_id_GCA_002082765_1	V. nakazawae	DFI-4-35	GCA_020593325.1	V_nakazawae_str_DFI_4_35_id_GCA_020593325_1	0.807087
V. atypica	BgEED38	GCA_901875535.1	V_atypica_str_Veillonella_atypica_BgEED38_id_GCA_901875535_1	V. nakazawae	DFI-4-35	GCA_020593325.1	V_nakazawae_str_DFI_4_35_id_GCA_020593325_1	0.804541
V. denticariosi	JCM-15641	GCA_002959855.1	V_denticariosi_str_JCM_15641_id_GCA_002959855_1	V. nakazawae	DFI-4-35	GCA_020593325.1	V_nakazawae_str_DFI_4_35_id_GCA_020593325_1	0.787968
V. dispar	1001216B-150713-A10	GCA_015547025.1	V_dispar_str_1001216B_150713_A10_id_GCA_015547025_1	V. nakazawae	DFI-4-35	GCA_020593325.1	V_nakazawae_str_DFI_4_35_id_GCA_020593325_1	0.958174
V. dispar	ATCC-17748	GCA_000160015.1	V_dispar_str_ATCC_17748_id_GCA_000160015_1	V. nakazawae	DFI-4-35	GCA_020593325.1	V_nakazawae_str_DFI_4_35_id_GCA_020593325_1	0.927767
V. dispar	BIOML-A2	GCA_009710825.1	V_dispar_str_BIOML_A2_id_GCA_009710825_1	V. nakazawae	DFI-4-35	GCA_020593325.1	V_nakazawae_str_DFI_4_35_id_GCA_020593325_1	0.964475
V. dispar	DNF00926	GCA_001553315.1	V_dispar_str_DNF00926_id_GCA_001553315_1	V. nakazawae	DFI-4-35	GCA_020593325.1	V_nakazawae_str_DFI_4_35_id_GCA_020593325_1	0.960367
V. dispar	MGYG-HGUT-00214	GCA_902364435.1	V_dispar_str_MGYG_HGUT_00214_id_GCA_902364435_1	V. nakazawae	DFI-4-35	GCA_020593325.1	V_nakazawae_str_DFI_4_35_id_GCA_020593325_1	0.95426
V. infantium	T11011-4	GCA_002959895.1	V_infantium_str_T11011_4_id_GCA_002959895_1	V. nakazawae	DFI-4-35	GCA_020593325.1	V_nakazawae_str_DFI_4_35_id_GCA_020593325_1	0.939409
V. montpellierensis	DSM-17217	GCA_000426745.1	V_montpellierensis_str_DSM_17217_id_GCA_000426745_1	V. nakazawae	DFI-4-35	GCA_020593325.1	V_nakazawae_str_DFI_4_35_id_GCA_020593325_1	0.707101
V. nakazawae	DFI-4-35	GCA_020593325.1	V_nakazawae_str_DFI_4_35_id_GCA_020593325_1	V. nakazawae	DFI-4-35	GCA_020593325.1	V_nakazawae_str_DFI_4_35_id_GCA_020593325_1	1
V. nakazawae	T1-7	GCA_013393365.1	V_nakazawae_str_T1_7_id_GCA_013393365_1	V. nakazawae	DFI-4-35	GCA_020593325.1	V_nakazawae_str_DFI_4_35_id_GCA_020593325_1	0.959496
V. parvula	1001216B-150713-F11	GCA_015554925.1	V_parvula_str_1001216B_150713_F11_id_GCA_015554925_1	V. nakazawae	DFI-4-35	GCA_020593325.1	V_nakazawae_str_DFI_4_35_id_GCA_020593325_1	0.862684
V. parvula	1001295B-180824-H5	GCA_015549975.1	V_parvula_str_1001295B_180824_H5_id_GCA_015549975_1	V. nakazawae	DFI-4-35	GCA_020593325.1	V_nakazawae_str_DFI_4_35_id_GCA_020593325_1	0.865291
V. parvula	ACS-068-V-Sch12	GCA_000215025.2	V_parvula_str_ACS_068_V_Sch12_id_GCA_000215025_2	V. nakazawae	DFI-4-35	GCA_020593325.1	V_nakazawae_str_DFI_4_35_id_GCA_020593325_1	0.864254
V. parvula	AF04-47	GCA_003465965.1	V_parvula_str_AF04_47_id_GCA_003465965_1	V. nakazawae	DFI-4-35	GCA_020593325.1	V_nakazawae_str_DFI_4_35_id_GCA_020593325_1	0.863672
V. parvula	AM48-14BH	GCA_003464005.1	V_parvula_str_AM48_14BH_id_GCA_003464005_1	V. nakazawae	DFI-4-35	GCA_020593325.1	V_nakazawae_str_DFI_4_35_id_GCA_020593325_1	0.861363
V. parvula	ATCC-17745	GCA_000177435.1	V_parvula_str_ATCC_17745_id_GCA_000177435_1	V. nakazawae	DFI-4-35	GCA_020593325.1	V_nakazawae_str_DFI_4_35_id_GCA_020593325_1	0.861985
V. parvula	BIOML-A2	GCA_009710775.1	V_parvula_str_BIOML_A2_id_GCA_009710775_1	V. nakazawae	DFI-4-35	GCA_020593325.1	V_nakazawae_str_DFI_4_35_id_GCA_020593325_1	0.861214
V. parvula	DFI-7-66	GCA_020559585.1	V_parvula_str_DFI_7_66_id_GCA_020559585_1	V. nakazawae	DFI-4-35	GCA_020593325.1	V_nakazawae_str_DFI_4_35_id_GCA_020593325_1	0.861238
V. parvula	DFI-7-67	GCA_020559605.1	V_parvula_str_DFI_7_67_id_GCA_020559605_1	V. nakazawae	DFI-4-35	GCA_020593325.1	V_nakazawae_str_DFI_4_35_id_GCA_020593325_1	0.862636
V. parvula	DNF00876	GCA_001553335.1	V_parvula_str_DNF00876_id_GCA_001553335_1	V. nakazawae	DFI-4-35	GCA_020593325.1	V_nakazawae_str_DFI_4_35_id_GCA_020593325_1	0.861103
V. parvula	HSIVP1	GCA_000448705.1	V_parvula_str_HSIVP1_id_GCA_000448705_1	V. nakazawae	DFI-4-35	GCA_020593325.1	V_nakazawae_str_DFI_4_35_id_GCA_020593325_1	0.861056
V. parvula	K63	GCA_019731115.1	V_parvula_str_K63_id_GCA_019731115_1	V. nakazawae	DFI-4-35	GCA_020593325.1	V_nakazawae_str_DFI_4_35_id_GCA_020593325_1	0.862855
V. parvula	KHUD-VP2	GCA_003584215.1	V_parvula_str_KHUD_VP2_id_GCA_003584215_1	V. nakazawae	DFI-4-35	GCA_020593325.1	V_nakazawae_str_DFI_4_35_id_GCA_020593325_1	0.861785
V. parvula	MCC755	GCA_018783925.1	V_parvula_str_MCC755_id_GCA_018783925_1	V. nakazawae	DFI-4-35	GCA_020593325.1	V_nakazawae_str_DFI_4_35_id_GCA_020593325_1	0.86396
V. parvula	MGYG-HGUT-01349	GCA_902374055.1	V_parvula_str_MGYG_HGUT_01349_id_GCA_902374055_1	V. nakazawae	DFI-4-35	GCA_020593325.1	V_nakazawae_str_DFI_4_35_id_GCA_020593325_1	0.863655
V. parvula	NCTC11810	GCA_900186885.1	V_parvula_str_NCTC11810_id_GCA_900186885_1	V. nakazawae	DFI-4-35	GCA_020593325.1	V_nakazawae_str_DFI_4_35_id_GCA_020593325_1	0.862061
V. parvula	SKV38	GCA_902810435.1	V_parvula_str_SKV38_id_GCA_902810435_1	V. nakazawae	DFI-4-35	GCA_020593325.1	V_nakazawae_str_DFI_4_35_id_GCA_020593325_1	0.86376
V. parvula	UMB0371	GCA_002847925.1	V_parvula_str_UMB0371_id_GCA_002847925_1	V. nakazawae	DFI-4-35	GCA_020593325.1	V_nakazawae_str_DFI_4_35_id_GCA_020593325_1	0.864403
V. parvula	UTDB1-3	GCA_002005185.1	V_parvula_str_UTDB1_3_id_GCA_002005185_1	V. nakazawae	DFI-4-35	GCA_020593325.1	V_nakazawae_str_DFI_4_35_id_GCA_020593325_1	0.86362
V. parvula	BgEED39	GCA_901876955.1	V_parvula_str_Veillonella_parvula_BgEED39_id_GCA_901876955_1	V. nakazawae	DFI-4-35	GCA_020593325.1	V_nakazawae_str_DFI_4_35_id_GCA_020593325_1	0.862804
V. ratti	MSK-5-1	GCA_020708935.1	V_ratti_str_MSK_5_1_id_GCA_020708935_1	V. nakazawae	DFI-4-35	GCA_020593325.1	V_nakazawae_str_DFI_4_35_id_GCA_020593325_1	0.694274
V. rogosae	JCM-15642	GCA_002959775.1	V_rogosae_str_JCM_15642_id_GCA_002959775_1	V. nakazawae	DFI-4-35	GCA_020593325.1	V_nakazawae_str_DFI_4_35_id_GCA_020593325_1	0.890883
V. seminalis	ADV4313-2	GCA_003992065.1	V_seminalis_str_ADV4313_2_id_GCA_003992065_1	V. nakazawae	DFI-4-35	GCA_020593325.1	V_nakazawae_str_DFI_4_35_id_GCA_020593325_1	0.69413
V. sp. HMT-780	F0422	GCA_000221605.2	V_sp_HMT_780_str_F0422_id_GCA_000221605_2	V. nakazawae	DFI-4-35	GCA_020593325.1	V_nakazawae_str_DFI_4_35_id_GCA_020593325_1	0.705517
V. sp.	3310	GCA_003999875.1	V_sp_str_3310_id_GCA_003999875_1	V. nakazawae	DFI-4-35	GCA_020593325.1	V_nakazawae_str_DFI_4_35_id_GCA_020593325_1	0.702164
V. sp.	3627	GCA_003992195.1	V_sp_str_3627_id_GCA_003992195_1	V. nakazawae	DFI-4-35	GCA_020593325.1	V_nakazawae_str_DFI_4_35_id_GCA_020593325_1	0.702481
V. sp.	3913	GCA_003992235.1	V_sp_str_3913_id_GCA_003992235_1	V. nakazawae	DFI-4-35	GCA_020593325.1	V_nakazawae_str_DFI_4_35_id_GCA_020593325_1	0.70117
V. sp.	3960	GCA_003991995.1	V_sp_str_3960_id_GCA_003991995_1	V. nakazawae	DFI-4-35	GCA_020593325.1	V_nakazawae_str_DFI_4_35_id_GCA_020593325_1	0.701986
V. sp.	1944-03-01	GCA_000163715.1	V_sp_str_3_1_44_id_GCA_000163715_1	V. nakazawae	DFI-4-35	GCA_020593325.1	V_nakazawae_str_DFI_4_35_id_GCA_020593325_1	0.865829
V. sp.	ACP1	GCA_000286635.1	V_sp_str_ACP1_id_GCA_000286635_1	V. nakazawae	DFI-4-35	GCA_020593325.1	V_nakazawae_str_DFI_4_35_id_GCA_020593325_1	0.805013
V. sp.	AF13-2	GCA_003603295.1	V_sp_str_AF13_2_id_GCA_003603295_1	V. nakazawae	DFI-4-35	GCA_020593325.1	V_nakazawae_str_DFI_4_35_id_GCA_020593325_1	0.864038
V. sp.	AF36-20BH	GCA_003602765.1	V_sp_str_AF36_20BH_id_GCA_003602765_1	V. nakazawae	DFI-4-35	GCA_020593325.1	V_nakazawae_str_DFI_4_35_id_GCA_020593325_1	0.863888
V. sp.	AM51-8BH	GCA_003463825.1	V_sp_str_AM51_8BH_id_GCA_003463825_1	V. nakazawae	DFI-4-35	GCA_020593325.1	V_nakazawae_str_DFI_4_35_id_GCA_020593325_1	0.94101
V. sp.	AS16	GCA_000517785.1	V_sp_str_AS16_id_GCA_000517785_1	V. nakazawae	DFI-4-35	GCA_020593325.1	V_nakazawae_str_DFI_4_35_id_GCA_020593325_1	0.790254
V. sp.	CHU110	GCA_003992255.1	V_sp_str_CHU110_id_GCA_003992255_1	V. nakazawae	DFI-4-35	GCA_020593325.1	V_nakazawae_str_DFI_4_35_id_GCA_020593325_1	0.700551
V. sp.	CHU594	GCA_003992265.1	V_sp_str_CHU594_id_GCA_003992265_1	V. nakazawae	DFI-4-35	GCA_020593325.1	V_nakazawae_str_DFI_4_35_id_GCA_020593325_1	0.700566
V. sp.	CHU732	GCA_003992085.1	V_sp_str_CHU732_id_GCA_003992085_1	V. nakazawae	DFI-4-35	GCA_020593325.1	V_nakazawae_str_DFI_4_35_id_GCA_020593325_1	0.701967
V. sp.	CHU740	GCA_003992055.1	V_sp_str_CHU740_id_GCA_003992055_1	V. nakazawae	DFI-4-35	GCA_020593325.1	V_nakazawae_str_DFI_4_35_id_GCA_020593325_1	0.701326
V. sp.	CLA-AA-H247	GCA_020687175.1	V_sp_str_CLA_AA_H247_id_GCA_020687175_1	V. nakazawae	DFI-4-35	GCA_020593325.1	V_nakazawae_str_DFI_4_35_id_GCA_020593325_1	0.929492
V. sp.	CNR-79-14	GCA_003992185.1	V_sp_str_CNR_79_14_id_GCA_003992185_1	V. nakazawae	DFI-4-35	GCA_020593325.1	V_nakazawae_str_DFI_4_35_id_GCA_020593325_1	0.704017
V. sp.	DNF00869	GCA_001553345.1	V_sp_str_DNF00869_id_GCA_001553345_1	V. nakazawae	DFI-4-35	GCA_020593325.1	V_nakazawae_str_DFI_4_35_id_GCA_020593325_1	0.700475
V. sp.	F0412	GCA_000183505.2	V_sp_str_F0412_id_GCA_000183505_2	V. nakazawae	DFI-4-35	GCA_020593325.1	V_nakazawae_str_DFI_4_35_id_GCA_020593325_1	0.889377
V. sp.	S12025-13	GCA_018406505.1	V_sp_str_S12025_13_id_GCA_018406505_1	V. nakazawae	DFI-4-35	GCA_020593325.1	V_nakazawae_str_DFI_4_35_id_GCA_020593325_1	0.949603
V. sp.	S13053-19	GCA_002959835.1	V_sp_str_S13053_19_id_GCA_002959835_1	V. nakazawae	DFI-4-35	GCA_020593325.1	V_nakazawae_str_DFI_4_35_id_GCA_020593325_1	0.888193
V. sp.	S13054-11	GCA_002959795.1	V_sp_str_S13054_11_id_GCA_002959795_1	V. nakazawae	DFI-4-35	GCA_020593325.1	V_nakazawae_str_DFI_4_35_id_GCA_020593325_1	0.862191
V. sp.	T11011-6	GCA_002959755.1	V_sp_str_T11011_6_id_GCA_002959755_1	V. nakazawae	DFI-4-35	GCA_020593325.1	V_nakazawae_str_DFI_4_35_id_GCA_020593325_1	0.924917
V. sp.	T14073-2	GCA_002959875.1	V_sp_str_T14073_2_id_GCA_002959875_1	V. nakazawae	DFI-4-35	GCA_020593325.1	V_nakazawae_str_DFI_4_35_id_GCA_020593325_1	0.938266
V. sp.	T34266-5	GCA_002959815.1	V_sp_str_T34266_5_id_GCA_002959815_1	V. nakazawae	DFI-4-35	GCA_020593325.1	V_nakazawae_str_DFI_4_35_id_GCA_020593325_1	0.803681
V. sp.	VA137	GCA_003992015.1	V_sp_str_VA137_id_GCA_003992015_1	V. nakazawae	DFI-4-35	GCA_020593325.1	V_nakazawae_str_DFI_4_35_id_GCA_020593325_1	0.700366
V. sp.	VA139	GCA_003992005.1	V_sp_str_VA139_id_GCA_003992005_1	V. nakazawae	DFI-4-35	GCA_020593325.1	V_nakazawae_str_DFI_4_35_id_GCA_020593325_1	0.700268
V. sp.	VA141	GCA_003992175.1	V_sp_str_VA141_id_GCA_003992175_1	V. nakazawae	DFI-4-35	GCA_020593325.1	V_nakazawae_str_DFI_4_35_id_GCA_020593325_1	0.702169
V. sp.	VA142	GCA_003992135.1	V_sp_str_VA142_id_GCA_003992135_1	V. nakazawae	DFI-4-35	GCA_020593325.1	V_nakazawae_str_DFI_4_35_id_GCA_020593325_1	0.702509
V. tobetsuensis	ATCC-BAA-2400	GCA_001078375.1	V_tobetsuensis_str_ATCC_BAA_2400_id_GCA_001078375_1	V. nakazawae	DFI-4-35	GCA_020593325.1	V_nakazawae_str_DFI_4_35_id_GCA_020593325_1	0.806576
V. tobetsuensis	PAGU-1578	GCA_005403165.1	V_tobetsuensis_str_PAGU_1578_id_GCA_005403165_1	V. nakazawae	DFI-4-35	GCA_020593325.1	V_nakazawae_str_DFI_4_35_id_GCA_020593325_1	0.807386
V. tobetsuensis	PAGU-1579	GCA_005403265.1	V_tobetsuensis_str_PAGU_1579_id_GCA_005403265_1	V. nakazawae	DFI-4-35	GCA_020593325.1	V_nakazawae_str_DFI_4_35_id_GCA_020593325_1	0.80597
V. tobetsuensis	Y6	GCA_002959935.1	V_tobetsuensis_str_Y6_id_GCA_002959935_1	V. nakazawae	DFI-4-35	GCA_020593325.1	V_nakazawae_str_DFI_4_35_id_GCA_020593325_1	0.806033
V. atypica	ACS-049-V-Sch6	GCA_000179735.1	V_atypica_str_ACS_049_V_Sch6_id_GCA_000179735_1	V. nakazawae	T1-7	GCA_013393365.1	V_nakazawae_str_T1_7_id_GCA_013393365_1	0.806466
V. atypica	ACS-134-V-Col7a	GCA_000179755.1	V_atypica_str_ACS_134_V_Col7a_id_GCA_000179755_1	V. nakazawae	T1-7	GCA_013393365.1	V_nakazawae_str_T1_7_id_GCA_013393365_1	0.806457
V. atypica	AF36-15BH	GCA_003474825.1	V_atypica_str_AF36_15BH_id_GCA_003474825_1	V. nakazawae	T1-7	GCA_013393365.1	V_nakazawae_str_T1_7_id_GCA_013393365_1	0.807619
V. atypica	ATCC-17744	GCA_002959915.1	V_atypica_str_ATCC_17744_id_GCA_002959915_1	V. nakazawae	T1-7	GCA_013393365.1	V_nakazawae_str_T1_7_id_GCA_013393365_1	0.805739
V. atypica	CMW7756B	GCA_001546845.1	V_atypica_str_CMW7756B_id_GCA_001546845_1	V. nakazawae	T1-7	GCA_013393365.1	V_nakazawae_str_T1_7_id_GCA_013393365_1	0.807609
V. atypica	DFI-2-98	GCA_020560985.1	V_atypica_str_DFI_2_98_id_GCA_020560985_1	V. nakazawae	T1-7	GCA_013393365.1	V_nakazawae_str_T1_7_id_GCA_013393365_1	0.808084
V. atypica	DFI-4-11	GCA_020559285.1	V_atypica_str_DFI_4_11_id_GCA_020559285_1	V. nakazawae	T1-7	GCA_013393365.1	V_nakazawae_str_T1_7_id_GCA_013393365_1	0.807445
V. atypica	KHUD-V1	GCA_003605975.1	V_atypica_str_KHUD_V1_id_GCA_003605975_1	V. nakazawae	T1-7	GCA_013393365.1	V_nakazawae_str_T1_7_id_GCA_013393365_1	0.808181
V. atypica	MGYG-HGUT-01444	GCA_902375065.1	V_atypica_str_MGYG_HGUT_01444_id_GCA_902375065_1	V. nakazawae	T1-7	GCA_013393365.1	V_nakazawae_str_T1_7_id_GCA_013393365_1	0.806644
V. atypica	OK5	GCA_002082765.1	V_atypica_str_OK5_id_GCA_002082765_1	V. nakazawae	T1-7	GCA_013393365.1	V_nakazawae_str_T1_7_id_GCA_013393365_1	0.808964
V. atypica	BgEED38	GCA_901875535.1	V_atypica_str_Veillonella_atypica_BgEED38_id_GCA_901875535_1	V. nakazawae	T1-7	GCA_013393365.1	V_nakazawae_str_T1_7_id_GCA_013393365_1	0.805067
V. denticariosi	JCM-15641	GCA_002959855.1	V_denticariosi_str_JCM_15641_id_GCA_002959855_1	V. nakazawae	T1-7	GCA_013393365.1	V_nakazawae_str_T1_7_id_GCA_013393365_1	0.789905
V. dispar	1001216B-150713-A10	GCA_015547025.1	V_dispar_str_1001216B_150713_A10_id_GCA_015547025_1	V. nakazawae	T1-7	GCA_013393365.1	V_nakazawae_str_T1_7_id_GCA_013393365_1	0.961517
V. dispar	ATCC-17748	GCA_000160015.1	V_dispar_str_ATCC_17748_id_GCA_000160015_1	V. nakazawae	T1-7	GCA_013393365.1	V_nakazawae_str_T1_7_id_GCA_013393365_1	0.9287
V. dispar	BIOML-A2	GCA_009710825.1	V_dispar_str_BIOML_A2_id_GCA_009710825_1	V. nakazawae	T1-7	GCA_013393365.1	V_nakazawae_str_T1_7_id_GCA_013393365_1	0.961503
V. dispar	DNF00926	GCA_001553315.1	V_dispar_str_DNF00926_id_GCA_001553315_1	V. nakazawae	T1-7	GCA_013393365.1	V_nakazawae_str_T1_7_id_GCA_013393365_1	0.962385
V. dispar	MGYG-HGUT-00214	GCA_902364435.1	V_dispar_str_MGYG_HGUT_00214_id_GCA_902364435_1	V. nakazawae	T1-7	GCA_013393365.1	V_nakazawae_str_T1_7_id_GCA_013393365_1	0.955587
V. infantium	T11011-4	GCA_002959895.1	V_infantium_str_T11011_4_id_GCA_002959895_1	V. nakazawae	T1-7	GCA_013393365.1	V_nakazawae_str_T1_7_id_GCA_013393365_1	0.94165
V. montpellierensis	DSM-17217	GCA_000426745.1	V_montpellierensis_str_DSM_17217_id_GCA_000426745_1	V. nakazawae	T1-7	GCA_013393365.1	V_nakazawae_str_T1_7_id_GCA_013393365_1	0.706496
V. nakazawae	DFI-4-35	GCA_020593325.1	V_nakazawae_str_DFI_4_35_id_GCA_020593325_1	V. nakazawae	T1-7	GCA_013393365.1	V_nakazawae_str_T1_7_id_GCA_013393365_1	0.9608
V. nakazawae	T1-7	GCA_013393365.1	V_nakazawae_str_T1_7_id_GCA_013393365_1	V. nakazawae	T1-7	GCA_013393365.1	V_nakazawae_str_T1_7_id_GCA_013393365_1	1
V. parvula	1001216B-150713-F11	GCA_015554925.1	V_parvula_str_1001216B_150713_F11_id_GCA_015554925_1	V. nakazawae	T1-7	GCA_013393365.1	V_nakazawae_str_T1_7_id_GCA_013393365_1	0.862708
V. parvula	1001295B-180824-H5	GCA_015549975.1	V_parvula_str_1001295B_180824_H5_id_GCA_015549975_1	V. nakazawae	T1-7	GCA_013393365.1	V_nakazawae_str_T1_7_id_GCA_013393365_1	0.864192
V. parvula	ACS-068-V-Sch12	GCA_000215025.2	V_parvula_str_ACS_068_V_Sch12_id_GCA_000215025_2	V. nakazawae	T1-7	GCA_013393365.1	V_nakazawae_str_T1_7_id_GCA_013393365_1	0.864698
V. parvula	AF04-47	GCA_003465965.1	V_parvula_str_AF04_47_id_GCA_003465965_1	V. nakazawae	T1-7	GCA_013393365.1	V_nakazawae_str_T1_7_id_GCA_013393365_1	0.86471
V. parvula	AM48-14BH	GCA_003464005.1	V_parvula_str_AM48_14BH_id_GCA_003464005_1	V. nakazawae	T1-7	GCA_013393365.1	V_nakazawae_str_T1_7_id_GCA_013393365_1	0.862809
V. parvula	ATCC-17745	GCA_000177435.1	V_parvula_str_ATCC_17745_id_GCA_000177435_1	V. nakazawae	T1-7	GCA_013393365.1	V_nakazawae_str_T1_7_id_GCA_013393365_1	0.862464
V. parvula	BIOML-A2	GCA_009710775.1	V_parvula_str_BIOML_A2_id_GCA_009710775_1	V. nakazawae	T1-7	GCA_013393365.1	V_nakazawae_str_T1_7_id_GCA_013393365_1	0.862679
V. parvula	DFI-7-66	GCA_020559585.1	V_parvula_str_DFI_7_66_id_GCA_020559585_1	V. nakazawae	T1-7	GCA_013393365.1	V_nakazawae_str_T1_7_id_GCA_013393365_1	0.862843
V. parvula	DFI-7-67	GCA_020559605.1	V_parvula_str_DFI_7_67_id_GCA_020559605_1	V. nakazawae	T1-7	GCA_013393365.1	V_nakazawae_str_T1_7_id_GCA_013393365_1	0.865422
V. parvula	DNF00876	GCA_001553335.1	V_parvula_str_DNF00876_id_GCA_001553335_1	V. nakazawae	T1-7	GCA_013393365.1	V_nakazawae_str_T1_7_id_GCA_013393365_1	0.860281
V. parvula	HSIVP1	GCA_000448705.1	V_parvula_str_HSIVP1_id_GCA_000448705_1	V. nakazawae	T1-7	GCA_013393365.1	V_nakazawae_str_T1_7_id_GCA_013393365_1	0.861577
V. parvula	K63	GCA_019731115.1	V_parvula_str_K63_id_GCA_019731115_1	V. nakazawae	T1-7	GCA_013393365.1	V_nakazawae_str_T1_7_id_GCA_013393365_1	0.864893
V. parvula	KHUD-VP2	GCA_003584215.1	V_parvula_str_KHUD_VP2_id_GCA_003584215_1	V. nakazawae	T1-7	GCA_013393365.1	V_nakazawae_str_T1_7_id_GCA_013393365_1	0.862686
V. parvula	MCC755	GCA_018783925.1	V_parvula_str_MCC755_id_GCA_018783925_1	V. nakazawae	T1-7	GCA_013393365.1	V_nakazawae_str_T1_7_id_GCA_013393365_1	0.863493
V. parvula	MGYG-HGUT-01349	GCA_902374055.1	V_parvula_str_MGYG_HGUT_01349_id_GCA_902374055_1	V. nakazawae	T1-7	GCA_013393365.1	V_nakazawae_str_T1_7_id_GCA_013393365_1	0.863672
V. parvula	NCTC11810	GCA_900186885.1	V_parvula_str_NCTC11810_id_GCA_900186885_1	V. nakazawae	T1-7	GCA_013393365.1	V_nakazawae_str_T1_7_id_GCA_013393365_1	0.863547
V. parvula	SKV38	GCA_902810435.1	V_parvula_str_SKV38_id_GCA_902810435_1	V. nakazawae	T1-7	GCA_013393365.1	V_nakazawae_str_T1_7_id_GCA_013393365_1	0.862468
V. parvula	UMB0371	GCA_002847925.1	V_parvula_str_UMB0371_id_GCA_002847925_1	V. nakazawae	T1-7	GCA_013393365.1	V_nakazawae_str_T1_7_id_GCA_013393365_1	0.86643
V. parvula	UTDB1-3	GCA_002005185.1	V_parvula_str_UTDB1_3_id_GCA_002005185_1	V. nakazawae	T1-7	GCA_013393365.1	V_nakazawae_str_T1_7_id_GCA_013393365_1	0.864392
V. parvula	BgEED39	GCA_901876955.1	V_parvula_str_Veillonella_parvula_BgEED39_id_GCA_901876955_1	V. nakazawae	T1-7	GCA_013393365.1	V_nakazawae_str_T1_7_id_GCA_013393365_1	0.863297
V. ratti	MSK-5-1	GCA_020708935.1	V_ratti_str_MSK_5_1_id_GCA_020708935_1	V. nakazawae	T1-7	GCA_013393365.1	V_nakazawae_str_T1_7_id_GCA_013393365_1	0.702675
V. rogosae	JCM-15642	GCA_002959775.1	V_rogosae_str_JCM_15642_id_GCA_002959775_1	V. nakazawae	T1-7	GCA_013393365.1	V_nakazawae_str_T1_7_id_GCA_013393365_1	0.889733
V. seminalis	ADV4313-2	GCA_003992065.1	V_seminalis_str_ADV4313_2_id_GCA_003992065_1	V. nakazawae	T1-7	GCA_013393365.1	V_nakazawae_str_T1_7_id_GCA_013393365_1	0.695432
V. sp. HMT-780	F0422	GCA_000221605.2	V_sp_HMT_780_str_F0422_id_GCA_000221605_2	V. nakazawae	T1-7	GCA_013393365.1	V_nakazawae_str_T1_7_id_GCA_013393365_1	0.707938
V. sp.	3310	GCA_003999875.1	V_sp_str_3310_id_GCA_003999875_1	V. nakazawae	T1-7	GCA_013393365.1	V_nakazawae_str_T1_7_id_GCA_013393365_1	0.709202
V. sp.	3627	GCA_003992195.1	V_sp_str_3627_id_GCA_003992195_1	V. nakazawae	T1-7	GCA_013393365.1	V_nakazawae_str_T1_7_id_GCA_013393365_1	0.703349
V. sp.	3913	GCA_003992235.1	V_sp_str_3913_id_GCA_003992235_1	V. nakazawae	T1-7	GCA_013393365.1	V_nakazawae_str_T1_7_id_GCA_013393365_1	0.701475
V. sp.	3960	GCA_003991995.1	V_sp_str_3960_id_GCA_003991995_1	V. nakazawae	T1-7	GCA_013393365.1	V_nakazawae_str_T1_7_id_GCA_013393365_1	0.702102
V. sp.	1944-03-01	GCA_000163715.1	V_sp_str_3_1_44_id_GCA_000163715_1	V. nakazawae	T1-7	GCA_013393365.1	V_nakazawae_str_T1_7_id_GCA_013393365_1	0.865484
V. sp.	ACP1	GCA_000286635.1	V_sp_str_ACP1_id_GCA_000286635_1	V. nakazawae	T1-7	GCA_013393365.1	V_nakazawae_str_T1_7_id_GCA_013393365_1	0.804851
V. sp.	AF13-2	GCA_003603295.1	V_sp_str_AF13_2_id_GCA_003603295_1	V. nakazawae	T1-7	GCA_013393365.1	V_nakazawae_str_T1_7_id_GCA_013393365_1	0.863628
V. sp.	AF36-20BH	GCA_003602765.1	V_sp_str_AF36_20BH_id_GCA_003602765_1	V. nakazawae	T1-7	GCA_013393365.1	V_nakazawae_str_T1_7_id_GCA_013393365_1	0.864908
V. sp.	AM51-8BH	GCA_003463825.1	V_sp_str_AM51_8BH_id_GCA_003463825_1	V. nakazawae	T1-7	GCA_013393365.1	V_nakazawae_str_T1_7_id_GCA_013393365_1	0.941135
V. sp.	AS16	GCA_000517785.1	V_sp_str_AS16_id_GCA_000517785_1	V. nakazawae	T1-7	GCA_013393365.1	V_nakazawae_str_T1_7_id_GCA_013393365_1	0.790832
V. sp.	CHU110	GCA_003992255.1	V_sp_str_CHU110_id_GCA_003992255_1	V. nakazawae	T1-7	GCA_013393365.1	V_nakazawae_str_T1_7_id_GCA_013393365_1	0.701423
V. sp.	CHU594	GCA_003992265.1	V_sp_str_CHU594_id_GCA_003992265_1	V. nakazawae	T1-7	GCA_013393365.1	V_nakazawae_str_T1_7_id_GCA_013393365_1	0.701649
V. sp.	CHU732	GCA_003992085.1	V_sp_str_CHU732_id_GCA_003992085_1	V. nakazawae	T1-7	GCA_013393365.1	V_nakazawae_str_T1_7_id_GCA_013393365_1	0.71055
V. sp.	CHU740	GCA_003992055.1	V_sp_str_CHU740_id_GCA_003992055_1	V. nakazawae	T1-7	GCA_013393365.1	V_nakazawae_str_T1_7_id_GCA_013393365_1	0.703387
V. sp.	CLA-AA-H247	GCA_020687175.1	V_sp_str_CLA_AA_H247_id_GCA_020687175_1	V. nakazawae	T1-7	GCA_013393365.1	V_nakazawae_str_T1_7_id_GCA_013393365_1	0.928375
V. sp.	CNR-79-14	GCA_003992185.1	V_sp_str_CNR_79_14_id_GCA_003992185_1	V. nakazawae	T1-7	GCA_013393365.1	V_nakazawae_str_T1_7_id_GCA_013393365_1	0.711207
V. sp.	DNF00869	GCA_001553345.1	V_sp_str_DNF00869_id_GCA_001553345_1	V. nakazawae	T1-7	GCA_013393365.1	V_nakazawae_str_T1_7_id_GCA_013393365_1	0.701146
V. sp.	F0412	GCA_000183505.2	V_sp_str_F0412_id_GCA_000183505_2	V. nakazawae	T1-7	GCA_013393365.1	V_nakazawae_str_T1_7_id_GCA_013393365_1	0.887736
V. sp.	S12025-13	GCA_018406505.1	V_sp_str_S12025_13_id_GCA_018406505_1	V. nakazawae	T1-7	GCA_013393365.1	V_nakazawae_str_T1_7_id_GCA_013393365_1	0.954718
V. sp.	S13053-19	GCA_002959835.1	V_sp_str_S13053_19_id_GCA_002959835_1	V. nakazawae	T1-7	GCA_013393365.1	V_nakazawae_str_T1_7_id_GCA_013393365_1	0.886703
V. sp.	S13054-11	GCA_002959795.1	V_sp_str_S13054_11_id_GCA_002959795_1	V. nakazawae	T1-7	GCA_013393365.1	V_nakazawae_str_T1_7_id_GCA_013393365_1	0.863891
V. sp.	T11011-6	GCA_002959755.1	V_sp_str_T11011_6_id_GCA_002959755_1	V. nakazawae	T1-7	GCA_013393365.1	V_nakazawae_str_T1_7_id_GCA_013393365_1	0.926559
V. sp.	T14073-2	GCA_002959875.1	V_sp_str_T14073_2_id_GCA_002959875_1	V. nakazawae	T1-7	GCA_013393365.1	V_nakazawae_str_T1_7_id_GCA_013393365_1	0.944362
V. sp.	T34266-5	GCA_002959815.1	V_sp_str_T34266_5_id_GCA_002959815_1	V. nakazawae	T1-7	GCA_013393365.1	V_nakazawae_str_T1_7_id_GCA_013393365_1	0.808044
V. sp.	VA137	GCA_003992015.1	V_sp_str_VA137_id_GCA_003992015_1	V. nakazawae	T1-7	GCA_013393365.1	V_nakazawae_str_T1_7_id_GCA_013393365_1	0.702155
V. sp.	VA139	GCA_003992005.1	V_sp_str_VA139_id_GCA_003992005_1	V. nakazawae	T1-7	GCA_013393365.1	V_nakazawae_str_T1_7_id_GCA_013393365_1	0.708528
V. sp.	VA141	GCA_003992175.1	V_sp_str_VA141_id_GCA_003992175_1	V. nakazawae	T1-7	GCA_013393365.1	V_nakazawae_str_T1_7_id_GCA_013393365_1	0.703595
V. sp.	VA142	GCA_003992135.1	V_sp_str_VA142_id_GCA_003992135_1	V. nakazawae	T1-7	GCA_013393365.1	V_nakazawae_str_T1_7_id_GCA_013393365_1	0.709762
V. tobetsuensis	ATCC-BAA-2400	GCA_001078375.1	V_tobetsuensis_str_ATCC_BAA_2400_id_GCA_001078375_1	V. nakazawae	T1-7	GCA_013393365.1	V_nakazawae_str_T1_7_id_GCA_013393365_1	0.808555
V. tobetsuensis	PAGU-1578	GCA_005403165.1	V_tobetsuensis_str_PAGU_1578_id_GCA_005403165_1	V. nakazawae	T1-7	GCA_013393365.1	V_nakazawae_str_T1_7_id_GCA_013393365_1	0.807852
V. tobetsuensis	PAGU-1579	GCA_005403265.1	V_tobetsuensis_str_PAGU_1579_id_GCA_005403265_1	V. nakazawae	T1-7	GCA_013393365.1	V_nakazawae_str_T1_7_id_GCA_013393365_1	0.809941
V. tobetsuensis	Y6	GCA_002959935.1	V_tobetsuensis_str_Y6_id_GCA_002959935_1	V. nakazawae	T1-7	GCA_013393365.1	V_nakazawae_str_T1_7_id_GCA_013393365_1	0.807985
V. atypica	ACS-049-V-Sch6	GCA_000179735.1	V_atypica_str_ACS_049_V_Sch6_id_GCA_000179735_1	V. parvula	1001216B-150713-F11	GCA_015554925.1	V_parvula_str_1001216B_150713_F11_id_GCA_015554925_1	0.792135
V. atypica	ACS-134-V-Col7a	GCA_000179755.1	V_atypica_str_ACS_134_V_Col7a_id_GCA_000179755_1	V. parvula	1001216B-150713-F11	GCA_015554925.1	V_parvula_str_1001216B_150713_F11_id_GCA_015554925_1	0.79286
V. atypica	AF36-15BH	GCA_003474825.1	V_atypica_str_AF36_15BH_id_GCA_003474825_1	V. parvula	1001216B-150713-F11	GCA_015554925.1	V_parvula_str_1001216B_150713_F11_id_GCA_015554925_1	0.793267
V. atypica	ATCC-17744	GCA_002959915.1	V_atypica_str_ATCC_17744_id_GCA_002959915_1	V. parvula	1001216B-150713-F11	GCA_015554925.1	V_parvula_str_1001216B_150713_F11_id_GCA_015554925_1	0.793647
V. atypica	CMW7756B	GCA_001546845.1	V_atypica_str_CMW7756B_id_GCA_001546845_1	V. parvula	1001216B-150713-F11	GCA_015554925.1	V_parvula_str_1001216B_150713_F11_id_GCA_015554925_1	0.794956
V. atypica	DFI-2-98	GCA_020560985.1	V_atypica_str_DFI_2_98_id_GCA_020560985_1	V. parvula	1001216B-150713-F11	GCA_015554925.1	V_parvula_str_1001216B_150713_F11_id_GCA_015554925_1	0.792686
V. atypica	DFI-4-11	GCA_020559285.1	V_atypica_str_DFI_4_11_id_GCA_020559285_1	V. parvula	1001216B-150713-F11	GCA_015554925.1	V_parvula_str_1001216B_150713_F11_id_GCA_015554925_1	0.79299
V. atypica	KHUD-V1	GCA_003605975.1	V_atypica_str_KHUD_V1_id_GCA_003605975_1	V. parvula	1001216B-150713-F11	GCA_015554925.1	V_parvula_str_1001216B_150713_F11_id_GCA_015554925_1	0.790585
V. atypica	MGYG-HGUT-01444	GCA_902375065.1	V_atypica_str_MGYG_HGUT_01444_id_GCA_902375065_1	V. parvula	1001216B-150713-F11	GCA_015554925.1	V_parvula_str_1001216B_150713_F11_id_GCA_015554925_1	0.793
V. atypica	OK5	GCA_002082765.1	V_atypica_str_OK5_id_GCA_002082765_1	V. parvula	1001216B-150713-F11	GCA_015554925.1	V_parvula_str_1001216B_150713_F11_id_GCA_015554925_1	0.79426
V. atypica	BgEED38	GCA_901875535.1	V_atypica_str_Veillonella_atypica_BgEED38_id_GCA_901875535_1	V. parvula	1001216B-150713-F11	GCA_015554925.1	V_parvula_str_1001216B_150713_F11_id_GCA_015554925_1	0.79125
V. denticariosi	JCM-15641	GCA_002959855.1	V_denticariosi_str_JCM_15641_id_GCA_002959855_1	V. parvula	1001216B-150713-F11	GCA_015554925.1	V_parvula_str_1001216B_150713_F11_id_GCA_015554925_1	0.794398
V. dispar	1001216B-150713-A10	GCA_015547025.1	V_dispar_str_1001216B_150713_A10_id_GCA_015547025_1	V. parvula	1001216B-150713-F11	GCA_015554925.1	V_parvula_str_1001216B_150713_F11_id_GCA_015554925_1	0.863859
V. dispar	ATCC-17748	GCA_000160015.1	V_dispar_str_ATCC_17748_id_GCA_000160015_1	V. parvula	1001216B-150713-F11	GCA_015554925.1	V_parvula_str_1001216B_150713_F11_id_GCA_015554925_1	0.865297
V. dispar	BIOML-A2	GCA_009710825.1	V_dispar_str_BIOML_A2_id_GCA_009710825_1	V. parvula	1001216B-150713-F11	GCA_015554925.1	V_parvula_str_1001216B_150713_F11_id_GCA_015554925_1	0.86151
V. dispar	DNF00926	GCA_001553315.1	V_dispar_str_DNF00926_id_GCA_001553315_1	V. parvula	1001216B-150713-F11	GCA_015554925.1	V_parvula_str_1001216B_150713_F11_id_GCA_015554925_1	0.862874
V. dispar	MGYG-HGUT-00214	GCA_902364435.1	V_dispar_str_MGYG_HGUT_00214_id_GCA_902364435_1	V. parvula	1001216B-150713-F11	GCA_015554925.1	V_parvula_str_1001216B_150713_F11_id_GCA_015554925_1	0.863712
V. infantium	T11011-4	GCA_002959895.1	V_infantium_str_T11011_4_id_GCA_002959895_1	V. parvula	1001216B-150713-F11	GCA_015554925.1	V_parvula_str_1001216B_150713_F11_id_GCA_015554925_1	0.863197
V. montpellierensis	DSM-17217	GCA_000426745.1	V_montpellierensis_str_DSM_17217_id_GCA_000426745_1	V. parvula	1001216B-150713-F11	GCA_015554925.1	V_parvula_str_1001216B_150713_F11_id_GCA_015554925_1	0.703404
V. nakazawae	DFI-4-35	GCA_020593325.1	V_nakazawae_str_DFI_4_35_id_GCA_020593325_1	V. parvula	1001216B-150713-F11	GCA_015554925.1	V_parvula_str_1001216B_150713_F11_id_GCA_015554925_1	0.863542
V. nakazawae	T1-7	GCA_013393365.1	V_nakazawae_str_T1_7_id_GCA_013393365_1	V. parvula	1001216B-150713-F11	GCA_015554925.1	V_parvula_str_1001216B_150713_F11_id_GCA_015554925_1	0.864453
V. parvula	1001216B-150713-F11	GCA_015554925.1	V_parvula_str_1001216B_150713_F11_id_GCA_015554925_1	V. parvula	1001216B-150713-F11	GCA_015554925.1	V_parvula_str_1001216B_150713_F11_id_GCA_015554925_1	1
V. parvula	1001295B-180824-H5	GCA_015549975.1	V_parvula_str_1001295B_180824_H5_id_GCA_015549975_1	V. parvula	1001216B-150713-F11	GCA_015554925.1	V_parvula_str_1001216B_150713_F11_id_GCA_015554925_1	0.964014
V. parvula	ACS-068-V-Sch12	GCA_000215025.2	V_parvula_str_ACS_068_V_Sch12_id_GCA_000215025_2	V. parvula	1001216B-150713-F11	GCA_015554925.1	V_parvula_str_1001216B_150713_F11_id_GCA_015554925_1	0.964266
V. parvula	AF04-47	GCA_003465965.1	V_parvula_str_AF04_47_id_GCA_003465965_1	V. parvula	1001216B-150713-F11	GCA_015554925.1	V_parvula_str_1001216B_150713_F11_id_GCA_015554925_1	0.961785
V. parvula	AM48-14BH	GCA_003464005.1	V_parvula_str_AM48_14BH_id_GCA_003464005_1	V. parvula	1001216B-150713-F11	GCA_015554925.1	V_parvula_str_1001216B_150713_F11_id_GCA_015554925_1	0.962234
V. parvula	ATCC-17745	GCA_000177435.1	V_parvula_str_ATCC_17745_id_GCA_000177435_1	V. parvula	1001216B-150713-F11	GCA_015554925.1	V_parvula_str_1001216B_150713_F11_id_GCA_015554925_1	0.965471
V. parvula	BIOML-A2	GCA_009710775.1	V_parvula_str_BIOML_A2_id_GCA_009710775_1	V. parvula	1001216B-150713-F11	GCA_015554925.1	V_parvula_str_1001216B_150713_F11_id_GCA_015554925_1	0.96423
V. parvula	DFI-7-66	GCA_020559585.1	V_parvula_str_DFI_7_66_id_GCA_020559585_1	V. parvula	1001216B-150713-F11	GCA_015554925.1	V_parvula_str_1001216B_150713_F11_id_GCA_015554925_1	0.965118
V. parvula	DFI-7-67	GCA_020559605.1	V_parvula_str_DFI_7_67_id_GCA_020559605_1	V. parvula	1001216B-150713-F11	GCA_015554925.1	V_parvula_str_1001216B_150713_F11_id_GCA_015554925_1	0.960629
V. parvula	DNF00876	GCA_001553335.1	V_parvula_str_DNF00876_id_GCA_001553335_1	V. parvula	1001216B-150713-F11	GCA_015554925.1	V_parvula_str_1001216B_150713_F11_id_GCA_015554925_1	0.957064
V. parvula	HSIVP1	GCA_000448705.1	V_parvula_str_HSIVP1_id_GCA_000448705_1	V. parvula	1001216B-150713-F11	GCA_015554925.1	V_parvula_str_1001216B_150713_F11_id_GCA_015554925_1	0.963689
V. parvula	K63	GCA_019731115.1	V_parvula_str_K63_id_GCA_019731115_1	V. parvula	1001216B-150713-F11	GCA_015554925.1	V_parvula_str_1001216B_150713_F11_id_GCA_015554925_1	0.964667
V. parvula	KHUD-VP2	GCA_003584215.1	V_parvula_str_KHUD_VP2_id_GCA_003584215_1	V. parvula	1001216B-150713-F11	GCA_015554925.1	V_parvula_str_1001216B_150713_F11_id_GCA_015554925_1	0.959252
V. parvula	MCC755	GCA_018783925.1	V_parvula_str_MCC755_id_GCA_018783925_1	V. parvula	1001216B-150713-F11	GCA_015554925.1	V_parvula_str_1001216B_150713_F11_id_GCA_015554925_1	0.96371
V. parvula	MGYG-HGUT-01349	GCA_902374055.1	V_parvula_str_MGYG_HGUT_01349_id_GCA_902374055_1	V. parvula	1001216B-150713-F11	GCA_015554925.1	V_parvula_str_1001216B_150713_F11_id_GCA_015554925_1	0.964291
V. parvula	NCTC11810	GCA_900186885.1	V_parvula_str_NCTC11810_id_GCA_900186885_1	V. parvula	1001216B-150713-F11	GCA_015554925.1	V_parvula_str_1001216B_150713_F11_id_GCA_015554925_1	0.955541
V. parvula	SKV38	GCA_902810435.1	V_parvula_str_SKV38_id_GCA_902810435_1	V. parvula	1001216B-150713-F11	GCA_015554925.1	V_parvula_str_1001216B_150713_F11_id_GCA_015554925_1	0.963587
V. parvula	UMB0371	GCA_002847925.1	V_parvula_str_UMB0371_id_GCA_002847925_1	V. parvula	1001216B-150713-F11	GCA_015554925.1	V_parvula_str_1001216B_150713_F11_id_GCA_015554925_1	0.959087
V. parvula	UTDB1-3	GCA_002005185.1	V_parvula_str_UTDB1_3_id_GCA_002005185_1	V. parvula	1001216B-150713-F11	GCA_015554925.1	V_parvula_str_1001216B_150713_F11_id_GCA_015554925_1	0.960088
V. parvula	BgEED39	GCA_901876955.1	V_parvula_str_Veillonella_parvula_BgEED39_id_GCA_901876955_1	V. parvula	1001216B-150713-F11	GCA_015554925.1	V_parvula_str_1001216B_150713_F11_id_GCA_015554925_1	0.964057
V. ratti	MSK-5-1	GCA_020708935.1	V_ratti_str_MSK_5_1_id_GCA_020708935_1	V. parvula	1001216B-150713-F11	GCA_015554925.1	V_parvula_str_1001216B_150713_F11_id_GCA_015554925_1	0.692412
V. rogosae	JCM-15642	GCA_002959775.1	V_rogosae_str_JCM_15642_id_GCA_002959775_1	V. parvula	1001216B-150713-F11	GCA_015554925.1	V_parvula_str_1001216B_150713_F11_id_GCA_015554925_1	0.867817
V. seminalis	ADV4313-2	GCA_003992065.1	V_seminalis_str_ADV4313_2_id_GCA_003992065_1	V. parvula	1001216B-150713-F11	GCA_015554925.1	V_parvula_str_1001216B_150713_F11_id_GCA_015554925_1	0.695371
V. sp. HMT-780	F0422	GCA_000221605.2	V_sp_HMT_780_str_F0422_id_GCA_000221605_2	V. parvula	1001216B-150713-F11	GCA_015554925.1	V_parvula_str_1001216B_150713_F11_id_GCA_015554925_1	0.704949
V. sp.	3310	GCA_003999875.1	V_sp_str_3310_id_GCA_003999875_1	V. parvula	1001216B-150713-F11	GCA_015554925.1	V_parvula_str_1001216B_150713_F11_id_GCA_015554925_1	0.700406
V. sp.	3627	GCA_003992195.1	V_sp_str_3627_id_GCA_003992195_1	V. parvula	1001216B-150713-F11	GCA_015554925.1	V_parvula_str_1001216B_150713_F11_id_GCA_015554925_1	0.700984
V. sp.	3913	GCA_003992235.1	V_sp_str_3913_id_GCA_003992235_1	V. parvula	1001216B-150713-F11	GCA_015554925.1	V_parvula_str_1001216B_150713_F11_id_GCA_015554925_1	0.699708
V. sp.	3960	GCA_003991995.1	V_sp_str_3960_id_GCA_003991995_1	V. parvula	1001216B-150713-F11	GCA_015554925.1	V_parvula_str_1001216B_150713_F11_id_GCA_015554925_1	0.699491
V. sp.	1944-03-01	GCA_000163715.1	V_sp_str_3_1_44_id_GCA_000163715_1	V. parvula	1001216B-150713-F11	GCA_015554925.1	V_parvula_str_1001216B_150713_F11_id_GCA_015554925_1	0.963696
V. sp.	ACP1	GCA_000286635.1	V_sp_str_ACP1_id_GCA_000286635_1	V. parvula	1001216B-150713-F11	GCA_015554925.1	V_parvula_str_1001216B_150713_F11_id_GCA_015554925_1	0.792399
V. sp.	AF13-2	GCA_003603295.1	V_sp_str_AF13_2_id_GCA_003603295_1	V. parvula	1001216B-150713-F11	GCA_015554925.1	V_parvula_str_1001216B_150713_F11_id_GCA_015554925_1	0.961254
V. sp.	AF36-20BH	GCA_003602765.1	V_sp_str_AF36_20BH_id_GCA_003602765_1	V. parvula	1001216B-150713-F11	GCA_015554925.1	V_parvula_str_1001216B_150713_F11_id_GCA_015554925_1	0.95978
V. sp.	AM51-8BH	GCA_003463825.1	V_sp_str_AM51_8BH_id_GCA_003463825_1	V. parvula	1001216B-150713-F11	GCA_015554925.1	V_parvula_str_1001216B_150713_F11_id_GCA_015554925_1	0.864433
V. sp.	AS16	GCA_000517785.1	V_sp_str_AS16_id_GCA_000517785_1	V. parvula	1001216B-150713-F11	GCA_015554925.1	V_parvula_str_1001216B_150713_F11_id_GCA_015554925_1	0.794827
V. sp.	CHU110	GCA_003992255.1	V_sp_str_CHU110_id_GCA_003992255_1	V. parvula	1001216B-150713-F11	GCA_015554925.1	V_parvula_str_1001216B_150713_F11_id_GCA_015554925_1	0.698005
V. sp.	CHU594	GCA_003992265.1	V_sp_str_CHU594_id_GCA_003992265_1	V. parvula	1001216B-150713-F11	GCA_015554925.1	V_parvula_str_1001216B_150713_F11_id_GCA_015554925_1	0.701287
V. sp.	CHU732	GCA_003992085.1	V_sp_str_CHU732_id_GCA_003992085_1	V. parvula	1001216B-150713-F11	GCA_015554925.1	V_parvula_str_1001216B_150713_F11_id_GCA_015554925_1	0.702048
V. sp.	CHU740	GCA_003992055.1	V_sp_str_CHU740_id_GCA_003992055_1	V. parvula	1001216B-150713-F11	GCA_015554925.1	V_parvula_str_1001216B_150713_F11_id_GCA_015554925_1	0.699088
V. sp.	CLA-AA-H247	GCA_020687175.1	V_sp_str_CLA_AA_H247_id_GCA_020687175_1	V. parvula	1001216B-150713-F11	GCA_015554925.1	V_parvula_str_1001216B_150713_F11_id_GCA_015554925_1	0.864705
V. sp.	CNR-79-14	GCA_003992185.1	V_sp_str_CNR_79_14_id_GCA_003992185_1	V. parvula	1001216B-150713-F11	GCA_015554925.1	V_parvula_str_1001216B_150713_F11_id_GCA_015554925_1	0.703972
V. sp.	DNF00869	GCA_001553345.1	V_sp_str_DNF00869_id_GCA_001553345_1	V. parvula	1001216B-150713-F11	GCA_015554925.1	V_parvula_str_1001216B_150713_F11_id_GCA_015554925_1	0.699961
V. sp.	F0412	GCA_000183505.2	V_sp_str_F0412_id_GCA_000183505_2	V. parvula	1001216B-150713-F11	GCA_015554925.1	V_parvula_str_1001216B_150713_F11_id_GCA_015554925_1	0.867397
V. sp.	S12025-13	GCA_018406505.1	V_sp_str_S12025_13_id_GCA_018406505_1	V. parvula	1001216B-150713-F11	GCA_015554925.1	V_parvula_str_1001216B_150713_F11_id_GCA_015554925_1	0.864726
V. sp.	S13053-19	GCA_002959835.1	V_sp_str_S13053_19_id_GCA_002959835_1	V. parvula	1001216B-150713-F11	GCA_015554925.1	V_parvula_str_1001216B_150713_F11_id_GCA_015554925_1	0.867364
V. sp.	S13054-11	GCA_002959795.1	V_sp_str_S13054_11_id_GCA_002959795_1	V. parvula	1001216B-150713-F11	GCA_015554925.1	V_parvula_str_1001216B_150713_F11_id_GCA_015554925_1	0.962975
V. sp.	T11011-6	GCA_002959755.1	V_sp_str_T11011_6_id_GCA_002959755_1	V. parvula	1001216B-150713-F11	GCA_015554925.1	V_parvula_str_1001216B_150713_F11_id_GCA_015554925_1	0.863959
V. sp.	T14073-2	GCA_002959875.1	V_sp_str_T14073_2_id_GCA_002959875_1	V. parvula	1001216B-150713-F11	GCA_015554925.1	V_parvula_str_1001216B_150713_F11_id_GCA_015554925_1	0.862407
V. sp.	T34266-5	GCA_002959815.1	V_sp_str_T34266_5_id_GCA_002959815_1	V. parvula	1001216B-150713-F11	GCA_015554925.1	V_parvula_str_1001216B_150713_F11_id_GCA_015554925_1	0.793034
V. sp.	VA137	GCA_003992015.1	V_sp_str_VA137_id_GCA_003992015_1	V. parvula	1001216B-150713-F11	GCA_015554925.1	V_parvula_str_1001216B_150713_F11_id_GCA_015554925_1	0.700162
V. sp.	VA139	GCA_003992005.1	V_sp_str_VA139_id_GCA_003992005_1	V. parvula	1001216B-150713-F11	GCA_015554925.1	V_parvula_str_1001216B_150713_F11_id_GCA_015554925_1	0.700426
V. sp.	VA141	GCA_003992175.1	V_sp_str_VA141_id_GCA_003992175_1	V. parvula	1001216B-150713-F11	GCA_015554925.1	V_parvula_str_1001216B_150713_F11_id_GCA_015554925_1	0.701094
V. sp.	VA142	GCA_003992135.1	V_sp_str_VA142_id_GCA_003992135_1	V. parvula	1001216B-150713-F11	GCA_015554925.1	V_parvula_str_1001216B_150713_F11_id_GCA_015554925_1	0.701874
V. tobetsuensis	ATCC-BAA-2400	GCA_001078375.1	V_tobetsuensis_str_ATCC_BAA_2400_id_GCA_001078375_1	V. parvula	1001216B-150713-F11	GCA_015554925.1	V_parvula_str_1001216B_150713_F11_id_GCA_015554925_1	0.795533
V. tobetsuensis	PAGU-1578	GCA_005403165.1	V_tobetsuensis_str_PAGU_1578_id_GCA_005403165_1	V. parvula	1001216B-150713-F11	GCA_015554925.1	V_parvula_str_1001216B_150713_F11_id_GCA_015554925_1	0.794555
V. tobetsuensis	PAGU-1579	GCA_005403265.1	V_tobetsuensis_str_PAGU_1579_id_GCA_005403265_1	V. parvula	1001216B-150713-F11	GCA_015554925.1	V_parvula_str_1001216B_150713_F11_id_GCA_015554925_1	0.794448
V. tobetsuensis	Y6	GCA_002959935.1	V_tobetsuensis_str_Y6_id_GCA_002959935_1	V. parvula	1001216B-150713-F11	GCA_015554925.1	V_parvula_str_1001216B_150713_F11_id_GCA_015554925_1	0.795409
V. atypica	ACS-049-V-Sch6	GCA_000179735.1	V_atypica_str_ACS_049_V_Sch6_id_GCA_000179735_1	V. parvula	1001295B-180824-H5	GCA_015549975.1	V_parvula_str_1001295B_180824_H5_id_GCA_015549975_1	0.792662
V. atypica	ACS-134-V-Col7a	GCA_000179755.1	V_atypica_str_ACS_134_V_Col7a_id_GCA_000179755_1	V. parvula	1001295B-180824-H5	GCA_015549975.1	V_parvula_str_1001295B_180824_H5_id_GCA_015549975_1	0.79339
V. atypica	AF36-15BH	GCA_003474825.1	V_atypica_str_AF36_15BH_id_GCA_003474825_1	V. parvula	1001295B-180824-H5	GCA_015549975.1	V_parvula_str_1001295B_180824_H5_id_GCA_015549975_1	0.793414
V. atypica	ATCC-17744	GCA_002959915.1	V_atypica_str_ATCC_17744_id_GCA_002959915_1	V. parvula	1001295B-180824-H5	GCA_015549975.1	V_parvula_str_1001295B_180824_H5_id_GCA_015549975_1	0.794678
V. atypica	CMW7756B	GCA_001546845.1	V_atypica_str_CMW7756B_id_GCA_001546845_1	V. parvula	1001295B-180824-H5	GCA_015549975.1	V_parvula_str_1001295B_180824_H5_id_GCA_015549975_1	0.794343
V. atypica	DFI-2-98	GCA_020560985.1	V_atypica_str_DFI_2_98_id_GCA_020560985_1	V. parvula	1001295B-180824-H5	GCA_015549975.1	V_parvula_str_1001295B_180824_H5_id_GCA_015549975_1	0.793706
V. atypica	DFI-4-11	GCA_020559285.1	V_atypica_str_DFI_4_11_id_GCA_020559285_1	V. parvula	1001295B-180824-H5	GCA_015549975.1	V_parvula_str_1001295B_180824_H5_id_GCA_015549975_1	0.793884
V. atypica	KHUD-V1	GCA_003605975.1	V_atypica_str_KHUD_V1_id_GCA_003605975_1	V. parvula	1001295B-180824-H5	GCA_015549975.1	V_parvula_str_1001295B_180824_H5_id_GCA_015549975_1	0.792754
V. atypica	MGYG-HGUT-01444	GCA_902375065.1	V_atypica_str_MGYG_HGUT_01444_id_GCA_902375065_1	V. parvula	1001295B-180824-H5	GCA_015549975.1	V_parvula_str_1001295B_180824_H5_id_GCA_015549975_1	0.793645
V. atypica	OK5	GCA_002082765.1	V_atypica_str_OK5_id_GCA_002082765_1	V. parvula	1001295B-180824-H5	GCA_015549975.1	V_parvula_str_1001295B_180824_H5_id_GCA_015549975_1	0.794629
V. atypica	BgEED38	GCA_901875535.1	V_atypica_str_Veillonella_atypica_BgEED38_id_GCA_901875535_1	V. parvula	1001295B-180824-H5	GCA_015549975.1	V_parvula_str_1001295B_180824_H5_id_GCA_015549975_1	0.792857
V. denticariosi	JCM-15641	GCA_002959855.1	V_denticariosi_str_JCM_15641_id_GCA_002959855_1	V. parvula	1001295B-180824-H5	GCA_015549975.1	V_parvula_str_1001295B_180824_H5_id_GCA_015549975_1	0.794426
V. dispar	1001216B-150713-A10	GCA_015547025.1	V_dispar_str_1001216B_150713_A10_id_GCA_015547025_1	V. parvula	1001295B-180824-H5	GCA_015549975.1	V_parvula_str_1001295B_180824_H5_id_GCA_015549975_1	0.863668
V. dispar	ATCC-17748	GCA_000160015.1	V_dispar_str_ATCC_17748_id_GCA_000160015_1	V. parvula	1001295B-180824-H5	GCA_015549975.1	V_parvula_str_1001295B_180824_H5_id_GCA_015549975_1	0.864642
V. dispar	BIOML-A2	GCA_009710825.1	V_dispar_str_BIOML_A2_id_GCA_009710825_1	V. parvula	1001295B-180824-H5	GCA_015549975.1	V_parvula_str_1001295B_180824_H5_id_GCA_015549975_1	0.86318
V. dispar	DNF00926	GCA_001553315.1	V_dispar_str_DNF00926_id_GCA_001553315_1	V. parvula	1001295B-180824-H5	GCA_015549975.1	V_parvula_str_1001295B_180824_H5_id_GCA_015549975_1	0.86392
V. dispar	MGYG-HGUT-00214	GCA_902364435.1	V_dispar_str_MGYG_HGUT_00214_id_GCA_902364435_1	V. parvula	1001295B-180824-H5	GCA_015549975.1	V_parvula_str_1001295B_180824_H5_id_GCA_015549975_1	0.865429
V. infantium	T11011-4	GCA_002959895.1	V_infantium_str_T11011_4_id_GCA_002959895_1	V. parvula	1001295B-180824-H5	GCA_015549975.1	V_parvula_str_1001295B_180824_H5_id_GCA_015549975_1	0.864294
V. montpellierensis	DSM-17217	GCA_000426745.1	V_montpellierensis_str_DSM_17217_id_GCA_000426745_1	V. parvula	1001295B-180824-H5	GCA_015549975.1	V_parvula_str_1001295B_180824_H5_id_GCA_015549975_1	0.70526
V. nakazawae	DFI-4-35	GCA_020593325.1	V_nakazawae_str_DFI_4_35_id_GCA_020593325_1	V. parvula	1001295B-180824-H5	GCA_015549975.1	V_parvula_str_1001295B_180824_H5_id_GCA_015549975_1	0.864242
V. nakazawae	T1-7	GCA_013393365.1	V_nakazawae_str_T1_7_id_GCA_013393365_1	V. parvula	1001295B-180824-H5	GCA_015549975.1	V_parvula_str_1001295B_180824_H5_id_GCA_015549975_1	0.864777
V. parvula	1001216B-150713-F11	GCA_015554925.1	V_parvula_str_1001216B_150713_F11_id_GCA_015554925_1	V. parvula	1001295B-180824-H5	GCA_015549975.1	V_parvula_str_1001295B_180824_H5_id_GCA_015549975_1	0.965178
V. parvula	1001295B-180824-H5	GCA_015549975.1	V_parvula_str_1001295B_180824_H5_id_GCA_015549975_1	V. parvula	1001295B-180824-H5	GCA_015549975.1	V_parvula_str_1001295B_180824_H5_id_GCA_015549975_1	1
V. parvula	ACS-068-V-Sch12	GCA_000215025.2	V_parvula_str_ACS_068_V_Sch12_id_GCA_000215025_2	V. parvula	1001295B-180824-H5	GCA_015549975.1	V_parvula_str_1001295B_180824_H5_id_GCA_015549975_1	0.965317
V. parvula	AF04-47	GCA_003465965.1	V_parvula_str_AF04_47_id_GCA_003465965_1	V. parvula	1001295B-180824-H5	GCA_015549975.1	V_parvula_str_1001295B_180824_H5_id_GCA_015549975_1	0.964362
V. parvula	AM48-14BH	GCA_003464005.1	V_parvula_str_AM48_14BH_id_GCA_003464005_1	V. parvula	1001295B-180824-H5	GCA_015549975.1	V_parvula_str_1001295B_180824_H5_id_GCA_015549975_1	0.963545
V. parvula	ATCC-17745	GCA_000177435.1	V_parvula_str_ATCC_17745_id_GCA_000177435_1	V. parvula	1001295B-180824-H5	GCA_015549975.1	V_parvula_str_1001295B_180824_H5_id_GCA_015549975_1	0.962015
V. parvula	BIOML-A2	GCA_009710775.1	V_parvula_str_BIOML_A2_id_GCA_009710775_1	V. parvula	1001295B-180824-H5	GCA_015549975.1	V_parvula_str_1001295B_180824_H5_id_GCA_015549975_1	0.961868
V. parvula	DFI-7-66	GCA_020559585.1	V_parvula_str_DFI_7_66_id_GCA_020559585_1	V. parvula	1001295B-180824-H5	GCA_015549975.1	V_parvula_str_1001295B_180824_H5_id_GCA_015549975_1	0.962965
V. parvula	DFI-7-67	GCA_020559605.1	V_parvula_str_DFI_7_67_id_GCA_020559605_1	V. parvula	1001295B-180824-H5	GCA_015549975.1	V_parvula_str_1001295B_180824_H5_id_GCA_015549975_1	0.957794
V. parvula	DNF00876	GCA_001553335.1	V_parvula_str_DNF00876_id_GCA_001553335_1	V. parvula	1001295B-180824-H5	GCA_015549975.1	V_parvula_str_1001295B_180824_H5_id_GCA_015549975_1	0.957091
V. parvula	HSIVP1	GCA_000448705.1	V_parvula_str_HSIVP1_id_GCA_000448705_1	V. parvula	1001295B-180824-H5	GCA_015549975.1	V_parvula_str_1001295B_180824_H5_id_GCA_015549975_1	0.960531
V. parvula	K63	GCA_019731115.1	V_parvula_str_K63_id_GCA_019731115_1	V. parvula	1001295B-180824-H5	GCA_015549975.1	V_parvula_str_1001295B_180824_H5_id_GCA_015549975_1	0.963404
V. parvula	KHUD-VP2	GCA_003584215.1	V_parvula_str_KHUD_VP2_id_GCA_003584215_1	V. parvula	1001295B-180824-H5	GCA_015549975.1	V_parvula_str_1001295B_180824_H5_id_GCA_015549975_1	0.959771
V. parvula	MCC755	GCA_018783925.1	V_parvula_str_MCC755_id_GCA_018783925_1	V. parvula	1001295B-180824-H5	GCA_015549975.1	V_parvula_str_1001295B_180824_H5_id_GCA_015549975_1	0.962082
V. parvula	MGYG-HGUT-01349	GCA_902374055.1	V_parvula_str_MGYG_HGUT_01349_id_GCA_902374055_1	V. parvula	1001295B-180824-H5	GCA_015549975.1	V_parvula_str_1001295B_180824_H5_id_GCA_015549975_1	0.966523
V. parvula	NCTC11810	GCA_900186885.1	V_parvula_str_NCTC11810_id_GCA_900186885_1	V. parvula	1001295B-180824-H5	GCA_015549975.1	V_parvula_str_1001295B_180824_H5_id_GCA_015549975_1	0.955277
V. parvula	SKV38	GCA_902810435.1	V_parvula_str_SKV38_id_GCA_902810435_1	V. parvula	1001295B-180824-H5	GCA_015549975.1	V_parvula_str_1001295B_180824_H5_id_GCA_015549975_1	0.961145
V. parvula	UMB0371	GCA_002847925.1	V_parvula_str_UMB0371_id_GCA_002847925_1	V. parvula	1001295B-180824-H5	GCA_015549975.1	V_parvula_str_1001295B_180824_H5_id_GCA_015549975_1	0.959266
V. parvula	UTDB1-3	GCA_002005185.1	V_parvula_str_UTDB1_3_id_GCA_002005185_1	V. parvula	1001295B-180824-H5	GCA_015549975.1	V_parvula_str_1001295B_180824_H5_id_GCA_015549975_1	0.963101
V. parvula	BgEED39	GCA_901876955.1	V_parvula_str_Veillonella_parvula_BgEED39_id_GCA_901876955_1	V. parvula	1001295B-180824-H5	GCA_015549975.1	V_parvula_str_1001295B_180824_H5_id_GCA_015549975_1	0.962243
V. ratti	MSK-5-1	GCA_020708935.1	V_ratti_str_MSK_5_1_id_GCA_020708935_1	V. parvula	1001295B-180824-H5	GCA_015549975.1	V_parvula_str_1001295B_180824_H5_id_GCA_015549975_1	0.692401
V. rogosae	JCM-15642	GCA_002959775.1	V_rogosae_str_JCM_15642_id_GCA_002959775_1	V. parvula	1001295B-180824-H5	GCA_015549975.1	V_parvula_str_1001295B_180824_H5_id_GCA_015549975_1	0.86816
V. seminalis	ADV4313-2	GCA_003992065.1	V_seminalis_str_ADV4313_2_id_GCA_003992065_1	V. parvula	1001295B-180824-H5	GCA_015549975.1	V_parvula_str_1001295B_180824_H5_id_GCA_015549975_1	0.695042
V. sp. HMT-780	F0422	GCA_000221605.2	V_sp_HMT_780_str_F0422_id_GCA_000221605_2	V. parvula	1001295B-180824-H5	GCA_015549975.1	V_parvula_str_1001295B_180824_H5_id_GCA_015549975_1	0.705339
V. sp.	3310	GCA_003999875.1	V_sp_str_3310_id_GCA_003999875_1	V. parvula	1001295B-180824-H5	GCA_015549975.1	V_parvula_str_1001295B_180824_H5_id_GCA_015549975_1	0.698621
V. sp.	3627	GCA_003992195.1	V_sp_str_3627_id_GCA_003992195_1	V. parvula	1001295B-180824-H5	GCA_015549975.1	V_parvula_str_1001295B_180824_H5_id_GCA_015549975_1	0.701017
V. sp.	3913	GCA_003992235.1	V_sp_str_3913_id_GCA_003992235_1	V. parvula	1001295B-180824-H5	GCA_015549975.1	V_parvula_str_1001295B_180824_H5_id_GCA_015549975_1	0.700984
V. sp.	3960	GCA_003991995.1	V_sp_str_3960_id_GCA_003991995_1	V. parvula	1001295B-180824-H5	GCA_015549975.1	V_parvula_str_1001295B_180824_H5_id_GCA_015549975_1	0.699619
V. sp.	1944-03-01	GCA_000163715.1	V_sp_str_3_1_44_id_GCA_000163715_1	V. parvula	1001295B-180824-H5	GCA_015549975.1	V_parvula_str_1001295B_180824_H5_id_GCA_015549975_1	0.96551
V. sp.	ACP1	GCA_000286635.1	V_sp_str_ACP1_id_GCA_000286635_1	V. parvula	1001295B-180824-H5	GCA_015549975.1	V_parvula_str_1001295B_180824_H5_id_GCA_015549975_1	0.793638
V. sp.	AF13-2	GCA_003603295.1	V_sp_str_AF13_2_id_GCA_003603295_1	V. parvula	1001295B-180824-H5	GCA_015549975.1	V_parvula_str_1001295B_180824_H5_id_GCA_015549975_1	0.963198
V. sp.	AF36-20BH	GCA_003602765.1	V_sp_str_AF36_20BH_id_GCA_003602765_1	V. parvula	1001295B-180824-H5	GCA_015549975.1	V_parvula_str_1001295B_180824_H5_id_GCA_015549975_1	0.961807
V. sp.	AM51-8BH	GCA_003463825.1	V_sp_str_AM51_8BH_id_GCA_003463825_1	V. parvula	1001295B-180824-H5	GCA_015549975.1	V_parvula_str_1001295B_180824_H5_id_GCA_015549975_1	0.865135
V. sp.	AS16	GCA_000517785.1	V_sp_str_AS16_id_GCA_000517785_1	V. parvula	1001295B-180824-H5	GCA_015549975.1	V_parvula_str_1001295B_180824_H5_id_GCA_015549975_1	0.795244
V. sp.	CHU110	GCA_003992255.1	V_sp_str_CHU110_id_GCA_003992255_1	V. parvula	1001295B-180824-H5	GCA_015549975.1	V_parvula_str_1001295B_180824_H5_id_GCA_015549975_1	0.697974
V. sp.	CHU594	GCA_003992265.1	V_sp_str_CHU594_id_GCA_003992265_1	V. parvula	1001295B-180824-H5	GCA_015549975.1	V_parvula_str_1001295B_180824_H5_id_GCA_015549975_1	0.700324
V. sp.	CHU732	GCA_003992085.1	V_sp_str_CHU732_id_GCA_003992085_1	V. parvula	1001295B-180824-H5	GCA_015549975.1	V_parvula_str_1001295B_180824_H5_id_GCA_015549975_1	0.702192
V. sp.	CHU740	GCA_003992055.1	V_sp_str_CHU740_id_GCA_003992055_1	V. parvula	1001295B-180824-H5	GCA_015549975.1	V_parvula_str_1001295B_180824_H5_id_GCA_015549975_1	0.701103
V. sp.	CLA-AA-H247	GCA_020687175.1	V_sp_str_CLA_AA_H247_id_GCA_020687175_1	V. parvula	1001295B-180824-H5	GCA_015549975.1	V_parvula_str_1001295B_180824_H5_id_GCA_015549975_1	0.864627
V. sp.	CNR-79-14	GCA_003992185.1	V_sp_str_CNR_79_14_id_GCA_003992185_1	V. parvula	1001295B-180824-H5	GCA_015549975.1	V_parvula_str_1001295B_180824_H5_id_GCA_015549975_1	0.702862
V. sp.	DNF00869	GCA_001553345.1	V_sp_str_DNF00869_id_GCA_001553345_1	V. parvula	1001295B-180824-H5	GCA_015549975.1	V_parvula_str_1001295B_180824_H5_id_GCA_015549975_1	0.6993
V. sp.	F0412	GCA_000183505.2	V_sp_str_F0412_id_GCA_000183505_2	V. parvula	1001295B-180824-H5	GCA_015549975.1	V_parvula_str_1001295B_180824_H5_id_GCA_015549975_1	0.867497
V. sp.	S12025-13	GCA_018406505.1	V_sp_str_S12025_13_id_GCA_018406505_1	V. parvula	1001295B-180824-H5	GCA_015549975.1	V_parvula_str_1001295B_180824_H5_id_GCA_015549975_1	0.864891
V. sp.	S13053-19	GCA_002959835.1	V_sp_str_S13053_19_id_GCA_002959835_1	V. parvula	1001295B-180824-H5	GCA_015549975.1	V_parvula_str_1001295B_180824_H5_id_GCA_015549975_1	0.86803
V. sp.	S13054-11	GCA_002959795.1	V_sp_str_S13054_11_id_GCA_002959795_1	V. parvula	1001295B-180824-H5	GCA_015549975.1	V_parvula_str_1001295B_180824_H5_id_GCA_015549975_1	0.961868
V. sp.	T11011-6	GCA_002959755.1	V_sp_str_T11011_6_id_GCA_002959755_1	V. parvula	1001295B-180824-H5	GCA_015549975.1	V_parvula_str_1001295B_180824_H5_id_GCA_015549975_1	0.864403
V. sp.	T14073-2	GCA_002959875.1	V_sp_str_T14073_2_id_GCA_002959875_1	V. parvula	1001295B-180824-H5	GCA_015549975.1	V_parvula_str_1001295B_180824_H5_id_GCA_015549975_1	0.86342
V. sp.	T34266-5	GCA_002959815.1	V_sp_str_T34266_5_id_GCA_002959815_1	V. parvula	1001295B-180824-H5	GCA_015549975.1	V_parvula_str_1001295B_180824_H5_id_GCA_015549975_1	0.793412
V. sp.	VA137	GCA_003992015.1	V_sp_str_VA137_id_GCA_003992015_1	V. parvula	1001295B-180824-H5	GCA_015549975.1	V_parvula_str_1001295B_180824_H5_id_GCA_015549975_1	0.700644
V. sp.	VA139	GCA_003992005.1	V_sp_str_VA139_id_GCA_003992005_1	V. parvula	1001295B-180824-H5	GCA_015549975.1	V_parvula_str_1001295B_180824_H5_id_GCA_015549975_1	0.700311
V. sp.	VA141	GCA_003992175.1	V_sp_str_VA141_id_GCA_003992175_1	V. parvula	1001295B-180824-H5	GCA_015549975.1	V_parvula_str_1001295B_180824_H5_id_GCA_015549975_1	0.700878
V. sp.	VA142	GCA_003992135.1	V_sp_str_VA142_id_GCA_003992135_1	V. parvula	1001295B-180824-H5	GCA_015549975.1	V_parvula_str_1001295B_180824_H5_id_GCA_015549975_1	0.70179
V. tobetsuensis	ATCC-BAA-2400	GCA_001078375.1	V_tobetsuensis_str_ATCC_BAA_2400_id_GCA_001078375_1	V. parvula	1001295B-180824-H5	GCA_015549975.1	V_parvula_str_1001295B_180824_H5_id_GCA_015549975_1	0.798358
V. tobetsuensis	PAGU-1578	GCA_005403165.1	V_tobetsuensis_str_PAGU_1578_id_GCA_005403165_1	V. parvula	1001295B-180824-H5	GCA_015549975.1	V_parvula_str_1001295B_180824_H5_id_GCA_015549975_1	0.796884
V. tobetsuensis	PAGU-1579	GCA_005403265.1	V_tobetsuensis_str_PAGU_1579_id_GCA_005403265_1	V. parvula	1001295B-180824-H5	GCA_015549975.1	V_parvula_str_1001295B_180824_H5_id_GCA_015549975_1	0.796081
V. tobetsuensis	Y6	GCA_002959935.1	V_tobetsuensis_str_Y6_id_GCA_002959935_1	V. parvula	1001295B-180824-H5	GCA_015549975.1	V_parvula_str_1001295B_180824_H5_id_GCA_015549975_1	0.796224
V. atypica	ACS-049-V-Sch6	GCA_000179735.1	V_atypica_str_ACS_049_V_Sch6_id_GCA_000179735_1	V. parvula	ACS-068-V-Sch12	GCA_000215025.2	V_parvula_str_ACS_068_V_Sch12_id_GCA_000215025_2	0.793748
V. atypica	ACS-134-V-Col7a	GCA_000179755.1	V_atypica_str_ACS_134_V_Col7a_id_GCA_000179755_1	V. parvula	ACS-068-V-Sch12	GCA_000215025.2	V_parvula_str_ACS_068_V_Sch12_id_GCA_000215025_2	0.796608
V. atypica	AF36-15BH	GCA_003474825.1	V_atypica_str_AF36_15BH_id_GCA_003474825_1	V. parvula	ACS-068-V-Sch12	GCA_000215025.2	V_parvula_str_ACS_068_V_Sch12_id_GCA_000215025_2	0.794196
V. atypica	ATCC-17744	GCA_002959915.1	V_atypica_str_ATCC_17744_id_GCA_002959915_1	V. parvula	ACS-068-V-Sch12	GCA_000215025.2	V_parvula_str_ACS_068_V_Sch12_id_GCA_000215025_2	0.794558
V. atypica	CMW7756B	GCA_001546845.1	V_atypica_str_CMW7756B_id_GCA_001546845_1	V. parvula	ACS-068-V-Sch12	GCA_000215025.2	V_parvula_str_ACS_068_V_Sch12_id_GCA_000215025_2	0.795471
V. atypica	DFI-2-98	GCA_020560985.1	V_atypica_str_DFI_2_98_id_GCA_020560985_1	V. parvula	ACS-068-V-Sch12	GCA_000215025.2	V_parvula_str_ACS_068_V_Sch12_id_GCA_000215025_2	0.79395
V. atypica	DFI-4-11	GCA_020559285.1	V_atypica_str_DFI_4_11_id_GCA_020559285_1	V. parvula	ACS-068-V-Sch12	GCA_000215025.2	V_parvula_str_ACS_068_V_Sch12_id_GCA_000215025_2	0.79431
V. atypica	KHUD-V1	GCA_003605975.1	V_atypica_str_KHUD_V1_id_GCA_003605975_1	V. parvula	ACS-068-V-Sch12	GCA_000215025.2	V_parvula_str_ACS_068_V_Sch12_id_GCA_000215025_2	0.793581
V. atypica	MGYG-HGUT-01444	GCA_902375065.1	V_atypica_str_MGYG_HGUT_01444_id_GCA_902375065_1	V. parvula	ACS-068-V-Sch12	GCA_000215025.2	V_parvula_str_ACS_068_V_Sch12_id_GCA_000215025_2	0.794522
V. atypica	OK5	GCA_002082765.1	V_atypica_str_OK5_id_GCA_002082765_1	V. parvula	ACS-068-V-Sch12	GCA_000215025.2	V_parvula_str_ACS_068_V_Sch12_id_GCA_000215025_2	0.794794
V. atypica	BgEED38	GCA_901875535.1	V_atypica_str_Veillonella_atypica_BgEED38_id_GCA_901875535_1	V. parvula	ACS-068-V-Sch12	GCA_000215025.2	V_parvula_str_ACS_068_V_Sch12_id_GCA_000215025_2	0.792749
V. denticariosi	JCM-15641	GCA_002959855.1	V_denticariosi_str_JCM_15641_id_GCA_002959855_1	V. parvula	ACS-068-V-Sch12	GCA_000215025.2	V_parvula_str_ACS_068_V_Sch12_id_GCA_000215025_2	0.794319
V. dispar	1001216B-150713-A10	GCA_015547025.1	V_dispar_str_1001216B_150713_A10_id_GCA_015547025_1	V. parvula	ACS-068-V-Sch12	GCA_000215025.2	V_parvula_str_ACS_068_V_Sch12_id_GCA_000215025_2	0.863804
V. dispar	ATCC-17748	GCA_000160015.1	V_dispar_str_ATCC_17748_id_GCA_000160015_1	V. parvula	ACS-068-V-Sch12	GCA_000215025.2	V_parvula_str_ACS_068_V_Sch12_id_GCA_000215025_2	0.866695
V. dispar	BIOML-A2	GCA_009710825.1	V_dispar_str_BIOML_A2_id_GCA_009710825_1	V. parvula	ACS-068-V-Sch12	GCA_000215025.2	V_parvula_str_ACS_068_V_Sch12_id_GCA_000215025_2	0.863807
V. dispar	DNF00926	GCA_001553315.1	V_dispar_str_DNF00926_id_GCA_001553315_1	V. parvula	ACS-068-V-Sch12	GCA_000215025.2	V_parvula_str_ACS_068_V_Sch12_id_GCA_000215025_2	0.864428
V. dispar	MGYG-HGUT-00214	GCA_902364435.1	V_dispar_str_MGYG_HGUT_00214_id_GCA_902364435_1	V. parvula	ACS-068-V-Sch12	GCA_000215025.2	V_parvula_str_ACS_068_V_Sch12_id_GCA_000215025_2	0.865966
V. infantium	T11011-4	GCA_002959895.1	V_infantium_str_T11011_4_id_GCA_002959895_1	V. parvula	ACS-068-V-Sch12	GCA_000215025.2	V_parvula_str_ACS_068_V_Sch12_id_GCA_000215025_2	0.865265
V. montpellierensis	DSM-17217	GCA_000426745.1	V_montpellierensis_str_DSM_17217_id_GCA_000426745_1	V. parvula	ACS-068-V-Sch12	GCA_000215025.2	V_parvula_str_ACS_068_V_Sch12_id_GCA_000215025_2	0.703316
V. nakazawae	DFI-4-35	GCA_020593325.1	V_nakazawae_str_DFI_4_35_id_GCA_020593325_1	V. parvula	ACS-068-V-Sch12	GCA_000215025.2	V_parvula_str_ACS_068_V_Sch12_id_GCA_000215025_2	0.864709
V. nakazawae	T1-7	GCA_013393365.1	V_nakazawae_str_T1_7_id_GCA_013393365_1	V. parvula	ACS-068-V-Sch12	GCA_000215025.2	V_parvula_str_ACS_068_V_Sch12_id_GCA_000215025_2	0.865402
V. parvula	1001216B-150713-F11	GCA_015554925.1	V_parvula_str_1001216B_150713_F11_id_GCA_015554925_1	V. parvula	ACS-068-V-Sch12	GCA_000215025.2	V_parvula_str_ACS_068_V_Sch12_id_GCA_000215025_2	0.964406
V. parvula	1001295B-180824-H5	GCA_015549975.1	V_parvula_str_1001295B_180824_H5_id_GCA_015549975_1	V. parvula	ACS-068-V-Sch12	GCA_000215025.2	V_parvula_str_ACS_068_V_Sch12_id_GCA_000215025_2	0.964743
V. parvula	ACS-068-V-Sch12	GCA_000215025.2	V_parvula_str_ACS_068_V_Sch12_id_GCA_000215025_2	V. parvula	ACS-068-V-Sch12	GCA_000215025.2	V_parvula_str_ACS_068_V_Sch12_id_GCA_000215025_2	1
V. parvula	AF04-47	GCA_003465965.1	V_parvula_str_AF04_47_id_GCA_003465965_1	V. parvula	ACS-068-V-Sch12	GCA_000215025.2	V_parvula_str_ACS_068_V_Sch12_id_GCA_000215025_2	0.966114
V. parvula	AM48-14BH	GCA_003464005.1	V_parvula_str_AM48_14BH_id_GCA_003464005_1	V. parvula	ACS-068-V-Sch12	GCA_000215025.2	V_parvula_str_ACS_068_V_Sch12_id_GCA_000215025_2	0.960728
V. parvula	ATCC-17745	GCA_000177435.1	V_parvula_str_ATCC_17745_id_GCA_000177435_1	V. parvula	ACS-068-V-Sch12	GCA_000215025.2	V_parvula_str_ACS_068_V_Sch12_id_GCA_000215025_2	0.961573
V. parvula	BIOML-A2	GCA_009710775.1	V_parvula_str_BIOML_A2_id_GCA_009710775_1	V. parvula	ACS-068-V-Sch12	GCA_000215025.2	V_parvula_str_ACS_068_V_Sch12_id_GCA_000215025_2	0.96308
V. parvula	DFI-7-66	GCA_020559585.1	V_parvula_str_DFI_7_66_id_GCA_020559585_1	V. parvula	ACS-068-V-Sch12	GCA_000215025.2	V_parvula_str_ACS_068_V_Sch12_id_GCA_000215025_2	0.961945
V. parvula	DFI-7-67	GCA_020559605.1	V_parvula_str_DFI_7_67_id_GCA_020559605_1	V. parvula	ACS-068-V-Sch12	GCA_000215025.2	V_parvula_str_ACS_068_V_Sch12_id_GCA_000215025_2	0.959484
V. parvula	DNF00876	GCA_001553335.1	V_parvula_str_DNF00876_id_GCA_001553335_1	V. parvula	ACS-068-V-Sch12	GCA_000215025.2	V_parvula_str_ACS_068_V_Sch12_id_GCA_000215025_2	0.953815
V. parvula	HSIVP1	GCA_000448705.1	V_parvula_str_HSIVP1_id_GCA_000448705_1	V. parvula	ACS-068-V-Sch12	GCA_000215025.2	V_parvula_str_ACS_068_V_Sch12_id_GCA_000215025_2	0.959131
V. parvula	K63	GCA_019731115.1	V_parvula_str_K63_id_GCA_019731115_1	V. parvula	ACS-068-V-Sch12	GCA_000215025.2	V_parvula_str_ACS_068_V_Sch12_id_GCA_000215025_2	0.965361
V. parvula	KHUD-VP2	GCA_003584215.1	V_parvula_str_KHUD_VP2_id_GCA_003584215_1	V. parvula	ACS-068-V-Sch12	GCA_000215025.2	V_parvula_str_ACS_068_V_Sch12_id_GCA_000215025_2	0.956895
V. parvula	MCC755	GCA_018783925.1	V_parvula_str_MCC755_id_GCA_018783925_1	V. parvula	ACS-068-V-Sch12	GCA_000215025.2	V_parvula_str_ACS_068_V_Sch12_id_GCA_000215025_2	0.964942
V. parvula	MGYG-HGUT-01349	GCA_902374055.1	V_parvula_str_MGYG_HGUT_01349_id_GCA_902374055_1	V. parvula	ACS-068-V-Sch12	GCA_000215025.2	V_parvula_str_ACS_068_V_Sch12_id_GCA_000215025_2	0.962595
V. parvula	NCTC11810	GCA_900186885.1	V_parvula_str_NCTC11810_id_GCA_900186885_1	V. parvula	ACS-068-V-Sch12	GCA_000215025.2	V_parvula_str_ACS_068_V_Sch12_id_GCA_000215025_2	0.953243
V. parvula	SKV38	GCA_902810435.1	V_parvula_str_SKV38_id_GCA_902810435_1	V. parvula	ACS-068-V-Sch12	GCA_000215025.2	V_parvula_str_ACS_068_V_Sch12_id_GCA_000215025_2	0.957928
V. parvula	UMB0371	GCA_002847925.1	V_parvula_str_UMB0371_id_GCA_002847925_1	V. parvula	ACS-068-V-Sch12	GCA_000215025.2	V_parvula_str_ACS_068_V_Sch12_id_GCA_000215025_2	0.957713
V. parvula	UTDB1-3	GCA_002005185.1	V_parvula_str_UTDB1_3_id_GCA_002005185_1	V. parvula	ACS-068-V-Sch12	GCA_000215025.2	V_parvula_str_ACS_068_V_Sch12_id_GCA_000215025_2	0.958059
V. parvula	BgEED39	GCA_901876955.1	V_parvula_str_Veillonella_parvula_BgEED39_id_GCA_901876955_1	V. parvula	ACS-068-V-Sch12	GCA_000215025.2	V_parvula_str_ACS_068_V_Sch12_id_GCA_000215025_2	0.961177
V. ratti	MSK-5-1	GCA_020708935.1	V_ratti_str_MSK_5_1_id_GCA_020708935_1	V. parvula	ACS-068-V-Sch12	GCA_000215025.2	V_parvula_str_ACS_068_V_Sch12_id_GCA_000215025_2	0.692877
V. rogosae	JCM-15642	GCA_002959775.1	V_rogosae_str_JCM_15642_id_GCA_002959775_1	V. parvula	ACS-068-V-Sch12	GCA_000215025.2	V_parvula_str_ACS_068_V_Sch12_id_GCA_000215025_2	0.868256
V. seminalis	ADV4313-2	GCA_003992065.1	V_seminalis_str_ADV4313_2_id_GCA_003992065_1	V. parvula	ACS-068-V-Sch12	GCA_000215025.2	V_parvula_str_ACS_068_V_Sch12_id_GCA_000215025_2	0.696733
V. sp. HMT-780	F0422	GCA_000221605.2	V_sp_HMT_780_str_F0422_id_GCA_000221605_2	V. parvula	ACS-068-V-Sch12	GCA_000215025.2	V_parvula_str_ACS_068_V_Sch12_id_GCA_000215025_2	0.704261
V. sp.	3310	GCA_003999875.1	V_sp_str_3310_id_GCA_003999875_1	V. parvula	ACS-068-V-Sch12	GCA_000215025.2	V_parvula_str_ACS_068_V_Sch12_id_GCA_000215025_2	0.69813
V. sp.	3627	GCA_003992195.1	V_sp_str_3627_id_GCA_003992195_1	V. parvula	ACS-068-V-Sch12	GCA_000215025.2	V_parvula_str_ACS_068_V_Sch12_id_GCA_000215025_2	0.702435
V. sp.	3913	GCA_003992235.1	V_sp_str_3913_id_GCA_003992235_1	V. parvula	ACS-068-V-Sch12	GCA_000215025.2	V_parvula_str_ACS_068_V_Sch12_id_GCA_000215025_2	0.700611
V. sp.	3960	GCA_003991995.1	V_sp_str_3960_id_GCA_003991995_1	V. parvula	ACS-068-V-Sch12	GCA_000215025.2	V_parvula_str_ACS_068_V_Sch12_id_GCA_000215025_2	0.699762
V. sp.	1944-03-01	GCA_000163715.1	V_sp_str_3_1_44_id_GCA_000163715_1	V. parvula	ACS-068-V-Sch12	GCA_000215025.2	V_parvula_str_ACS_068_V_Sch12_id_GCA_000215025_2	0.960979
V. sp.	ACP1	GCA_000286635.1	V_sp_str_ACP1_id_GCA_000286635_1	V. parvula	ACS-068-V-Sch12	GCA_000215025.2	V_parvula_str_ACS_068_V_Sch12_id_GCA_000215025_2	0.794037
V. sp.	AF13-2	GCA_003603295.1	V_sp_str_AF13_2_id_GCA_003603295_1	V. parvula	ACS-068-V-Sch12	GCA_000215025.2	V_parvula_str_ACS_068_V_Sch12_id_GCA_000215025_2	0.960892
V. sp.	AF36-20BH	GCA_003602765.1	V_sp_str_AF36_20BH_id_GCA_003602765_1	V. parvula	ACS-068-V-Sch12	GCA_000215025.2	V_parvula_str_ACS_068_V_Sch12_id_GCA_000215025_2	0.958529
V. sp.	AM51-8BH	GCA_003463825.1	V_sp_str_AM51_8BH_id_GCA_003463825_1	V. parvula	ACS-068-V-Sch12	GCA_000215025.2	V_parvula_str_ACS_068_V_Sch12_id_GCA_000215025_2	0.865588
V. sp.	AS16	GCA_000517785.1	V_sp_str_AS16_id_GCA_000517785_1	V. parvula	ACS-068-V-Sch12	GCA_000215025.2	V_parvula_str_ACS_068_V_Sch12_id_GCA_000215025_2	0.795724
V. sp.	CHU110	GCA_003992255.1	V_sp_str_CHU110_id_GCA_003992255_1	V. parvula	ACS-068-V-Sch12	GCA_000215025.2	V_parvula_str_ACS_068_V_Sch12_id_GCA_000215025_2	0.699413
V. sp.	CHU594	GCA_003992265.1	V_sp_str_CHU594_id_GCA_003992265_1	V. parvula	ACS-068-V-Sch12	GCA_000215025.2	V_parvula_str_ACS_068_V_Sch12_id_GCA_000215025_2	0.701517
V. sp.	CHU732	GCA_003992085.1	V_sp_str_CHU732_id_GCA_003992085_1	V. parvula	ACS-068-V-Sch12	GCA_000215025.2	V_parvula_str_ACS_068_V_Sch12_id_GCA_000215025_2	0.702144
V. sp.	CHU740	GCA_003992055.1	V_sp_str_CHU740_id_GCA_003992055_1	V. parvula	ACS-068-V-Sch12	GCA_000215025.2	V_parvula_str_ACS_068_V_Sch12_id_GCA_000215025_2	0.701044
V. sp.	CLA-AA-H247	GCA_020687175.1	V_sp_str_CLA_AA_H247_id_GCA_020687175_1	V. parvula	ACS-068-V-Sch12	GCA_000215025.2	V_parvula_str_ACS_068_V_Sch12_id_GCA_000215025_2	0.866415
V. sp.	CNR-79-14	GCA_003992185.1	V_sp_str_CNR_79_14_id_GCA_003992185_1	V. parvula	ACS-068-V-Sch12	GCA_000215025.2	V_parvula_str_ACS_068_V_Sch12_id_GCA_000215025_2	0.703034
V. sp.	DNF00869	GCA_001553345.1	V_sp_str_DNF00869_id_GCA_001553345_1	V. parvula	ACS-068-V-Sch12	GCA_000215025.2	V_parvula_str_ACS_068_V_Sch12_id_GCA_000215025_2	0.699341
V. sp.	F0412	GCA_000183505.2	V_sp_str_F0412_id_GCA_000183505_2	V. parvula	ACS-068-V-Sch12	GCA_000215025.2	V_parvula_str_ACS_068_V_Sch12_id_GCA_000215025_2	0.868532
V. sp.	S12025-13	GCA_018406505.1	V_sp_str_S12025_13_id_GCA_018406505_1	V. parvula	ACS-068-V-Sch12	GCA_000215025.2	V_parvula_str_ACS_068_V_Sch12_id_GCA_000215025_2	0.866031
V. sp.	S13053-19	GCA_002959835.1	V_sp_str_S13053_19_id_GCA_002959835_1	V. parvula	ACS-068-V-Sch12	GCA_000215025.2	V_parvula_str_ACS_068_V_Sch12_id_GCA_000215025_2	0.866771
V. sp.	S13054-11	GCA_002959795.1	V_sp_str_S13054_11_id_GCA_002959795_1	V. parvula	ACS-068-V-Sch12	GCA_000215025.2	V_parvula_str_ACS_068_V_Sch12_id_GCA_000215025_2	0.961265
V. sp.	T11011-6	GCA_002959755.1	V_sp_str_T11011_6_id_GCA_002959755_1	V. parvula	ACS-068-V-Sch12	GCA_000215025.2	V_parvula_str_ACS_068_V_Sch12_id_GCA_000215025_2	0.865401
V. sp.	T14073-2	GCA_002959875.1	V_sp_str_T14073_2_id_GCA_002959875_1	V. parvula	ACS-068-V-Sch12	GCA_000215025.2	V_parvula_str_ACS_068_V_Sch12_id_GCA_000215025_2	0.864707
V. sp.	T34266-5	GCA_002959815.1	V_sp_str_T34266_5_id_GCA_002959815_1	V. parvula	ACS-068-V-Sch12	GCA_000215025.2	V_parvula_str_ACS_068_V_Sch12_id_GCA_000215025_2	0.794414
V. sp.	VA137	GCA_003992015.1	V_sp_str_VA137_id_GCA_003992015_1	V. parvula	ACS-068-V-Sch12	GCA_000215025.2	V_parvula_str_ACS_068_V_Sch12_id_GCA_000215025_2	0.701971
V. sp.	VA139	GCA_003992005.1	V_sp_str_VA139_id_GCA_003992005_1	V. parvula	ACS-068-V-Sch12	GCA_000215025.2	V_parvula_str_ACS_068_V_Sch12_id_GCA_000215025_2	0.700977
V. sp.	VA141	GCA_003992175.1	V_sp_str_VA141_id_GCA_003992175_1	V. parvula	ACS-068-V-Sch12	GCA_000215025.2	V_parvula_str_ACS_068_V_Sch12_id_GCA_000215025_2	0.702508
V. sp.	VA142	GCA_003992135.1	V_sp_str_VA142_id_GCA_003992135_1	V. parvula	ACS-068-V-Sch12	GCA_000215025.2	V_parvula_str_ACS_068_V_Sch12_id_GCA_000215025_2	0.700971
V. tobetsuensis	ATCC-BAA-2400	GCA_001078375.1	V_tobetsuensis_str_ATCC_BAA_2400_id_GCA_001078375_1	V. parvula	ACS-068-V-Sch12	GCA_000215025.2	V_parvula_str_ACS_068_V_Sch12_id_GCA_000215025_2	0.798615
V. tobetsuensis	PAGU-1578	GCA_005403165.1	V_tobetsuensis_str_PAGU_1578_id_GCA_005403165_1	V. parvula	ACS-068-V-Sch12	GCA_000215025.2	V_parvula_str_ACS_068_V_Sch12_id_GCA_000215025_2	0.795959
V. tobetsuensis	PAGU-1579	GCA_005403265.1	V_tobetsuensis_str_PAGU_1579_id_GCA_005403265_1	V. parvula	ACS-068-V-Sch12	GCA_000215025.2	V_parvula_str_ACS_068_V_Sch12_id_GCA_000215025_2	0.795942
V. tobetsuensis	Y6	GCA_002959935.1	V_tobetsuensis_str_Y6_id_GCA_002959935_1	V. parvula	ACS-068-V-Sch12	GCA_000215025.2	V_parvula_str_ACS_068_V_Sch12_id_GCA_000215025_2	0.796504
V. atypica	ACS-049-V-Sch6	GCA_000179735.1	V_atypica_str_ACS_049_V_Sch6_id_GCA_000179735_1	V. parvula	AF04-47	GCA_003465965.1	V_parvula_str_AF04_47_id_GCA_003465965_1	0.794298
V. atypica	ACS-134-V-Col7a	GCA_000179755.1	V_atypica_str_ACS_134_V_Col7a_id_GCA_000179755_1	V. parvula	AF04-47	GCA_003465965.1	V_parvula_str_AF04_47_id_GCA_003465965_1	0.794923
V. atypica	AF36-15BH	GCA_003474825.1	V_atypica_str_AF36_15BH_id_GCA_003474825_1	V. parvula	AF04-47	GCA_003465965.1	V_parvula_str_AF04_47_id_GCA_003465965_1	0.795096
V. atypica	ATCC-17744	GCA_002959915.1	V_atypica_str_ATCC_17744_id_GCA_002959915_1	V. parvula	AF04-47	GCA_003465965.1	V_parvula_str_AF04_47_id_GCA_003465965_1	0.795876
V. atypica	CMW7756B	GCA_001546845.1	V_atypica_str_CMW7756B_id_GCA_001546845_1	V. parvula	AF04-47	GCA_003465965.1	V_parvula_str_AF04_47_id_GCA_003465965_1	0.794657
V. atypica	DFI-2-98	GCA_020560985.1	V_atypica_str_DFI_2_98_id_GCA_020560985_1	V. parvula	AF04-47	GCA_003465965.1	V_parvula_str_AF04_47_id_GCA_003465965_1	0.796301
V. atypica	DFI-4-11	GCA_020559285.1	V_atypica_str_DFI_4_11_id_GCA_020559285_1	V. parvula	AF04-47	GCA_003465965.1	V_parvula_str_AF04_47_id_GCA_003465965_1	0.794706
V. atypica	KHUD-V1	GCA_003605975.1	V_atypica_str_KHUD_V1_id_GCA_003605975_1	V. parvula	AF04-47	GCA_003465965.1	V_parvula_str_AF04_47_id_GCA_003465965_1	0.794499
V. atypica	MGYG-HGUT-01444	GCA_902375065.1	V_atypica_str_MGYG_HGUT_01444_id_GCA_902375065_1	V. parvula	AF04-47	GCA_003465965.1	V_parvula_str_AF04_47_id_GCA_003465965_1	0.794555
V. atypica	OK5	GCA_002082765.1	V_atypica_str_OK5_id_GCA_002082765_1	V. parvula	AF04-47	GCA_003465965.1	V_parvula_str_AF04_47_id_GCA_003465965_1	0.795747
V. atypica	BgEED38	GCA_901875535.1	V_atypica_str_Veillonella_atypica_BgEED38_id_GCA_901875535_1	V. parvula	AF04-47	GCA_003465965.1	V_parvula_str_AF04_47_id_GCA_003465965_1	0.793054
V. denticariosi	JCM-15641	GCA_002959855.1	V_denticariosi_str_JCM_15641_id_GCA_002959855_1	V. parvula	AF04-47	GCA_003465965.1	V_parvula_str_AF04_47_id_GCA_003465965_1	0.795589
V. dispar	1001216B-150713-A10	GCA_015547025.1	V_dispar_str_1001216B_150713_A10_id_GCA_015547025_1	V. parvula	AF04-47	GCA_003465965.1	V_parvula_str_AF04_47_id_GCA_003465965_1	0.863781
V. dispar	ATCC-17748	GCA_000160015.1	V_dispar_str_ATCC_17748_id_GCA_000160015_1	V. parvula	AF04-47	GCA_003465965.1	V_parvula_str_AF04_47_id_GCA_003465965_1	0.865696
V. dispar	BIOML-A2	GCA_009710825.1	V_dispar_str_BIOML_A2_id_GCA_009710825_1	V. parvula	AF04-47	GCA_003465965.1	V_parvula_str_AF04_47_id_GCA_003465965_1	0.862925
V. dispar	DNF00926	GCA_001553315.1	V_dispar_str_DNF00926_id_GCA_001553315_1	V. parvula	AF04-47	GCA_003465965.1	V_parvula_str_AF04_47_id_GCA_003465965_1	0.864856
V. dispar	MGYG-HGUT-00214	GCA_902364435.1	V_dispar_str_MGYG_HGUT_00214_id_GCA_902364435_1	V. parvula	AF04-47	GCA_003465965.1	V_parvula_str_AF04_47_id_GCA_003465965_1	0.865945
V. infantium	T11011-4	GCA_002959895.1	V_infantium_str_T11011_4_id_GCA_002959895_1	V. parvula	AF04-47	GCA_003465965.1	V_parvula_str_AF04_47_id_GCA_003465965_1	0.865267
V. montpellierensis	DSM-17217	GCA_000426745.1	V_montpellierensis_str_DSM_17217_id_GCA_000426745_1	V. parvula	AF04-47	GCA_003465965.1	V_parvula_str_AF04_47_id_GCA_003465965_1	0.705464
V. nakazawae	DFI-4-35	GCA_020593325.1	V_nakazawae_str_DFI_4_35_id_GCA_020593325_1	V. parvula	AF04-47	GCA_003465965.1	V_parvula_str_AF04_47_id_GCA_003465965_1	0.864693
V. nakazawae	T1-7	GCA_013393365.1	V_nakazawae_str_T1_7_id_GCA_013393365_1	V. parvula	AF04-47	GCA_003465965.1	V_parvula_str_AF04_47_id_GCA_003465965_1	0.86619
V. parvula	1001216B-150713-F11	GCA_015554925.1	V_parvula_str_1001216B_150713_F11_id_GCA_015554925_1	V. parvula	AF04-47	GCA_003465965.1	V_parvula_str_AF04_47_id_GCA_003465965_1	0.961706
V. parvula	1001295B-180824-H5	GCA_015549975.1	V_parvula_str_1001295B_180824_H5_id_GCA_015549975_1	V. parvula	AF04-47	GCA_003465965.1	V_parvula_str_AF04_47_id_GCA_003465965_1	0.964058
V. parvula	ACS-068-V-Sch12	GCA_000215025.2	V_parvula_str_ACS_068_V_Sch12_id_GCA_000215025_2	V. parvula	AF04-47	GCA_003465965.1	V_parvula_str_AF04_47_id_GCA_003465965_1	0.966565
V. parvula	AF04-47	GCA_003465965.1	V_parvula_str_AF04_47_id_GCA_003465965_1	V. parvula	AF04-47	GCA_003465965.1	V_parvula_str_AF04_47_id_GCA_003465965_1	1
V. parvula	AM48-14BH	GCA_003464005.1	V_parvula_str_AM48_14BH_id_GCA_003464005_1	V. parvula	AF04-47	GCA_003465965.1	V_parvula_str_AF04_47_id_GCA_003465965_1	0.964378
V. parvula	ATCC-17745	GCA_000177435.1	V_parvula_str_ATCC_17745_id_GCA_000177435_1	V. parvula	AF04-47	GCA_003465965.1	V_parvula_str_AF04_47_id_GCA_003465965_1	0.962813
V. parvula	BIOML-A2	GCA_009710775.1	V_parvula_str_BIOML_A2_id_GCA_009710775_1	V. parvula	AF04-47	GCA_003465965.1	V_parvula_str_AF04_47_id_GCA_003465965_1	0.965415
V. parvula	DFI-7-66	GCA_020559585.1	V_parvula_str_DFI_7_66_id_GCA_020559585_1	V. parvula	AF04-47	GCA_003465965.1	V_parvula_str_AF04_47_id_GCA_003465965_1	0.96274
V. parvula	DFI-7-67	GCA_020559605.1	V_parvula_str_DFI_7_67_id_GCA_020559605_1	V. parvula	AF04-47	GCA_003465965.1	V_parvula_str_AF04_47_id_GCA_003465965_1	0.958464
V. parvula	DNF00876	GCA_001553335.1	V_parvula_str_DNF00876_id_GCA_001553335_1	V. parvula	AF04-47	GCA_003465965.1	V_parvula_str_AF04_47_id_GCA_003465965_1	0.955436
V. parvula	HSIVP1	GCA_000448705.1	V_parvula_str_HSIVP1_id_GCA_000448705_1	V. parvula	AF04-47	GCA_003465965.1	V_parvula_str_AF04_47_id_GCA_003465965_1	0.958991
V. parvula	K63	GCA_019731115.1	V_parvula_str_K63_id_GCA_019731115_1	V. parvula	AF04-47	GCA_003465965.1	V_parvula_str_AF04_47_id_GCA_003465965_1	0.963366
V. parvula	KHUD-VP2	GCA_003584215.1	V_parvula_str_KHUD_VP2_id_GCA_003584215_1	V. parvula	AF04-47	GCA_003465965.1	V_parvula_str_AF04_47_id_GCA_003465965_1	0.960061
V. parvula	MCC755	GCA_018783925.1	V_parvula_str_MCC755_id_GCA_018783925_1	V. parvula	AF04-47	GCA_003465965.1	V_parvula_str_AF04_47_id_GCA_003465965_1	0.965356
V. parvula	MGYG-HGUT-01349	GCA_902374055.1	V_parvula_str_MGYG_HGUT_01349_id_GCA_902374055_1	V. parvula	AF04-47	GCA_003465965.1	V_parvula_str_AF04_47_id_GCA_003465965_1	0.962637
V. parvula	NCTC11810	GCA_900186885.1	V_parvula_str_NCTC11810_id_GCA_900186885_1	V. parvula	AF04-47	GCA_003465965.1	V_parvula_str_AF04_47_id_GCA_003465965_1	0.949868
V. parvula	SKV38	GCA_902810435.1	V_parvula_str_SKV38_id_GCA_902810435_1	V. parvula	AF04-47	GCA_003465965.1	V_parvula_str_AF04_47_id_GCA_003465965_1	0.959679
V. parvula	UMB0371	GCA_002847925.1	V_parvula_str_UMB0371_id_GCA_002847925_1	V. parvula	AF04-47	GCA_003465965.1	V_parvula_str_AF04_47_id_GCA_003465965_1	0.956393
V. parvula	UTDB1-3	GCA_002005185.1	V_parvula_str_UTDB1_3_id_GCA_002005185_1	V. parvula	AF04-47	GCA_003465965.1	V_parvula_str_AF04_47_id_GCA_003465965_1	0.961577
V. parvula	BgEED39	GCA_901876955.1	V_parvula_str_Veillonella_parvula_BgEED39_id_GCA_901876955_1	V. parvula	AF04-47	GCA_003465965.1	V_parvula_str_AF04_47_id_GCA_003465965_1	0.965807
V. ratti	MSK-5-1	GCA_020708935.1	V_ratti_str_MSK_5_1_id_GCA_020708935_1	V. parvula	AF04-47	GCA_003465965.1	V_parvula_str_AF04_47_id_GCA_003465965_1	0.698946
V. rogosae	JCM-15642	GCA_002959775.1	V_rogosae_str_JCM_15642_id_GCA_002959775_1	V. parvula	AF04-47	GCA_003465965.1	V_parvula_str_AF04_47_id_GCA_003465965_1	0.868869
V. seminalis	ADV4313-2	GCA_003992065.1	V_seminalis_str_ADV4313_2_id_GCA_003992065_1	V. parvula	AF04-47	GCA_003465965.1	V_parvula_str_AF04_47_id_GCA_003465965_1	0.69596
V. sp. HMT-780	F0422	GCA_000221605.2	V_sp_HMT_780_str_F0422_id_GCA_000221605_2	V. parvula	AF04-47	GCA_003465965.1	V_parvula_str_AF04_47_id_GCA_003465965_1	0.705513
V. sp.	3310	GCA_003999875.1	V_sp_str_3310_id_GCA_003999875_1	V. parvula	AF04-47	GCA_003465965.1	V_parvula_str_AF04_47_id_GCA_003465965_1	0.708238
V. sp.	3627	GCA_003992195.1	V_sp_str_3627_id_GCA_003992195_1	V. parvula	AF04-47	GCA_003465965.1	V_parvula_str_AF04_47_id_GCA_003465965_1	0.701979
V. sp.	3913	GCA_003992235.1	V_sp_str_3913_id_GCA_003992235_1	V. parvula	AF04-47	GCA_003465965.1	V_parvula_str_AF04_47_id_GCA_003465965_1	0.69989
V. sp.	3960	GCA_003991995.1	V_sp_str_3960_id_GCA_003991995_1	V. parvula	AF04-47	GCA_003465965.1	V_parvula_str_AF04_47_id_GCA_003465965_1	0.700431
V. sp.	1944-03-01	GCA_000163715.1	V_sp_str_3_1_44_id_GCA_000163715_1	V. parvula	AF04-47	GCA_003465965.1	V_parvula_str_AF04_47_id_GCA_003465965_1	0.962593
V. sp.	ACP1	GCA_000286635.1	V_sp_str_ACP1_id_GCA_000286635_1	V. parvula	AF04-47	GCA_003465965.1	V_parvula_str_AF04_47_id_GCA_003465965_1	0.793661
V. sp.	AF13-2	GCA_003603295.1	V_sp_str_AF13_2_id_GCA_003603295_1	V. parvula	AF04-47	GCA_003465965.1	V_parvula_str_AF04_47_id_GCA_003465965_1	0.961107
V. sp.	AF36-20BH	GCA_003602765.1	V_sp_str_AF36_20BH_id_GCA_003602765_1	V. parvula	AF04-47	GCA_003465965.1	V_parvula_str_AF04_47_id_GCA_003465965_1	0.958995
V. sp.	AM51-8BH	GCA_003463825.1	V_sp_str_AM51_8BH_id_GCA_003463825_1	V. parvula	AF04-47	GCA_003465965.1	V_parvula_str_AF04_47_id_GCA_003465965_1	0.866479
V. sp.	AS16	GCA_000517785.1	V_sp_str_AS16_id_GCA_000517785_1	V. parvula	AF04-47	GCA_003465965.1	V_parvula_str_AF04_47_id_GCA_003465965_1	0.796358
V. sp.	CHU110	GCA_003992255.1	V_sp_str_CHU110_id_GCA_003992255_1	V. parvula	AF04-47	GCA_003465965.1	V_parvula_str_AF04_47_id_GCA_003465965_1	0.700564
V. sp.	CHU594	GCA_003992265.1	V_sp_str_CHU594_id_GCA_003992265_1	V. parvula	AF04-47	GCA_003465965.1	V_parvula_str_AF04_47_id_GCA_003465965_1	0.702678
V. sp.	CHU732	GCA_003992085.1	V_sp_str_CHU732_id_GCA_003992085_1	V. parvula	AF04-47	GCA_003465965.1	V_parvula_str_AF04_47_id_GCA_003465965_1	0.709588
V. sp.	CHU740	GCA_003992055.1	V_sp_str_CHU740_id_GCA_003992055_1	V. parvula	AF04-47	GCA_003465965.1	V_parvula_str_AF04_47_id_GCA_003465965_1	0.703132
V. sp.	CLA-AA-H247	GCA_020687175.1	V_sp_str_CLA_AA_H247_id_GCA_020687175_1	V. parvula	AF04-47	GCA_003465965.1	V_parvula_str_AF04_47_id_GCA_003465965_1	0.865744
V. sp.	CNR-79-14	GCA_003992185.1	V_sp_str_CNR_79_14_id_GCA_003992185_1	V. parvula	AF04-47	GCA_003465965.1	V_parvula_str_AF04_47_id_GCA_003465965_1	0.710608
V. sp.	DNF00869	GCA_001553345.1	V_sp_str_DNF00869_id_GCA_001553345_1	V. parvula	AF04-47	GCA_003465965.1	V_parvula_str_AF04_47_id_GCA_003465965_1	0.699046
V. sp.	F0412	GCA_000183505.2	V_sp_str_F0412_id_GCA_000183505_2	V. parvula	AF04-47	GCA_003465965.1	V_parvula_str_AF04_47_id_GCA_003465965_1	0.868154
V. sp.	S12025-13	GCA_018406505.1	V_sp_str_S12025_13_id_GCA_018406505_1	V. parvula	AF04-47	GCA_003465965.1	V_parvula_str_AF04_47_id_GCA_003465965_1	0.86686
V. sp.	S13053-19	GCA_002959835.1	V_sp_str_S13053_19_id_GCA_002959835_1	V. parvula	AF04-47	GCA_003465965.1	V_parvula_str_AF04_47_id_GCA_003465965_1	0.867748
V. sp.	S13054-11	GCA_002959795.1	V_sp_str_S13054_11_id_GCA_002959795_1	V. parvula	AF04-47	GCA_003465965.1	V_parvula_str_AF04_47_id_GCA_003465965_1	0.960278
V. sp.	T11011-6	GCA_002959755.1	V_sp_str_T11011_6_id_GCA_002959755_1	V. parvula	AF04-47	GCA_003465965.1	V_parvula_str_AF04_47_id_GCA_003465965_1	0.867438
V. sp.	T14073-2	GCA_002959875.1	V_sp_str_T14073_2_id_GCA_002959875_1	V. parvula	AF04-47	GCA_003465965.1	V_parvula_str_AF04_47_id_GCA_003465965_1	0.863821
V. sp.	T34266-5	GCA_002959815.1	V_sp_str_T34266_5_id_GCA_002959815_1	V. parvula	AF04-47	GCA_003465965.1	V_parvula_str_AF04_47_id_GCA_003465965_1	0.793884
V. sp.	VA137	GCA_003992015.1	V_sp_str_VA137_id_GCA_003992015_1	V. parvula	AF04-47	GCA_003465965.1	V_parvula_str_AF04_47_id_GCA_003465965_1	0.701148
V. sp.	VA139	GCA_003992005.1	V_sp_str_VA139_id_GCA_003992005_1	V. parvula	AF04-47	GCA_003465965.1	V_parvula_str_AF04_47_id_GCA_003465965_1	0.708679
V. sp.	VA141	GCA_003992175.1	V_sp_str_VA141_id_GCA_003992175_1	V. parvula	AF04-47	GCA_003465965.1	V_parvula_str_AF04_47_id_GCA_003465965_1	0.702966
V. sp.	VA142	GCA_003992135.1	V_sp_str_VA142_id_GCA_003992135_1	V. parvula	AF04-47	GCA_003465965.1	V_parvula_str_AF04_47_id_GCA_003465965_1	0.708133
V. tobetsuensis	ATCC-BAA-2400	GCA_001078375.1	V_tobetsuensis_str_ATCC_BAA_2400_id_GCA_001078375_1	V. parvula	AF04-47	GCA_003465965.1	V_parvula_str_AF04_47_id_GCA_003465965_1	0.800001
V. tobetsuensis	PAGU-1578	GCA_005403165.1	V_tobetsuensis_str_PAGU_1578_id_GCA_005403165_1	V. parvula	AF04-47	GCA_003465965.1	V_parvula_str_AF04_47_id_GCA_003465965_1	0.797174
V. tobetsuensis	PAGU-1579	GCA_005403265.1	V_tobetsuensis_str_PAGU_1579_id_GCA_005403265_1	V. parvula	AF04-47	GCA_003465965.1	V_parvula_str_AF04_47_id_GCA_003465965_1	0.79988
V. tobetsuensis	Y6	GCA_002959935.1	V_tobetsuensis_str_Y6_id_GCA_002959935_1	V. parvula	AF04-47	GCA_003465965.1	V_parvula_str_AF04_47_id_GCA_003465965_1	0.796235
V. atypica	ACS-049-V-Sch6	GCA_000179735.1	V_atypica_str_ACS_049_V_Sch6_id_GCA_000179735_1	V. parvula	AM48-14BH	GCA_003464005.1	V_parvula_str_AM48_14BH_id_GCA_003464005_1	0.793637
V. atypica	ACS-134-V-Col7a	GCA_000179755.1	V_atypica_str_ACS_134_V_Col7a_id_GCA_000179755_1	V. parvula	AM48-14BH	GCA_003464005.1	V_parvula_str_AM48_14BH_id_GCA_003464005_1	0.79339
V. atypica	AF36-15BH	GCA_003474825.1	V_atypica_str_AF36_15BH_id_GCA_003474825_1	V. parvula	AM48-14BH	GCA_003464005.1	V_parvula_str_AM48_14BH_id_GCA_003464005_1	0.794697
V. atypica	ATCC-17744	GCA_002959915.1	V_atypica_str_ATCC_17744_id_GCA_002959915_1	V. parvula	AM48-14BH	GCA_003464005.1	V_parvula_str_AM48_14BH_id_GCA_003464005_1	0.794413
V. atypica	CMW7756B	GCA_001546845.1	V_atypica_str_CMW7756B_id_GCA_001546845_1	V. parvula	AM48-14BH	GCA_003464005.1	V_parvula_str_AM48_14BH_id_GCA_003464005_1	0.794625
V. atypica	DFI-2-98	GCA_020560985.1	V_atypica_str_DFI_2_98_id_GCA_020560985_1	V. parvula	AM48-14BH	GCA_003464005.1	V_parvula_str_AM48_14BH_id_GCA_003464005_1	0.79328
V. atypica	DFI-4-11	GCA_020559285.1	V_atypica_str_DFI_4_11_id_GCA_020559285_1	V. parvula	AM48-14BH	GCA_003464005.1	V_parvula_str_AM48_14BH_id_GCA_003464005_1	0.793826
V. atypica	KHUD-V1	GCA_003605975.1	V_atypica_str_KHUD_V1_id_GCA_003605975_1	V. parvula	AM48-14BH	GCA_003464005.1	V_parvula_str_AM48_14BH_id_GCA_003464005_1	0.792141
V. atypica	MGYG-HGUT-01444	GCA_902375065.1	V_atypica_str_MGYG_HGUT_01444_id_GCA_902375065_1	V. parvula	AM48-14BH	GCA_003464005.1	V_parvula_str_AM48_14BH_id_GCA_003464005_1	0.793416
V. atypica	OK5	GCA_002082765.1	V_atypica_str_OK5_id_GCA_002082765_1	V. parvula	AM48-14BH	GCA_003464005.1	V_parvula_str_AM48_14BH_id_GCA_003464005_1	0.795286
V. atypica	BgEED38	GCA_901875535.1	V_atypica_str_Veillonella_atypica_BgEED38_id_GCA_901875535_1	V. parvula	AM48-14BH	GCA_003464005.1	V_parvula_str_AM48_14BH_id_GCA_003464005_1	0.792667
V. denticariosi	JCM-15641	GCA_002959855.1	V_denticariosi_str_JCM_15641_id_GCA_002959855_1	V. parvula	AM48-14BH	GCA_003464005.1	V_parvula_str_AM48_14BH_id_GCA_003464005_1	0.795996
V. dispar	1001216B-150713-A10	GCA_015547025.1	V_dispar_str_1001216B_150713_A10_id_GCA_015547025_1	V. parvula	AM48-14BH	GCA_003464005.1	V_parvula_str_AM48_14BH_id_GCA_003464005_1	0.861717
V. dispar	ATCC-17748	GCA_000160015.1	V_dispar_str_ATCC_17748_id_GCA_000160015_1	V. parvula	AM48-14BH	GCA_003464005.1	V_parvula_str_AM48_14BH_id_GCA_003464005_1	0.863317
V. dispar	BIOML-A2	GCA_009710825.1	V_dispar_str_BIOML_A2_id_GCA_009710825_1	V. parvula	AM48-14BH	GCA_003464005.1	V_parvula_str_AM48_14BH_id_GCA_003464005_1	0.860492
V. dispar	DNF00926	GCA_001553315.1	V_dispar_str_DNF00926_id_GCA_001553315_1	V. parvula	AM48-14BH	GCA_003464005.1	V_parvula_str_AM48_14BH_id_GCA_003464005_1	0.862466
V. dispar	MGYG-HGUT-00214	GCA_902364435.1	V_dispar_str_MGYG_HGUT_00214_id_GCA_902364435_1	V. parvula	AM48-14BH	GCA_003464005.1	V_parvula_str_AM48_14BH_id_GCA_003464005_1	0.86213
V. infantium	T11011-4	GCA_002959895.1	V_infantium_str_T11011_4_id_GCA_002959895_1	V. parvula	AM48-14BH	GCA_003464005.1	V_parvula_str_AM48_14BH_id_GCA_003464005_1	0.862741
V. montpellierensis	DSM-17217	GCA_000426745.1	V_montpellierensis_str_DSM_17217_id_GCA_000426745_1	V. parvula	AM48-14BH	GCA_003464005.1	V_parvula_str_AM48_14BH_id_GCA_003464005_1	0.703674
V. nakazawae	DFI-4-35	GCA_020593325.1	V_nakazawae_str_DFI_4_35_id_GCA_020593325_1	V. parvula	AM48-14BH	GCA_003464005.1	V_parvula_str_AM48_14BH_id_GCA_003464005_1	0.861327
V. nakazawae	T1-7	GCA_013393365.1	V_nakazawae_str_T1_7_id_GCA_013393365_1	V. parvula	AM48-14BH	GCA_003464005.1	V_parvula_str_AM48_14BH_id_GCA_003464005_1	0.863442
V. parvula	1001216B-150713-F11	GCA_015554925.1	V_parvula_str_1001216B_150713_F11_id_GCA_015554925_1	V. parvula	AM48-14BH	GCA_003464005.1	V_parvula_str_AM48_14BH_id_GCA_003464005_1	0.963211
V. parvula	1001295B-180824-H5	GCA_015549975.1	V_parvula_str_1001295B_180824_H5_id_GCA_015549975_1	V. parvula	AM48-14BH	GCA_003464005.1	V_parvula_str_AM48_14BH_id_GCA_003464005_1	0.963833
V. parvula	ACS-068-V-Sch12	GCA_000215025.2	V_parvula_str_ACS_068_V_Sch12_id_GCA_000215025_2	V. parvula	AM48-14BH	GCA_003464005.1	V_parvula_str_AM48_14BH_id_GCA_003464005_1	0.960414
V. parvula	AF04-47	GCA_003465965.1	V_parvula_str_AF04_47_id_GCA_003465965_1	V. parvula	AM48-14BH	GCA_003464005.1	V_parvula_str_AM48_14BH_id_GCA_003464005_1	0.963591
V. parvula	AM48-14BH	GCA_003464005.1	V_parvula_str_AM48_14BH_id_GCA_003464005_1	V. parvula	AM48-14BH	GCA_003464005.1	V_parvula_str_AM48_14BH_id_GCA_003464005_1	1
V. parvula	ATCC-17745	GCA_000177435.1	V_parvula_str_ATCC_17745_id_GCA_000177435_1	V. parvula	AM48-14BH	GCA_003464005.1	V_parvula_str_AM48_14BH_id_GCA_003464005_1	0.969307
V. parvula	BIOML-A2	GCA_009710775.1	V_parvula_str_BIOML_A2_id_GCA_009710775_1	V. parvula	AM48-14BH	GCA_003464005.1	V_parvula_str_AM48_14BH_id_GCA_003464005_1	0.968483
V. parvula	DFI-7-66	GCA_020559585.1	V_parvula_str_DFI_7_66_id_GCA_020559585_1	V. parvula	AM48-14BH	GCA_003464005.1	V_parvula_str_AM48_14BH_id_GCA_003464005_1	0.968184
V. parvula	DFI-7-67	GCA_020559605.1	V_parvula_str_DFI_7_67_id_GCA_020559605_1	V. parvula	AM48-14BH	GCA_003464005.1	V_parvula_str_AM48_14BH_id_GCA_003464005_1	0.96117
V. parvula	DNF00876	GCA_001553335.1	V_parvula_str_DNF00876_id_GCA_001553335_1	V. parvula	AM48-14BH	GCA_003464005.1	V_parvula_str_AM48_14BH_id_GCA_003464005_1	0.960761
V. parvula	HSIVP1	GCA_000448705.1	V_parvula_str_HSIVP1_id_GCA_000448705_1	V. parvula	AM48-14BH	GCA_003464005.1	V_parvula_str_AM48_14BH_id_GCA_003464005_1	0.961497
V. parvula	K63	GCA_019731115.1	V_parvula_str_K63_id_GCA_019731115_1	V. parvula	AM48-14BH	GCA_003464005.1	V_parvula_str_AM48_14BH_id_GCA_003464005_1	0.966112
V. parvula	KHUD-VP2	GCA_003584215.1	V_parvula_str_KHUD_VP2_id_GCA_003584215_1	V. parvula	AM48-14BH	GCA_003464005.1	V_parvula_str_AM48_14BH_id_GCA_003464005_1	0.964636
V. parvula	MCC755	GCA_018783925.1	V_parvula_str_MCC755_id_GCA_018783925_1	V. parvula	AM48-14BH	GCA_003464005.1	V_parvula_str_AM48_14BH_id_GCA_003464005_1	0.964656
V. parvula	MGYG-HGUT-01349	GCA_902374055.1	V_parvula_str_MGYG_HGUT_01349_id_GCA_902374055_1	V. parvula	AM48-14BH	GCA_003464005.1	V_parvula_str_AM48_14BH_id_GCA_003464005_1	0.96661
V. parvula	NCTC11810	GCA_900186885.1	V_parvula_str_NCTC11810_id_GCA_900186885_1	V. parvula	AM48-14BH	GCA_003464005.1	V_parvula_str_AM48_14BH_id_GCA_003464005_1	0.952367
V. parvula	SKV38	GCA_902810435.1	V_parvula_str_SKV38_id_GCA_902810435_1	V. parvula	AM48-14BH	GCA_003464005.1	V_parvula_str_AM48_14BH_id_GCA_003464005_1	0.961174
V. parvula	UMB0371	GCA_002847925.1	V_parvula_str_UMB0371_id_GCA_002847925_1	V. parvula	AM48-14BH	GCA_003464005.1	V_parvula_str_AM48_14BH_id_GCA_003464005_1	0.957888
V. parvula	UTDB1-3	GCA_002005185.1	V_parvula_str_UTDB1_3_id_GCA_002005185_1	V. parvula	AM48-14BH	GCA_003464005.1	V_parvula_str_AM48_14BH_id_GCA_003464005_1	0.962744
V. parvula	BgEED39	GCA_901876955.1	V_parvula_str_Veillonella_parvula_BgEED39_id_GCA_901876955_1	V. parvula	AM48-14BH	GCA_003464005.1	V_parvula_str_AM48_14BH_id_GCA_003464005_1	0.971016
V. ratti	MSK-5-1	GCA_020708935.1	V_ratti_str_MSK_5_1_id_GCA_020708935_1	V. parvula	AM48-14BH	GCA_003464005.1	V_parvula_str_AM48_14BH_id_GCA_003464005_1	0.693461
V. rogosae	JCM-15642	GCA_002959775.1	V_rogosae_str_JCM_15642_id_GCA_002959775_1	V. parvula	AM48-14BH	GCA_003464005.1	V_parvula_str_AM48_14BH_id_GCA_003464005_1	0.86573
V. seminalis	ADV4313-2	GCA_003992065.1	V_seminalis_str_ADV4313_2_id_GCA_003992065_1	V. parvula	AM48-14BH	GCA_003464005.1	V_parvula_str_AM48_14BH_id_GCA_003464005_1	0.695485
V. sp. HMT-780	F0422	GCA_000221605.2	V_sp_HMT_780_str_F0422_id_GCA_000221605_2	V. parvula	AM48-14BH	GCA_003464005.1	V_parvula_str_AM48_14BH_id_GCA_003464005_1	0.703594
V. sp.	3310	GCA_003999875.1	V_sp_str_3310_id_GCA_003999875_1	V. parvula	AM48-14BH	GCA_003464005.1	V_parvula_str_AM48_14BH_id_GCA_003464005_1	0.700012
V. sp.	3627	GCA_003992195.1	V_sp_str_3627_id_GCA_003992195_1	V. parvula	AM48-14BH	GCA_003464005.1	V_parvula_str_AM48_14BH_id_GCA_003464005_1	0.701718
V. sp.	3913	GCA_003992235.1	V_sp_str_3913_id_GCA_003992235_1	V. parvula	AM48-14BH	GCA_003464005.1	V_parvula_str_AM48_14BH_id_GCA_003464005_1	0.6996
V. sp.	3960	GCA_003991995.1	V_sp_str_3960_id_GCA_003991995_1	V. parvula	AM48-14BH	GCA_003464005.1	V_parvula_str_AM48_14BH_id_GCA_003464005_1	0.699462
V. sp.	1944-03-01	GCA_000163715.1	V_sp_str_3_1_44_id_GCA_000163715_1	V. parvula	AM48-14BH	GCA_003464005.1	V_parvula_str_AM48_14BH_id_GCA_003464005_1	0.963421
V. sp.	ACP1	GCA_000286635.1	V_sp_str_ACP1_id_GCA_000286635_1	V. parvula	AM48-14BH	GCA_003464005.1	V_parvula_str_AM48_14BH_id_GCA_003464005_1	0.792657
V. sp.	AF13-2	GCA_003603295.1	V_sp_str_AF13_2_id_GCA_003603295_1	V. parvula	AM48-14BH	GCA_003464005.1	V_parvula_str_AM48_14BH_id_GCA_003464005_1	0.964139
V. sp.	AF36-20BH	GCA_003602765.1	V_sp_str_AF36_20BH_id_GCA_003602765_1	V. parvula	AM48-14BH	GCA_003464005.1	V_parvula_str_AM48_14BH_id_GCA_003464005_1	0.961612
V. sp.	AM51-8BH	GCA_003463825.1	V_sp_str_AM51_8BH_id_GCA_003463825_1	V. parvula	AM48-14BH	GCA_003464005.1	V_parvula_str_AM48_14BH_id_GCA_003464005_1	0.862989
V. sp.	AS16	GCA_000517785.1	V_sp_str_AS16_id_GCA_000517785_1	V. parvula	AM48-14BH	GCA_003464005.1	V_parvula_str_AM48_14BH_id_GCA_003464005_1	0.795195
V. sp.	CHU110	GCA_003992255.1	V_sp_str_CHU110_id_GCA_003992255_1	V. parvula	AM48-14BH	GCA_003464005.1	V_parvula_str_AM48_14BH_id_GCA_003464005_1	0.699547
V. sp.	CHU594	GCA_003992265.1	V_sp_str_CHU594_id_GCA_003992265_1	V. parvula	AM48-14BH	GCA_003464005.1	V_parvula_str_AM48_14BH_id_GCA_003464005_1	0.700452
V. sp.	CHU732	GCA_003992085.1	V_sp_str_CHU732_id_GCA_003992085_1	V. parvula	AM48-14BH	GCA_003464005.1	V_parvula_str_AM48_14BH_id_GCA_003464005_1	0.702295
V. sp.	CHU740	GCA_003992055.1	V_sp_str_CHU740_id_GCA_003992055_1	V. parvula	AM48-14BH	GCA_003464005.1	V_parvula_str_AM48_14BH_id_GCA_003464005_1	0.700643
V. sp.	CLA-AA-H247	GCA_020687175.1	V_sp_str_CLA_AA_H247_id_GCA_020687175_1	V. parvula	AM48-14BH	GCA_003464005.1	V_parvula_str_AM48_14BH_id_GCA_003464005_1	0.863397
V. sp.	CNR-79-14	GCA_003992185.1	V_sp_str_CNR_79_14_id_GCA_003992185_1	V. parvula	AM48-14BH	GCA_003464005.1	V_parvula_str_AM48_14BH_id_GCA_003464005_1	0.703076
V. sp.	DNF00869	GCA_001553345.1	V_sp_str_DNF00869_id_GCA_001553345_1	V. parvula	AM48-14BH	GCA_003464005.1	V_parvula_str_AM48_14BH_id_GCA_003464005_1	0.699326
V. sp.	F0412	GCA_000183505.2	V_sp_str_F0412_id_GCA_000183505_2	V. parvula	AM48-14BH	GCA_003464005.1	V_parvula_str_AM48_14BH_id_GCA_003464005_1	0.864508
V. sp.	S12025-13	GCA_018406505.1	V_sp_str_S12025_13_id_GCA_018406505_1	V. parvula	AM48-14BH	GCA_003464005.1	V_parvula_str_AM48_14BH_id_GCA_003464005_1	0.863841
V. sp.	S13053-19	GCA_002959835.1	V_sp_str_S13053_19_id_GCA_002959835_1	V. parvula	AM48-14BH	GCA_003464005.1	V_parvula_str_AM48_14BH_id_GCA_003464005_1	0.865809
V. sp.	S13054-11	GCA_002959795.1	V_sp_str_S13054_11_id_GCA_002959795_1	V. parvula	AM48-14BH	GCA_003464005.1	V_parvula_str_AM48_14BH_id_GCA_003464005_1	0.965906
V. sp.	T11011-6	GCA_002959755.1	V_sp_str_T11011_6_id_GCA_002959755_1	V. parvula	AM48-14BH	GCA_003464005.1	V_parvula_str_AM48_14BH_id_GCA_003464005_1	0.863098
V. sp.	T14073-2	GCA_002959875.1	V_sp_str_T14073_2_id_GCA_002959875_1	V. parvula	AM48-14BH	GCA_003464005.1	V_parvula_str_AM48_14BH_id_GCA_003464005_1	0.861834
V. sp.	T34266-5	GCA_002959815.1	V_sp_str_T34266_5_id_GCA_002959815_1	V. parvula	AM48-14BH	GCA_003464005.1	V_parvula_str_AM48_14BH_id_GCA_003464005_1	0.793125
V. sp.	VA137	GCA_003992015.1	V_sp_str_VA137_id_GCA_003992015_1	V. parvula	AM48-14BH	GCA_003464005.1	V_parvula_str_AM48_14BH_id_GCA_003464005_1	0.700346
V. sp.	VA139	GCA_003992005.1	V_sp_str_VA139_id_GCA_003992005_1	V. parvula	AM48-14BH	GCA_003464005.1	V_parvula_str_AM48_14BH_id_GCA_003464005_1	0.699368
V. sp.	VA141	GCA_003992175.1	V_sp_str_VA141_id_GCA_003992175_1	V. parvula	AM48-14BH	GCA_003464005.1	V_parvula_str_AM48_14BH_id_GCA_003464005_1	0.700643
V. sp.	VA142	GCA_003992135.1	V_sp_str_VA142_id_GCA_003992135_1	V. parvula	AM48-14BH	GCA_003464005.1	V_parvula_str_AM48_14BH_id_GCA_003464005_1	0.701899
V. tobetsuensis	ATCC-BAA-2400	GCA_001078375.1	V_tobetsuensis_str_ATCC_BAA_2400_id_GCA_001078375_1	V. parvula	AM48-14BH	GCA_003464005.1	V_parvula_str_AM48_14BH_id_GCA_003464005_1	0.796131
[truncated: 3,930 more rows]

## Sheet: Table_S3
KEGG Module description	enrichment score	unadjusted p value	adjusted q value	associated groups	accession	genome ids containing kegg module	proprtion of TD genomes with complete kegg module	number of TD genomes with complete kegg module	proportion of dental plaque genomes with complete kegg module	number of denatal plaque genomes with complete kegg module	proportion of KG genomes with complete kegg module	number of KG genomes with complete kegg module
Methionine biosynthesis, apartate => homoserine => methionine	72.0007	2.31867e-16	1.76798e-15	TD,PP	M00017	V_atypica_str_CMW7756B_id_GCA_001546845_1,V_atypica_str_OK5_id_GCA_002082765_1,V_atypica_str_AF36_15BH_id_GCA_003474825_1,V_atypica_str_KHUD_V1_id_GCA_003605975_1,V_atypica_str_DFI_4_11_id_GCA_020559285_1,V_atypica_str_DFI_2_98_id_GCA_020560985_1,V_atypica_str_Veillonella_atypica_BgEED38_id_GCA_901875535_1,V_atypica_str_MGYG_HGUT_01444_id_GCA_902375065_1,V_atypica_str_ACS_049_V_Sch6_id_GCA_000179…	1	33	1	24	0	15
Molybdenum cofactor biosynthesis, GTP => molybdenum cofactor	72.0007	2.31867e-16	1.76798e-15	TD,PP	M00880	V_atypica_str_CMW7756B_id_GCA_001546845_1,V_atypica_str_OK5_id_GCA_002082765_1,V_atypica_str_AF36_15BH_id_GCA_003474825_1,V_atypica_str_KHUD_V1_id_GCA_003605975_1,V_atypica_str_DFI_4_11_id_GCA_020559285_1,V_atypica_str_DFI_2_98_id_GCA_020560985_1,V_atypica_str_Veillonella_atypica_BgEED38_id_GCA_901875535_1,V_atypica_str_MGYG_HGUT_01444_id_GCA_902375065_1,V_atypica_str_ACS_049_V_Sch6_id_GCA_000179…	1	33	1	24	0	15
Pyrimidine deoxyribonuleotide biosynthesis, CDP/CTP => dCDP/dCTP,dTDP/dTTP	72.0007	2.31867e-16	1.76798e-15	TD,PP	M00053	V_atypica_str_CMW7756B_id_GCA_001546845_1,V_atypica_str_OK5_id_GCA_002082765_1,V_atypica_str_AF36_15BH_id_GCA_003474825_1,V_atypica_str_KHUD_V1_id_GCA_003605975_1,V_atypica_str_DFI_4_11_id_GCA_020559285_1,V_atypica_str_DFI_2_98_id_GCA_020560985_1,V_atypica_str_Veillonella_atypica_BgEED38_id_GCA_901875535_1,V_atypica_str_MGYG_HGUT_01444_id_GCA_902375065_1,V_atypica_str_ACS_049_V_Sch6_id_GCA_000179…	1	33	1	24	0	15
Pyrimidine ribonucleotide biosynthesis, UMP => UDP/UTP,CDP/CTP	72.0007	2.31867e-16	1.76798e-15	TD,PP	M00052	V_atypica_str_CMW7756B_id_GCA_001546845_1,V_atypica_str_OK5_id_GCA_002082765_1,V_atypica_str_AF36_15BH_id_GCA_003474825_1,V_atypica_str_KHUD_V1_id_GCA_003605975_1,V_atypica_str_DFI_4_11_id_GCA_020559285_1,V_atypica_str_DFI_2_98_id_GCA_020560985_1,V_atypica_str_Veillonella_atypica_BgEED38_id_GCA_901875535_1,V_atypica_str_MGYG_HGUT_01444_id_GCA_902375065_1,V_atypica_str_ACS_049_V_Sch6_id_GCA_000179…	1	33	1	24	0	15
Thiamine salvage pathway, HMP/HET => TMP	72.0007	2.31867e-16	1.76798e-15	TD,PP	M00899	V_atypica_str_CMW7756B_id_GCA_001546845_1,V_atypica_str_OK5_id_GCA_002082765_1,V_atypica_str_AF36_15BH_id_GCA_003474825_1,V_atypica_str_KHUD_V1_id_GCA_003605975_1,V_atypica_str_DFI_4_11_id_GCA_020559285_1,V_atypica_str_DFI_2_98_id_GCA_020560985_1,V_atypica_str_Veillonella_atypica_BgEED38_id_GCA_901875535_1,V_atypica_str_MGYG_HGUT_01444_id_GCA_902375065_1,V_atypica_str_ACS_049_V_Sch6_id_GCA_000179…	1	33	1	24	0	15
Galactose degradation, Leloir pathway, galactose => alpha-D-glucose-1P	72.0007	2.31867e-16	1.76798e-15	KG	M00632	V_sp_str_3310_id_GCA_003999875_1,V_sp_str_3627_id_GCA_003992195_1,V_sp_str_3913_id_GCA_003992235_1,V_sp_str_3960_id_GCA_003991995_1,V_sp_str_CHU110_id_GCA_003992255_1,V_sp_str_CHU594_id_GCA_003992265_1,V_sp_str_CHU732_id_GCA_003992085_1,V_sp_str_CHU740_id_GCA_003992055_1,V_sp_str_CNR_79_14_id_GCA_003992185_1,V_sp_str_DNF00869_id_GCA_001553345_1,V_sp_HMT_780_str_F0422_id_GCA_000221605_2,V_sp_str_V…	0	33	0	24	1	15
Nucleotide sugar biosynthesis, galactose => UDP-galactose	72.0007	2.31867e-16	1.76798e-15	KG	M00554	V_sp_str_3310_id_GCA_003999875_1,V_sp_str_3627_id_GCA_003992195_1,V_sp_str_3913_id_GCA_003992235_1,V_sp_str_3960_id_GCA_003991995_1,V_sp_str_CHU110_id_GCA_003992255_1,V_sp_str_CHU594_id_GCA_003992265_1,V_sp_str_CHU732_id_GCA_003992085_1,V_sp_str_CHU740_id_GCA_003992055_1,V_sp_str_CNR_79_14_id_GCA_003992185_1,V_sp_str_DNF00869_id_GCA_001553345_1,V_sp_HMT_780_str_F0422_id_GCA_000221605_2,V_sp_str_V…	0	33	0	24	1	15
Pentose phosphate pathway, oxidative phase, glucose 6P => ribulose 5P	72.0007	2.31867e-16	1.76798e-15	KG	M00006	V_sp_str_3310_id_GCA_003999875_1,V_sp_str_3627_id_GCA_003992195_1,V_sp_str_3913_id_GCA_003992235_1,V_sp_str_3960_id_GCA_003991995_1,V_sp_str_CHU110_id_GCA_003992255_1,V_sp_str_CHU594_id_GCA_003992265_1,V_sp_str_CHU732_id_GCA_003992085_1,V_sp_str_CHU740_id_GCA_003992055_1,V_sp_str_CNR_79_14_id_GCA_003992185_1,V_sp_str_DNF00869_id_GCA_001553345_1,V_sp_HMT_780_str_F0422_id_GCA_000221605_2,V_sp_str_V…	0	33	0	24	1	15
Arginine biosynthesis, ornithine => arginine	54.7432	1.29616e-12	8.78508e-12	TD,PP	M00844	V_atypica_str_CMW7756B_id_GCA_001546845_1,V_atypica_str_OK5_id_GCA_002082765_1,V_atypica_str_AF36_15BH_id_GCA_003474825_1,V_atypica_str_KHUD_V1_id_GCA_003605975_1,V_atypica_str_DFI_4_11_id_GCA_020559285_1,V_atypica_str_DFI_2_98_id_GCA_020560985_1,V_atypica_str_Veillonella_atypica_BgEED38_id_GCA_901875535_1,V_atypica_str_MGYG_HGUT_01444_id_GCA_902375065_1,V_atypica_str_ACS_049_V_Sch6_id_GCA_000179…	0.969697	33	1	24	0.133333	15
Thiamine biosynthesis, prokaryotes, AIR (+ DXP/tyrosine) => TMP/TPP	46.4727	8.10169e-11	4.94203e-10	PP,KG	M00127	V_atypica_str_CMW7756B_id_GCA_001546845_1,V_parvula_str_DNF00876_id_GCA_001553335_1,V_parvula_str_UMB0371_id_GCA_002847925_1,V_parvula_str_AF04_47_id_GCA_003465965_1,V_parvula_str_1001295B_180824_H5_id_GCA_015549975_1,V_parvula_str_MCC755_id_GCA_018783925_1,V_parvula_str_K63_id_GCA_019731115_1,V_parvula_str_DFI_7_67_id_GCA_020559605_1,V_parvula_str_NCTC11810_id_GCA_900186885_1,V_parvula_str_UTDB1…	0.030303	33	0.666667	24	1	15
Thiamine biosynthesis, archaea, AIR (+ NAD+) => TMP/TPP	42.5456	5.7721e-10	3.20089e-09	PP,KG	M00896	V_atypica_str_CMW7756B_id_GCA_001546845_1,V_atypica_str_DFI_2_98_id_GCA_020560985_1,V_atypica_str_Veillonella_atypica_BgEED38_id_GCA_901875535_1,V_atypica_str_ACS_049_V_Sch6_id_GCA_000179735_1,V_atypica_str_ACS_134_V_Col7a_id_GCA_000179755_1,V_atypica_str_ATCC_17744_id_GCA_002959915_1,V_parvula_str_DNF00876_id_GCA_001553335_1,V_parvula_str_UMB0371_id_GCA_002847925_1,V_parvula_str_AM48_14BH_id_GCA…	0.272727	33	1	24	1	15
Histidine biosynthesis, PRPP => histidine	41.2503	1.10308e-09	5.60734e-09	TD,PP	M00026	V_atypica_str_CMW7756B_id_GCA_001546845_1,V_atypica_str_OK5_id_GCA_002082765_1,V_atypica_str_AF36_15BH_id_GCA_003474825_1,V_atypica_str_KHUD_V1_id_GCA_003605975_1,V_atypica_str_DFI_4_11_id_GCA_020559285_1,V_atypica_str_DFI_2_98_id_GCA_020560985_1,V_atypica_str_Veillonella_atypica_BgEED38_id_GCA_901875535_1,V_atypica_str_MGYG_HGUT_01444_id_GCA_902375065_1,V_atypica_str_ACS_049_V_Sch6_id_GCA_000179…	0.69697	33	1	24	0	15
Cysteine biosynthesis, serine => cysteine	29.4646	3.99797e-07	1.87597e-06	TD,PP	M00021	V_atypica_str_CMW7756B_id_GCA_001546845_1,V_atypica_str_OK5_id_GCA_002082765_1,V_atypica_str_AF36_15BH_id_GCA_003474825_1,V_atypica_str_KHUD_V1_id_GCA_003605975_1,V_atypica_str_DFI_4_11_id_GCA_020559285_1,V_atypica_str_DFI_2_98_id_GCA_020560985_1,V_atypica_str_Veillonella_atypica_BgEED38_id_GCA_901875535_1,V_atypica_str_MGYG_HGUT_01444_id_GCA_902375065_1,V_atypica_str_ACS_049_V_Sch6_id_GCA_000179…	1	33	1	24	0.533333	15
Reductive pentose phosphate cycle, glyceraldehyde-3P => ribulose-5P	24.9468	3.82706e-06	1.6675e-05	PP,KG	M00167	V_dispar_str_DNF00926_id_GCA_001553315_1,V_dispar_str_BIOML_A2_id_GCA_009710825_1,V_dispar_str_1001216B_150713_A10_id_GCA_015547025_1,V_dispar_str_MGYG_HGUT_00214_id_GCA_902364435_1,V_dispar_str_ATCC_17748_id_GCA_000160015_1,V_infantium_str_T11011_4_id_GCA_002959895_1,V_nakazawae_str_T1_7_id_GCA_013393365_1,V_nakazawae_str_DFI_4_35_id_GCA_020593325_1,V_parvula_str_DNF00876_id_GCA_001553335_1,V_pa…	0.454545	33	0.958333	24	1	15
Phosphate acetyltransferase-acetate kinase pathway, acetyl-CoA => acetate	18.3927	0.000101407	0.00041239	KG	M00579	V_parvula_str_AF04_47_id_GCA_003465965_1,V_parvula_str_SKV38_id_GCA_902810435_1,V_sp_str_3310_id_GCA_003999875_1,V_sp_str_CHU110_id_GCA_003992255_1,V_sp_str_CHU594_id_GCA_003992265_1,V_sp_str_CHU740_id_GCA_003992055_1,V_sp_str_CNR_79_14_id_GCA_003992185_1,V_sp_HMT_780_str_F0422_id_GCA_000221605_2,V_sp_str_VA139_id_GCA_003992005_1,V_sp_str_VA141_id_GCA_003992175_1,V_tobetsuensis_str_PAGU_1579_id_G…	0.0606061	33	0.0833333	24	0.533333	15
dTDP-L-rhamnose biosynthesis	4.24463	0.119754	0.444094	TD	M00793	V_atypica_str_AF36_15BH_id_GCA_003474825_1,V_atypica_str_ACS_049_V_Sch6_id_GCA_000179735_1,V_atypica_str_ATCC_17744_id_GCA_002959915_1,V_dispar_str_DNF00926_id_GCA_001553315_1,V_sp_str_CLA_AA_H247_id_GCA_020687175_1,V_sp_str_VA137_id_GCA_003992015_1	0.151515	33	0	24	0.0666667	15
Biotin biosynthesis, BioW pathway, pimelate => pimeloyl-CoA => biotin	3.85372	0.145604	0.444094	TD,PP	M00577	V_atypica_str_CMW7756B_id_GCA_001546845_1,V_atypica_str_OK5_id_GCA_002082765_1,V_atypica_str_AF36_15BH_id_GCA_003474825_1,V_atypica_str_KHUD_V1_id_GCA_003605975_1,V_atypica_str_DFI_4_11_id_GCA_020559285_1,V_atypica_str_DFI_2_98_id_GCA_020560985_1,V_atypica_str_Veillonella_atypica_BgEED38_id_GCA_901875535_1,V_atypica_str_MGYG_HGUT_01444_id_GCA_902375065_1,V_atypica_str_ACS_049_V_Sch6_id_GCA_000179…	1	33	1	24	0.933333	15
Inosine monophosphate biosynthesis, PRPP + glutamine => IMP	3.85372	0.145604	0.444094	TD,PP	M00048	V_atypica_str_CMW7756B_id_GCA_001546845_1,V_atypica_str_OK5_id_GCA_002082765_1,V_atypica_str_AF36_15BH_id_GCA_003474825_1,V_atypica_str_KHUD_V1_id_GCA_003605975_1,V_atypica_str_DFI_4_11_id_GCA_020559285_1,V_atypica_str_DFI_2_98_id_GCA_020560985_1,V_atypica_str_Veillonella_atypica_BgEED38_id_GCA_901875535_1,V_atypica_str_MGYG_HGUT_01444_id_GCA_902375065_1,V_atypica_str_ACS_049_V_Sch6_id_GCA_000179…	1	33	1	24	0.933333	15
Tetrahydrofolate biosynthesis, GTP => THF	3.85372	0.145604	0.444094	TD,PP	M00126	V_atypica_str_CMW7756B_id_GCA_001546845_1,V_atypica_str_OK5_id_GCA_002082765_1,V_atypica_str_AF36_15BH_id_GCA_003474825_1,V_atypica_str_KHUD_V1_id_GCA_003605975_1,V_atypica_str_DFI_4_11_id_GCA_020559285_1,V_atypica_str_DFI_2_98_id_GCA_020560985_1,V_atypica_str_Veillonella_atypica_BgEED38_id_GCA_901875535_1,V_atypica_str_MGYG_HGUT_01444_id_GCA_902375065_1,V_atypica_str_ACS_049_V_Sch6_id_GCA_000179…	1	33	1	24	0.933333	15
[truncated: 42 more rows]

## Sheet: Table_S4
gene_clusters_ids	COG20_FUNCTION	COG_enrichment_score	COG_unadjusted_p_value	COG_adjusted_q_value	COG_associated_groups	COG_accession	COG_p_TD	COG_p_KG	COG_p_PP	COG_N_TD	COG_N_KG	COG_N_PP	Pfam	Pfam_enrichment_score	Pfam_unadjusted_p_value	Pfam_adjusted_q_value	Pfam_associated_groups	Pfam_accession	Pfam_p_KG	Pfam_p_TD	Pfam_p_PP	Pfam_N_KG	Pfam_N_TD	Pfam_N_PP	KOfam	Kofam_enrichment_score	Kofam_unadjusted_p_value	Kofam_adjusted_q_value	Kofam_associated_groups	Kofam_accession	Kofam_p_KG	Kofam_p_TD	Kofam_p_PP	Kofam_N_KG	Kofam_N_TD	Kofam_N_PP
[truncated: 537 more rows]

[truncated: 1 more sheets: Table_S5]
