# Supplementary material for: Site Specialization of Human Oral Veillonella Species
Source: Microbiol Spectr. 2023 Jan 25;11(1):e04042-22. doi: 10.1128/spectrum.04042-22 (PMC9927086; doi:10.1128/spectrum.04042-22)
Supplement: Supplemental file 4 — Supplemental material. Download spectrum.04042-22-s0004.xlsx, XLSX file, 0.02 MB [file spectrum.04042-22-s0004.xlsx]

## Sheet: SUPP_vs_TD_vs_KG-metabolic_enri
KEGG Module description	enrichment score	unadjusted p value	adjusted q value	associated groups	accession	genome ids containing kegg module	proprtion of TD genomes with complete kegg module	number of TD genomes with complete kegg module	proportion of dental plaque genomes with complete kegg module	number of denatal plaque genomes with complete kegg module	proportion of KG genomes with complete kegg module	number of KG genomes with complete kegg module
Methionine biosynthesis, apartate => homoserine => methionine	72.0007	2.31867e-16	1.76798e-15	TD,PP	M00017	V_atypica_str_CMW7756B_id_GCA_001546845_1,V_atypica_str_OK5_id_GCA_002082765_1,V_atypica_str_AF36_15BH_id_GCA_003474825_1,V_atypica_str_KHUD_V1_id_GCA_003605975_1,V_atypica_str_DFI_4_11_id_GCA_020559285_1,V_atypica_str_DFI_2_98_id_GCA_020560985_1,V_atypica_str_Veillonella_atypica_BgEED38_id_GCA_901875535_1,V_atypica_str_MGYG_HGUT_01444_id_GCA_902375065_1,V_atypica_str_ACS_049_V_Sch6_id_GCA_000179…	1	33	1	24	0	15
Molybdenum cofactor biosynthesis, GTP => molybdenum cofactor	72.0007	2.31867e-16	1.76798e-15	TD,PP	M00880	V_atypica_str_CMW7756B_id_GCA_001546845_1,V_atypica_str_OK5_id_GCA_002082765_1,V_atypica_str_AF36_15BH_id_GCA_003474825_1,V_atypica_str_KHUD_V1_id_GCA_003605975_1,V_atypica_str_DFI_4_11_id_GCA_020559285_1,V_atypica_str_DFI_2_98_id_GCA_020560985_1,V_atypica_str_Veillonella_atypica_BgEED38_id_GCA_901875535_1,V_atypica_str_MGYG_HGUT_01444_id_GCA_902375065_1,V_atypica_str_ACS_049_V_Sch6_id_GCA_000179…	1	33	1	24	0	15
Pyrimidine deoxyribonuleotide biosynthesis, CDP/CTP => dCDP/dCTP,dTDP/dTTP	72.0007	2.31867e-16	1.76798e-15	TD,PP	M00053	V_atypica_str_CMW7756B_id_GCA_001546845_1,V_atypica_str_OK5_id_GCA_002082765_1,V_atypica_str_AF36_15BH_id_GCA_003474825_1,V_atypica_str_KHUD_V1_id_GCA_003605975_1,V_atypica_str_DFI_4_11_id_GCA_020559285_1,V_atypica_str_DFI_2_98_id_GCA_020560985_1,V_atypica_str_Veillonella_atypica_BgEED38_id_GCA_901875535_1,V_atypica_str_MGYG_HGUT_01444_id_GCA_902375065_1,V_atypica_str_ACS_049_V_Sch6_id_GCA_000179…	1	33	1	24	0	15
Pyrimidine ribonucleotide biosynthesis, UMP => UDP/UTP,CDP/CTP	72.0007	2.31867e-16	1.76798e-15	TD,PP	M00052	V_atypica_str_CMW7756B_id_GCA_001546845_1,V_atypica_str_OK5_id_GCA_002082765_1,V_atypica_str_AF36_15BH_id_GCA_003474825_1,V_atypica_str_KHUD_V1_id_GCA_003605975_1,V_atypica_str_DFI_4_11_id_GCA_020559285_1,V_atypica_str_DFI_2_98_id_GCA_020560985_1,V_atypica_str_Veillonella_atypica_BgEED38_id_GCA_901875535_1,V_atypica_str_MGYG_HGUT_01444_id_GCA_902375065_1,V_atypica_str_ACS_049_V_Sch6_id_GCA_000179…	1	33	1	24	0	15
Thiamine salvage pathway, HMP/HET => TMP	72.0007	2.31867e-16	1.76798e-15	TD,PP	M00899	V_atypica_str_CMW7756B_id_GCA_001546845_1,V_atypica_str_OK5_id_GCA_002082765_1,V_atypica_str_AF36_15BH_id_GCA_003474825_1,V_atypica_str_KHUD_V1_id_GCA_003605975_1,V_atypica_str_DFI_4_11_id_GCA_020559285_1,V_atypica_str_DFI_2_98_id_GCA_020560985_1,V_atypica_str_Veillonella_atypica_BgEED38_id_GCA_901875535_1,V_atypica_str_MGYG_HGUT_01444_id_GCA_902375065_1,V_atypica_str_ACS_049_V_Sch6_id_GCA_000179…	1	33	1	24	0	15
Galactose degradation, Leloir pathway, galactose => alpha-D-glucose-1P	72.0007	2.31867e-16	1.76798e-15	KG	M00632	V_sp_str_3310_id_GCA_003999875_1,V_sp_str_3627_id_GCA_003992195_1,V_sp_str_3913_id_GCA_003992235_1,V_sp_str_3960_id_GCA_003991995_1,V_sp_str_CHU110_id_GCA_003992255_1,V_sp_str_CHU594_id_GCA_003992265_1,V_sp_str_CHU732_id_GCA_003992085_1,V_sp_str_CHU740_id_GCA_003992055_1,V_sp_str_CNR_79_14_id_GCA_003992185_1,V_sp_str_DNF00869_id_GCA_001553345_1,V_sp_HMT_780_str_F0422_id_GCA_000221605_2,V_sp_str_V…	0	33	0	24	1	15
Nucleotide sugar biosynthesis, galactose => UDP-galactose	72.0007	2.31867e-16	1.76798e-15	KG	M00554	V_sp_str_3310_id_GCA_003999875_1,V_sp_str_3627_id_GCA_003992195_1,V_sp_str_3913_id_GCA_003992235_1,V_sp_str_3960_id_GCA_003991995_1,V_sp_str_CHU110_id_GCA_003992255_1,V_sp_str_CHU594_id_GCA_003992265_1,V_sp_str_CHU732_id_GCA_003992085_1,V_sp_str_CHU740_id_GCA_003992055_1,V_sp_str_CNR_79_14_id_GCA_003992185_1,V_sp_str_DNF00869_id_GCA_001553345_1,V_sp_HMT_780_str_F0422_id_GCA_000221605_2,V_sp_str_V…	0	33	0	24	1	15
Pentose phosphate pathway, oxidative phase, glucose 6P => ribulose 5P	72.0007	2.31867e-16	1.76798e-15	KG	M00006	V_sp_str_3310_id_GCA_003999875_1,V_sp_str_3627_id_GCA_003992195_1,V_sp_str_3913_id_GCA_003992235_1,V_sp_str_3960_id_GCA_003991995_1,V_sp_str_CHU110_id_GCA_003992255_1,V_sp_str_CHU594_id_GCA_003992265_1,V_sp_str_CHU732_id_GCA_003992085_1,V_sp_str_CHU740_id_GCA_003992055_1,V_sp_str_CNR_79_14_id_GCA_003992185_1,V_sp_str_DNF00869_id_GCA_001553345_1,V_sp_HMT_780_str_F0422_id_GCA_000221605_2,V_sp_str_V…	0	33	0	24	1	15
Arginine biosynthesis, ornithine => arginine	54.7432	1.29616e-12	8.78508e-12	TD,PP	M00844	V_atypica_str_CMW7756B_id_GCA_001546845_1,V_atypica_str_OK5_id_GCA_002082765_1,V_atypica_str_AF36_15BH_id_GCA_003474825_1,V_atypica_str_KHUD_V1_id_GCA_003605975_1,V_atypica_str_DFI_4_11_id_GCA_020559285_1,V_atypica_str_DFI_2_98_id_GCA_020560985_1,V_atypica_str_Veillonella_atypica_BgEED38_id_GCA_901875535_1,V_atypica_str_MGYG_HGUT_01444_id_GCA_902375065_1,V_atypica_str_ACS_049_V_Sch6_id_GCA_000179…	0.969697	33	1	24	0.133333	15
Thiamine biosynthesis, prokaryotes, AIR (+ DXP/tyrosine) => TMP/TPP	46.4727	8.10169e-11	4.94203e-10	PP,KG	M00127	V_atypica_str_CMW7756B_id_GCA_001546845_1,V_parvula_str_DNF00876_id_GCA_001553335_1,V_parvula_str_UMB0371_id_GCA_002847925_1,V_parvula_str_AF04_47_id_GCA_003465965_1,V_parvula_str_1001295B_180824_H5_id_GCA_015549975_1,V_parvula_str_MCC755_id_GCA_018783925_1,V_parvula_str_K63_id_GCA_019731115_1,V_parvula_str_DFI_7_67_id_GCA_020559605_1,V_parvula_str_NCTC11810_id_GCA_900186885_1,V_parvula_str_UTDB1…	0.030303	33	0.666667	24	1	15
Thiamine biosynthesis, archaea, AIR (+ NAD+) => TMP/TPP	42.5456	5.7721e-10	3.20089e-09	PP,KG	M00896	V_atypica_str_CMW7756B_id_GCA_001546845_1,V_atypica_str_DFI_2_98_id_GCA_020560985_1,V_atypica_str_Veillonella_atypica_BgEED38_id_GCA_901875535_1,V_atypica_str_ACS_049_V_Sch6_id_GCA_000179735_1,V_atypica_str_ACS_134_V_Col7a_id_GCA_000179755_1,V_atypica_str_ATCC_17744_id_GCA_002959915_1,V_parvula_str_DNF00876_id_GCA_001553335_1,V_parvula_str_UMB0371_id_GCA_002847925_1,V_parvula_str_AM48_14BH_id_GCA…	0.272727	33	1	24	1	15
Histidine biosynthesis, PRPP => histidine	41.2503	1.10308e-09	5.60734e-09	TD,PP	M00026	V_atypica_str_CMW7756B_id_GCA_001546845_1,V_atypica_str_OK5_id_GCA_002082765_1,V_atypica_str_AF36_15BH_id_GCA_003474825_1,V_atypica_str_KHUD_V1_id_GCA_003605975_1,V_atypica_str_DFI_4_11_id_GCA_020559285_1,V_atypica_str_DFI_2_98_id_GCA_020560985_1,V_atypica_str_Veillonella_atypica_BgEED38_id_GCA_901875535_1,V_atypica_str_MGYG_HGUT_01444_id_GCA_902375065_1,V_atypica_str_ACS_049_V_Sch6_id_GCA_000179…	0.69697	33	1	24	0	15
Cysteine biosynthesis, serine => cysteine	29.4646	3.99797e-07	1.87597e-06	TD,PP	M00021	V_atypica_str_CMW7756B_id_GCA_001546845_1,V_atypica_str_OK5_id_GCA_002082765_1,V_atypica_str_AF36_15BH_id_GCA_003474825_1,V_atypica_str_KHUD_V1_id_GCA_003605975_1,V_atypica_str_DFI_4_11_id_GCA_020559285_1,V_atypica_str_DFI_2_98_id_GCA_020560985_1,V_atypica_str_Veillonella_atypica_BgEED38_id_GCA_901875535_1,V_atypica_str_MGYG_HGUT_01444_id_GCA_902375065_1,V_atypica_str_ACS_049_V_Sch6_id_GCA_000179…	1	33	1	24	0.533333	15
Reductive pentose phosphate cycle, glyceraldehyde-3P => ribulose-5P	24.9468	3.82706e-06	1.6675e-05	PP,KG	M00167	V_dispar_str_DNF00926_id_GCA_001553315_1,V_dispar_str_BIOML_A2_id_GCA_009710825_1,V_dispar_str_1001216B_150713_A10_id_GCA_015547025_1,V_dispar_str_MGYG_HGUT_00214_id_GCA_902364435_1,V_dispar_str_ATCC_17748_id_GCA_000160015_1,V_infantium_str_T11011_4_id_GCA_002959895_1,V_nakazawae_str_T1_7_id_GCA_013393365_1,V_nakazawae_str_DFI_4_35_id_GCA_020593325_1,V_parvula_str_DNF00876_id_GCA_001553335_1,V_pa…	0.454545	33	0.958333	24	1	15
Phosphate acetyltransferase-acetate kinase pathway, acetyl-CoA => acetate	18.3927	0.000101407	0.00041239	KG	M00579	V_parvula_str_AF04_47_id_GCA_003465965_1,V_parvula_str_SKV38_id_GCA_902810435_1,V_sp_str_3310_id_GCA_003999875_1,V_sp_str_CHU110_id_GCA_003992255_1,V_sp_str_CHU594_id_GCA_003992265_1,V_sp_str_CHU740_id_GCA_003992055_1,V_sp_str_CNR_79_14_id_GCA_003992185_1,V_sp_HMT_780_str_F0422_id_GCA_000221605_2,V_sp_str_VA139_id_GCA_003992005_1,V_sp_str_VA141_id_GCA_003992175_1,V_tobetsuensis_str_PAGU_1579_id_G…	0.0606061	33	0.0833333	24	0.533333	15
dTDP-L-rhamnose biosynthesis	4.24463	0.119754	0.444094	TD	M00793	V_atypica_str_AF36_15BH_id_GCA_003474825_1,V_atypica_str_ACS_049_V_Sch6_id_GCA_000179735_1,V_atypica_str_ATCC_17744_id_GCA_002959915_1,V_dispar_str_DNF00926_id_GCA_001553315_1,V_sp_str_CLA_AA_H247_id_GCA_020687175_1,V_sp_str_VA137_id_GCA_003992015_1	0.151515	33	0	24	0.0666667	15
Biotin biosynthesis, BioW pathway, pimelate => pimeloyl-CoA => biotin	3.85372	0.145604	0.444094	TD,PP	M00577	V_atypica_str_CMW7756B_id_GCA_001546845_1,V_atypica_str_OK5_id_GCA_002082765_1,V_atypica_str_AF36_15BH_id_GCA_003474825_1,V_atypica_str_KHUD_V1_id_GCA_003605975_1,V_atypica_str_DFI_4_11_id_GCA_020559285_1,V_atypica_str_DFI_2_98_id_GCA_020560985_1,V_atypica_str_Veillonella_atypica_BgEED38_id_GCA_901875535_1,V_atypica_str_MGYG_HGUT_01444_id_GCA_902375065_1,V_atypica_str_ACS_049_V_Sch6_id_GCA_000179…	1	33	1	24	0.933333	15
Inosine monophosphate biosynthesis, PRPP + glutamine => IMP	3.85372	0.145604	0.444094	TD,PP	M00048	V_atypica_str_CMW7756B_id_GCA_001546845_1,V_atypica_str_OK5_id_GCA_002082765_1,V_atypica_str_AF36_15BH_id_GCA_003474825_1,V_atypica_str_KHUD_V1_id_GCA_003605975_1,V_atypica_str_DFI_4_11_id_GCA_020559285_1,V_atypica_str_DFI_2_98_id_GCA_020560985_1,V_atypica_str_Veillonella_atypica_BgEED38_id_GCA_901875535_1,V_atypica_str_MGYG_HGUT_01444_id_GCA_902375065_1,V_atypica_str_ACS_049_V_Sch6_id_GCA_000179…	1	33	1	24	0.933333	15
Tetrahydrofolate biosynthesis, GTP => THF	3.85372	0.145604	0.444094	TD,PP	M00126	V_atypica_str_CMW7756B_id_GCA_001546845_1,V_atypica_str_OK5_id_GCA_002082765_1,V_atypica_str_AF36_15BH_id_GCA_003474825_1,V_atypica_str_KHUD_V1_id_GCA_003605975_1,V_atypica_str_DFI_4_11_id_GCA_020559285_1,V_atypica_str_DFI_2_98_id_GCA_020560985_1,V_atypica_str_Veillonella_atypica_BgEED38_id_GCA_901875535_1,V_atypica_str_MGYG_HGUT_01444_id_GCA_902375065_1,V_atypica_str_ACS_049_V_Sch6_id_GCA_000179…	1	33	1	24	0.933333	15
Tryptophan biosynthesis, chorismate => tryptophan	3.85372	0.145604	0.444094	TD,PP	M00023	V_atypica_str_CMW7756B_id_GCA_001546845_1,V_atypica_str_OK5_id_GCA_002082765_1,V_atypica_str_AF36_15BH_id_GCA_003474825_1,V_atypica_str_KHUD_V1_id_GCA_003605975_1,V_atypica_str_DFI_4_11_id_GCA_020559285_1,V_atypica_str_DFI_2_98_id_GCA_020560985_1,V_atypica_str_Veillonella_atypica_BgEED38_id_GCA_901875535_1,V_atypica_str_MGYG_HGUT_01444_id_GCA_902375065_1,V_atypica_str_ACS_049_V_Sch6_id_GCA_000179…	1	33	1	24	0.933333	15
Leucine biosynthesis, 2-oxoisovalerate => 2-oxoisocaproate	2.43117	0.296537	0.861368	PP,KG	M00432	V_atypica_str_CMW7756B_id_GCA_001546845_1,V_atypica_str_OK5_id_GCA_002082765_1,V_atypica_str_AF36_15BH_id_GCA_003474825_1,V_atypica_str_KHUD_V1_id_GCA_003605975_1,V_atypica_str_DFI_4_11_id_GCA_020559285_1,V_atypica_str_DFI_2_98_id_GCA_020560985_1,V_atypica_str_Veillonella_atypica_BgEED38_id_GCA_901875535_1,V_atypica_str_MGYG_HGUT_01444_id_GCA_902375065_1,V_atypica_str_ACS_049_V_Sch6_id_GCA_000179…	0.939394	33	1	24	1	15
Pentose phosphate pathway (Pentose phosphate cycle)	1.75671	0.415466	1	PP,KG	M00004	V_atypica_str_CMW7756B_id_GCA_001546845_1,V_atypica_str_OK5_id_GCA_002082765_1,V_atypica_str_AF36_15BH_id_GCA_003474825_1,V_atypica_str_KHUD_V1_id_GCA_003605975_1,V_atypica_str_DFI_4_11_id_GCA_020559285_1,V_atypica_str_DFI_2_98_id_GCA_020560985_1,V_atypica_str_Veillonella_atypica_BgEED38_id_GCA_901875535_1,V_atypica_str_MGYG_HGUT_01444_id_GCA_902375065_1,V_atypica_str_ACS_049_V_Sch6_id_GCA_000179…	0.909091	33	0.958333	24	1	15
Lysine biosynthesis, DAP aminotransferase pathway, aspartate => lysine	1.53351	0.464519	1	PP	M00527	V_atypica_str_CMW7756B_id_GCA_001546845_1,V_atypica_str_OK5_id_GCA_002082765_1,V_atypica_str_AF36_15BH_id_GCA_003474825_1,V_atypica_str_KHUD_V1_id_GCA_003605975_1,V_atypica_str_DFI_4_11_id_GCA_020559285_1,V_atypica_str_DFI_2_98_id_GCA_020560985_1,V_atypica_str_Veillonella_atypica_BgEED38_id_GCA_901875535_1,V_atypica_str_MGYG_HGUT_01444_id_GCA_902375065_1,V_atypica_str_ACS_049_V_Sch6_id_GCA_000179…	0.969697	33	1	24	0.933333	15
Lysine biosynthesis, DAP dehydrogenase pathway, aspartate => lysine	1.53351	0.464519	1	PP	M00526	V_atypica_str_CMW7756B_id_GCA_001546845_1,V_atypica_str_OK5_id_GCA_002082765_1,V_atypica_str_AF36_15BH_id_GCA_003474825_1,V_atypica_str_KHUD_V1_id_GCA_003605975_1,V_atypica_str_DFI_4_11_id_GCA_020559285_1,V_atypica_str_DFI_2_98_id_GCA_020560985_1,V_atypica_str_Veillonella_atypica_BgEED38_id_GCA_901875535_1,V_atypica_str_MGYG_HGUT_01444_id_GCA_902375065_1,V_atypica_str_ACS_049_V_Sch6_id_GCA_000179…	0.969697	33	1	24	0.933333	15
Menaquinone biosynthesis, chorismate (+ polyprenyl-PP) => menaquinol	0.607813	0.73793	1	KG	M00116	V_atypica_str_CMW7756B_id_GCA_001546845_1,V_atypica_str_OK5_id_GCA_002082765_1,V_atypica_str_AF36_15BH_id_GCA_003474825_1,V_atypica_str_KHUD_V1_id_GCA_003605975_1,V_atypica_str_DFI_4_11_id_GCA_020559285_1,V_atypica_str_DFI_2_98_id_GCA_020560985_1,V_atypica_str_Veillonella_atypica_BgEED38_id_GCA_901875535_1,V_atypica_str_MGYG_HGUT_01444_id_GCA_902375065_1,V_atypica_str_ACS_049_V_Sch6_id_GCA_000179…	0.969697	33	0.958333	24	1	15
Glycolysis (Embden-Meyerhof pathway), glucose => pyruvate	0.341505	0.84303	1	TD	M00001	V_atypica_str_CMW7756B_id_GCA_001546845_1,V_atypica_str_OK5_id_GCA_002082765_1,V_atypica_str_AF36_15BH_id_GCA_003474825_1,V_atypica_str_KHUD_V1_id_GCA_003605975_1,V_atypica_str_DFI_4_11_id_GCA_020559285_1,V_atypica_str_DFI_2_98_id_GCA_020560985_1,V_atypica_str_Veillonella_atypica_BgEED38_id_GCA_901875535_1,V_atypica_str_MGYG_HGUT_01444_id_GCA_902375065_1,V_atypica_str_ACS_049_V_Sch6_id_GCA_000179…	0.969697	33	0.958333	24	0.933333	15
Methionine degradation	0.174262	0.916557	1	TD	M00035	V_atypica_str_AF36_15BH_id_GCA_003474825_1,V_atypica_str_KHUD_V1_id_GCA_003605975_1,V_atypica_str_DFI_4_11_id_GCA_020559285_1,V_atypica_str_Veillonella_atypica_BgEED38_id_GCA_901875535_1,V_atypica_str_MGYG_HGUT_01444_id_GCA_902375065_1,V_atypica_str_ACS_049_V_Sch6_id_GCA_000179735_1,V_atypica_str_ATCC_17744_id_GCA_002959915_1,V_dispar_str_DNF00926_id_GCA_001553315_1,V_dispar_str_1001216B_150713_A…	0.636364	33	0.583333	24	0.6	15
UDP-N-acetyl-D-glucosamine biosynthesis, prokaryotes, glucose => UDP-GlcNAc	0.139572	0.932593	1	PP	M00909	V_atypica_str_CMW7756B_id_GCA_001546845_1,V_atypica_str_OK5_id_GCA_002082765_1,V_atypica_str_AF36_15BH_id_GCA_003474825_1,V_atypica_str_KHUD_V1_id_GCA_003605975_1,V_atypica_str_DFI_4_11_id_GCA_020559285_1,V_atypica_str_DFI_2_98_id_GCA_020560985_1,V_atypica_str_Veillonella_atypica_BgEED38_id_GCA_901875535_1,V_atypica_str_MGYG_HGUT_01444_id_GCA_902375065_1,V_atypica_str_ACS_049_V_Sch6_id_GCA_000179…	0.939394	33	0.958333	24	0.933333	15
Adenine ribonucleotide biosynthesis, IMP => ADP,ATP	0	1	1	NA	M00049	V_atypica_str_CMW7756B_id_GCA_001546845_1,V_atypica_str_OK5_id_GCA_002082765_1,V_atypica_str_AF36_15BH_id_GCA_003474825_1,V_atypica_str_KHUD_V1_id_GCA_003605975_1,V_atypica_str_DFI_4_11_id_GCA_020559285_1,V_atypica_str_DFI_2_98_id_GCA_020560985_1,V_atypica_str_Veillonella_atypica_BgEED38_id_GCA_901875535_1,V_atypica_str_MGYG_HGUT_01444_id_GCA_902375065_1,V_atypica_str_ACS_049_V_Sch6_id_GCA_000179…	1	33	1	24	1	15
ADP-L-glycero-D-manno-heptose biosynthesis	0	1	1	NA	M00064	V_atypica_str_CMW7756B_id_GCA_001546845_1,V_atypica_str_OK5_id_GCA_002082765_1,V_atypica_str_AF36_15BH_id_GCA_003474825_1,V_atypica_str_KHUD_V1_id_GCA_003605975_1,V_atypica_str_DFI_4_11_id_GCA_020559285_1,V_atypica_str_DFI_2_98_id_GCA_020560985_1,V_atypica_str_Veillonella_atypica_BgEED38_id_GCA_901875535_1,V_atypica_str_MGYG_HGUT_01444_id_GCA_902375065_1,V_atypica_str_ACS_049_V_Sch6_id_GCA_000179…	1	33	1	24	1	15
Biotin biosynthesis, pimeloyl-ACP/CoA => biotin	0	1	1	NA	M00123	V_atypica_str_CMW7756B_id_GCA_001546845_1,V_atypica_str_OK5_id_GCA_002082765_1,V_atypica_str_AF36_15BH_id_GCA_003474825_1,V_atypica_str_KHUD_V1_id_GCA_003605975_1,V_atypica_str_DFI_4_11_id_GCA_020559285_1,V_atypica_str_DFI_2_98_id_GCA_020560985_1,V_atypica_str_Veillonella_atypica_BgEED38_id_GCA_901875535_1,V_atypica_str_MGYG_HGUT_01444_id_GCA_902375065_1,V_atypica_str_ACS_049_V_Sch6_id_GCA_000179…	1	33	1	24	1	15
C1-unit interconversion, prokaryotes	0	1	1	NA	M00140	V_atypica_str_CMW7756B_id_GCA_001546845_1,V_atypica_str_OK5_id_GCA_002082765_1,V_atypica_str_AF36_15BH_id_GCA_003474825_1,V_atypica_str_KHUD_V1_id_GCA_003605975_1,V_atypica_str_DFI_4_11_id_GCA_020559285_1,V_atypica_str_DFI_2_98_id_GCA_020560985_1,V_atypica_str_Veillonella_atypica_BgEED38_id_GCA_901875535_1,V_atypica_str_MGYG_HGUT_01444_id_GCA_902375065_1,V_atypica_str_ACS_049_V_Sch6_id_GCA_000179…	1	33	1	24	1	15
C5 isoprenoid biosynthesis, non-mevalonate pathway	0	1	1	NA	M00096	V_atypica_str_CMW7756B_id_GCA_001546845_1,V_atypica_str_OK5_id_GCA_002082765_1,V_atypica_str_AF36_15BH_id_GCA_003474825_1,V_atypica_str_KHUD_V1_id_GCA_003605975_1,V_atypica_str_DFI_4_11_id_GCA_020559285_1,V_atypica_str_DFI_2_98_id_GCA_020560985_1,V_atypica_str_Veillonella_atypica_BgEED38_id_GCA_901875535_1,V_atypica_str_MGYG_HGUT_01444_id_GCA_902375065_1,V_atypica_str_ACS_049_V_Sch6_id_GCA_000179…	1	33	1	24	1	15
CMP-KDO biosynthesis	0	1	1	NA	M00063	V_atypica_str_CMW7756B_id_GCA_001546845_1,V_atypica_str_OK5_id_GCA_002082765_1,V_atypica_str_AF36_15BH_id_GCA_003474825_1,V_atypica_str_KHUD_V1_id_GCA_003605975_1,V_atypica_str_DFI_4_11_id_GCA_020559285_1,V_atypica_str_DFI_2_98_id_GCA_020560985_1,V_atypica_str_Veillonella_atypica_BgEED38_id_GCA_901875535_1,V_atypica_str_MGYG_HGUT_01444_id_GCA_902375065_1,V_atypica_str_ACS_049_V_Sch6_id_GCA_000179…	1	33	1	24	1	15
Cobalamin biosynthesis, anaerobic, uroporphyrinogen III => sirohydrochlorin => cobyrinate a,c-diamide	0	1	1	NA	M00924	V_atypica_str_CMW7756B_id_GCA_001546845_1,V_atypica_str_OK5_id_GCA_002082765_1,V_atypica_str_AF36_15BH_id_GCA_003474825_1,V_atypica_str_KHUD_V1_id_GCA_003605975_1,V_atypica_str_DFI_4_11_id_GCA_020559285_1,V_atypica_str_DFI_2_98_id_GCA_020560985_1,V_atypica_str_Veillonella_atypica_BgEED38_id_GCA_901875535_1,V_atypica_str_MGYG_HGUT_01444_id_GCA_902375065_1,V_atypica_str_ACS_049_V_Sch6_id_GCA_000179…	1	33	1	24	1	15
Cobalamin biosynthesis, cobyrinate a,c-diamide => cobalamin	0	1	1	NA	M00122	V_atypica_str_CMW7756B_id_GCA_001546845_1,V_atypica_str_OK5_id_GCA_002082765_1,V_atypica_str_AF36_15BH_id_GCA_003474825_1,V_atypica_str_KHUD_V1_id_GCA_003605975_1,V_atypica_str_DFI_4_11_id_GCA_020559285_1,V_atypica_str_DFI_2_98_id_GCA_020560985_1,V_atypica_str_Veillonella_atypica_BgEED38_id_GCA_901875535_1,V_atypica_str_MGYG_HGUT_01444_id_GCA_902375065_1,V_atypica_str_ACS_049_V_Sch6_id_GCA_000179…	1	33	1	24	1	15
Coenzyme A biosynthesis, pantothenate => CoA	0	1	1	NA	M00120	V_atypica_str_CMW7756B_id_GCA_001546845_1,V_atypica_str_OK5_id_GCA_002082765_1,V_atypica_str_AF36_15BH_id_GCA_003474825_1,V_atypica_str_KHUD_V1_id_GCA_003605975_1,V_atypica_str_DFI_4_11_id_GCA_020559285_1,V_atypica_str_DFI_2_98_id_GCA_020560985_1,V_atypica_str_Veillonella_atypica_BgEED38_id_GCA_901875535_1,V_atypica_str_MGYG_HGUT_01444_id_GCA_902375065_1,V_atypica_str_ACS_049_V_Sch6_id_GCA_000179…	1	33	1	24	1	15
F-type ATPase, prokaryotes and chloroplasts	0	1	1	NA	M00157	V_atypica_str_CMW7756B_id_GCA_001546845_1,V_atypica_str_OK5_id_GCA_002082765_1,V_atypica_str_AF36_15BH_id_GCA_003474825_1,V_atypica_str_KHUD_V1_id_GCA_003605975_1,V_atypica_str_DFI_4_11_id_GCA_020559285_1,V_atypica_str_DFI_2_98_id_GCA_020560985_1,V_atypica_str_Veillonella_atypica_BgEED38_id_GCA_901875535_1,V_atypica_str_MGYG_HGUT_01444_id_GCA_902375065_1,V_atypica_str_ACS_049_V_Sch6_id_GCA_000179…	1	33	1	24	1	15
Fatty acid biosynthesis, elongation	0	1	1	NA	M00083	V_atypica_str_CMW7756B_id_GCA_001546845_1,V_atypica_str_OK5_id_GCA_002082765_1,V_atypica_str_AF36_15BH_id_GCA_003474825_1,V_atypica_str_KHUD_V1_id_GCA_003605975_1,V_atypica_str_DFI_4_11_id_GCA_020559285_1,V_atypica_str_DFI_2_98_id_GCA_020560985_1,V_atypica_str_Veillonella_atypica_BgEED38_id_GCA_901875535_1,V_atypica_str_MGYG_HGUT_01444_id_GCA_902375065_1,V_atypica_str_ACS_049_V_Sch6_id_GCA_000179…	1	33	1	24	1	15
Gluconeogenesis, oxaloacetate => fructose-6P	0	1	1	NA	M00003	V_atypica_str_CMW7756B_id_GCA_001546845_1,V_atypica_str_OK5_id_GCA_002082765_1,V_atypica_str_AF36_15BH_id_GCA_003474825_1,V_atypica_str_KHUD_V1_id_GCA_003605975_1,V_atypica_str_DFI_4_11_id_GCA_020559285_1,V_atypica_str_DFI_2_98_id_GCA_020560985_1,V_atypica_str_Veillonella_atypica_BgEED38_id_GCA_901875535_1,V_atypica_str_MGYG_HGUT_01444_id_GCA_902375065_1,V_atypica_str_ACS_049_V_Sch6_id_GCA_000179…	1	33	1	24	1	15
Glycolysis, core module involving three-carbon compounds	0	1	1	NA	M00002	V_atypica_str_CMW7756B_id_GCA_001546845_1,V_atypica_str_OK5_id_GCA_002082765_1,V_atypica_str_AF36_15BH_id_GCA_003474825_1,V_atypica_str_KHUD_V1_id_GCA_003605975_1,V_atypica_str_DFI_4_11_id_GCA_020559285_1,V_atypica_str_DFI_2_98_id_GCA_020560985_1,V_atypica_str_Veillonella_atypica_BgEED38_id_GCA_901875535_1,V_atypica_str_MGYG_HGUT_01444_id_GCA_902375065_1,V_atypica_str_ACS_049_V_Sch6_id_GCA_000179…	1	33	1	24	1	15
Guanine ribonucleotide biosynthesis IMP => GDP,GTP	0	1	1	NA	M00050	V_atypica_str_CMW7756B_id_GCA_001546845_1,V_atypica_str_OK5_id_GCA_002082765_1,V_atypica_str_AF36_15BH_id_GCA_003474825_1,V_atypica_str_KHUD_V1_id_GCA_003605975_1,V_atypica_str_DFI_4_11_id_GCA_020559285_1,V_atypica_str_DFI_2_98_id_GCA_020560985_1,V_atypica_str_Veillonella_atypica_BgEED38_id_GCA_901875535_1,V_atypica_str_MGYG_HGUT_01444_id_GCA_902375065_1,V_atypica_str_ACS_049_V_Sch6_id_GCA_000179…	1	33	1	24	1	15
Heme biosynthesis, animals and fungi, glycine => heme	0	1	1	NA	M00868	V_atypica_str_CMW7756B_id_GCA_001546845_1,V_atypica_str_OK5_id_GCA_002082765_1,V_atypica_str_AF36_15BH_id_GCA_003474825_1,V_atypica_str_KHUD_V1_id_GCA_003605975_1,V_atypica_str_DFI_4_11_id_GCA_020559285_1,V_atypica_str_DFI_2_98_id_GCA_020560985_1,V_atypica_str_Veillonella_atypica_BgEED38_id_GCA_901875535_1,V_atypica_str_MGYG_HGUT_01444_id_GCA_902375065_1,V_atypica_str_ACS_049_V_Sch6_id_GCA_000179…	1	33	1	24	1	15
Heme biosynthesis, bacteria, glutamyl-tRNA => coproporphyrin III => heme	0	1	1	NA	M00926	V_atypica_str_CMW7756B_id_GCA_001546845_1,V_atypica_str_OK5_id_GCA_002082765_1,V_atypica_str_AF36_15BH_id_GCA_003474825_1,V_atypica_str_KHUD_V1_id_GCA_003605975_1,V_atypica_str_DFI_4_11_id_GCA_020559285_1,V_atypica_str_DFI_2_98_id_GCA_020560985_1,V_atypica_str_Veillonella_atypica_BgEED38_id_GCA_901875535_1,V_atypica_str_MGYG_HGUT_01444_id_GCA_902375065_1,V_atypica_str_ACS_049_V_Sch6_id_GCA_000179…	1	33	1	24	1	15
Heme biosynthesis, plants and bacteria, glutamate => heme	0	1	1	NA	M00121	V_atypica_str_CMW7756B_id_GCA_001546845_1,V_atypica_str_OK5_id_GCA_002082765_1,V_atypica_str_AF36_15BH_id_GCA_003474825_1,V_atypica_str_KHUD_V1_id_GCA_003605975_1,V_atypica_str_DFI_4_11_id_GCA_020559285_1,V_atypica_str_DFI_2_98_id_GCA_020560985_1,V_atypica_str_Veillonella_atypica_BgEED38_id_GCA_901875535_1,V_atypica_str_MGYG_HGUT_01444_id_GCA_902375065_1,V_atypica_str_ACS_049_V_Sch6_id_GCA_000179…	1	33	1	24	1	15
Isoleucine biosynthesis, threonine => 2-oxobutanoate => isoleucine	0	1	1	NA	M00570	V_atypica_str_CMW7756B_id_GCA_001546845_1,V_atypica_str_OK5_id_GCA_002082765_1,V_atypica_str_AF36_15BH_id_GCA_003474825_1,V_atypica_str_KHUD_V1_id_GCA_003605975_1,V_atypica_str_DFI_4_11_id_GCA_020559285_1,V_atypica_str_DFI_2_98_id_GCA_020560985_1,V_atypica_str_Veillonella_atypica_BgEED38_id_GCA_901875535_1,V_atypica_str_MGYG_HGUT_01444_id_GCA_902375065_1,V_atypica_str_ACS_049_V_Sch6_id_GCA_000179…	1	33	1	24	1	15
KDO2-lipid A biosynthesis, Raetz pathway, LpxL-LpxM type	0	1	1	NA	M00060	V_atypica_str_CMW7756B_id_GCA_001546845_1,V_atypica_str_OK5_id_GCA_002082765_1,V_atypica_str_AF36_15BH_id_GCA_003474825_1,V_atypica_str_KHUD_V1_id_GCA_003605975_1,V_atypica_str_DFI_4_11_id_GCA_020559285_1,V_atypica_str_DFI_2_98_id_GCA_020560985_1,V_atypica_str_Veillonella_atypica_BgEED38_id_GCA_901875535_1,V_atypica_str_MGYG_HGUT_01444_id_GCA_902375065_1,V_atypica_str_ACS_049_V_Sch6_id_GCA_000179…	1	33	1	24	1	15
KDO2-lipid A biosynthesis, Raetz pathway, non-LpxL-LpxM type	0	1	1	NA	M00866	V_atypica_str_CMW7756B_id_GCA_001546845_1,V_atypica_str_OK5_id_GCA_002082765_1,V_atypica_str_AF36_15BH_id_GCA_003474825_1,V_atypica_str_KHUD_V1_id_GCA_003605975_1,V_atypica_str_DFI_4_11_id_GCA_020559285_1,V_atypica_str_DFI_2_98_id_GCA_020560985_1,V_atypica_str_Veillonella_atypica_BgEED38_id_GCA_901875535_1,V_atypica_str_MGYG_HGUT_01444_id_GCA_902375065_1,V_atypica_str_ACS_049_V_Sch6_id_GCA_000179…	1	33	1	24	1	15
Pentose phosphate pathway, non-oxidative phase, fructose 6P => ribose 5P	0	1	1	NA	M00007	V_atypica_str_CMW7756B_id_GCA_001546845_1,V_atypica_str_OK5_id_GCA_002082765_1,V_atypica_str_AF36_15BH_id_GCA_003474825_1,V_atypica_str_KHUD_V1_id_GCA_003605975_1,V_atypica_str_DFI_4_11_id_GCA_020559285_1,V_atypica_str_DFI_2_98_id_GCA_020560985_1,V_atypica_str_Veillonella_atypica_BgEED38_id_GCA_901875535_1,V_atypica_str_MGYG_HGUT_01444_id_GCA_902375065_1,V_atypica_str_ACS_049_V_Sch6_id_GCA_000179…	1	33	1	24	1	15
Phosphatidylethanolamine (PE) biosynthesis, PA => PS => PE	0	1	1	NA	M00093	V_atypica_str_CMW7756B_id_GCA_001546845_1,V_atypica_str_OK5_id_GCA_002082765_1,V_atypica_str_AF36_15BH_id_GCA_003474825_1,V_atypica_str_KHUD_V1_id_GCA_003605975_1,V_atypica_str_DFI_4_11_id_GCA_020559285_1,V_atypica_str_DFI_2_98_id_GCA_020560985_1,V_atypica_str_Veillonella_atypica_BgEED38_id_GCA_901875535_1,V_atypica_str_MGYG_HGUT_01444_id_GCA_902375065_1,V_atypica_str_ACS_049_V_Sch6_id_GCA_000179…	1	33	1	24	1	15
Polyamine biosynthesis, arginine => agmatine => putrescine => spermidine	0	1	1	NA	M00133	V_atypica_str_CMW7756B_id_GCA_001546845_1,V_atypica_str_OK5_id_GCA_002082765_1,V_atypica_str_AF36_15BH_id_GCA_003474825_1,V_atypica_str_KHUD_V1_id_GCA_003605975_1,V_atypica_str_DFI_4_11_id_GCA_020559285_1,V_atypica_str_DFI_2_98_id_GCA_020560985_1,V_atypica_str_Veillonella_atypica_BgEED38_id_GCA_901875535_1,V_atypica_str_MGYG_HGUT_01444_id_GCA_902375065_1,V_atypica_str_ACS_049_V_Sch6_id_GCA_000179…	1	33	1	24	1	15
Proline biosynthesis, glutamate => proline	0	1	1	NA	M00015	V_atypica_str_CMW7756B_id_GCA_001546845_1,V_atypica_str_OK5_id_GCA_002082765_1,V_atypica_str_AF36_15BH_id_GCA_003474825_1,V_atypica_str_KHUD_V1_id_GCA_003605975_1,V_atypica_str_DFI_4_11_id_GCA_020559285_1,V_atypica_str_DFI_2_98_id_GCA_020560985_1,V_atypica_str_Veillonella_atypica_BgEED38_id_GCA_901875535_1,V_atypica_str_MGYG_HGUT_01444_id_GCA_902375065_1,V_atypica_str_ACS_049_V_Sch6_id_GCA_000179…	1	33	1	24	1	15
Propanoyl-CoA metabolism, propanoyl-CoA => succinyl-CoA	0	1	1	NA	M00741	V_atypica_str_CMW7756B_id_GCA_001546845_1,V_atypica_str_OK5_id_GCA_002082765_1,V_atypica_str_AF36_15BH_id_GCA_003474825_1,V_atypica_str_KHUD_V1_id_GCA_003605975_1,V_atypica_str_DFI_4_11_id_GCA_020559285_1,V_atypica_str_DFI_2_98_id_GCA_020560985_1,V_atypica_str_Veillonella_atypica_BgEED38_id_GCA_901875535_1,V_atypica_str_MGYG_HGUT_01444_id_GCA_902375065_1,V_atypica_str_ACS_049_V_Sch6_id_GCA_000179…	1	33	1	24	1	15
PRPP biosynthesis, ribose 5P => PRPP	0	1	1	NA	M00005	V_atypica_str_CMW7756B_id_GCA_001546845_1,V_atypica_str_OK5_id_GCA_002082765_1,V_atypica_str_AF36_15BH_id_GCA_003474825_1,V_atypica_str_KHUD_V1_id_GCA_003605975_1,V_atypica_str_DFI_4_11_id_GCA_020559285_1,V_atypica_str_DFI_2_98_id_GCA_020560985_1,V_atypica_str_Veillonella_atypica_BgEED38_id_GCA_901875535_1,V_atypica_str_MGYG_HGUT_01444_id_GCA_902375065_1,V_atypica_str_ACS_049_V_Sch6_id_GCA_000179…	1	33	1	24	1	15
Pyruvate oxidation, pyruvate => acetyl-CoA	0	1	1	NA	M00307	V_atypica_str_CMW7756B_id_GCA_001546845_1,V_atypica_str_OK5_id_GCA_002082765_1,V_atypica_str_AF36_15BH_id_GCA_003474825_1,V_atypica_str_KHUD_V1_id_GCA_003605975_1,V_atypica_str_DFI_4_11_id_GCA_020559285_1,V_atypica_str_DFI_2_98_id_GCA_020560985_1,V_atypica_str_Veillonella_atypica_BgEED38_id_GCA_901875535_1,V_atypica_str_MGYG_HGUT_01444_id_GCA_902375065_1,V_atypica_str_ACS_049_V_Sch6_id_GCA_000179…	1	33	1	24	1	15
Riboflavin biosynthesis, plants and bacteria, GTP => riboflavin/FMN/FAD	0	1	1	NA	M00125	V_atypica_str_CMW7756B_id_GCA_001546845_1,V_atypica_str_OK5_id_GCA_002082765_1,V_atypica_str_AF36_15BH_id_GCA_003474825_1,V_atypica_str_KHUD_V1_id_GCA_003605975_1,V_atypica_str_DFI_4_11_id_GCA_020559285_1,V_atypica_str_DFI_2_98_id_GCA_020560985_1,V_atypica_str_Veillonella_atypica_BgEED38_id_GCA_901875535_1,V_atypica_str_MGYG_HGUT_01444_id_GCA_902375065_1,V_atypica_str_ACS_049_V_Sch6_id_GCA_000179…	1	33	1	24	1	15
Shikimate pathway, phosphoenolpyruvate + erythrose-4P => chorismate	0	1	1	NA	M00022	V_atypica_str_CMW7756B_id_GCA_001546845_1,V_atypica_str_OK5_id_GCA_002082765_1,V_atypica_str_AF36_15BH_id_GCA_003474825_1,V_atypica_str_KHUD_V1_id_GCA_003605975_1,V_atypica_str_DFI_4_11_id_GCA_020559285_1,V_atypica_str_DFI_2_98_id_GCA_020560985_1,V_atypica_str_Veillonella_atypica_BgEED38_id_GCA_901875535_1,V_atypica_str_MGYG_HGUT_01444_id_GCA_902375065_1,V_atypica_str_ACS_049_V_Sch6_id_GCA_000179…	1	33	1	24	1	15
Siroheme biosynthesis, glutamyl-tRNA => siroheme	0	1	1	NA	M00846	V_atypica_str_CMW7756B_id_GCA_001546845_1,V_atypica_str_OK5_id_GCA_002082765_1,V_atypica_str_AF36_15BH_id_GCA_003474825_1,V_atypica_str_KHUD_V1_id_GCA_003605975_1,V_atypica_str_DFI_4_11_id_GCA_020559285_1,V_atypica_str_DFI_2_98_id_GCA_020560985_1,V_atypica_str_Veillonella_atypica_BgEED38_id_GCA_901875535_1,V_atypica_str_MGYG_HGUT_01444_id_GCA_902375065_1,V_atypica_str_ACS_049_V_Sch6_id_GCA_000179…	1	33	1	24	1	15
Threonine biosynthesis, aspartate => homoserine => threonine	0	1	1	NA	M00018	V_atypica_str_CMW7756B_id_GCA_001546845_1,V_atypica_str_OK5_id_GCA_002082765_1,V_atypica_str_AF36_15BH_id_GCA_003474825_1,V_atypica_str_KHUD_V1_id_GCA_003605975_1,V_atypica_str_DFI_4_11_id_GCA_020559285_1,V_atypica_str_DFI_2_98_id_GCA_020560985_1,V_atypica_str_Veillonella_atypica_BgEED38_id_GCA_901875535_1,V_atypica_str_MGYG_HGUT_01444_id_GCA_902375065_1,V_atypica_str_ACS_049_V_Sch6_id_GCA_000179…	1	33	1	24	1	15
Uridine monophosphate biosynthesis, glutamine (+ PRPP) => UMP	0	1	1	NA	M00051	V_atypica_str_CMW7756B_id_GCA_001546845_1,V_atypica_str_OK5_id_GCA_002082765_1,V_atypica_str_AF36_15BH_id_GCA_003474825_1,V_atypica_str_KHUD_V1_id_GCA_003605975_1,V_atypica_str_DFI_4_11_id_GCA_020559285_1,V_atypica_str_DFI_2_98_id_GCA_020560985_1,V_atypica_str_Veillonella_atypica_BgEED38_id_GCA_901875535_1,V_atypica_str_MGYG_HGUT_01444_id_GCA_902375065_1,V_atypica_str_ACS_049_V_Sch6_id_GCA_000179…	1	33	1	24	1	15
Valine/isoleucine biosynthesis, pyruvate => valine / 2-oxobutanoate => isoleucine	0	1	1	NA	M00019	V_atypica_str_CMW7756B_id_GCA_001546845_1,V_atypica_str_OK5_id_GCA_002082765_1,V_atypica_str_AF36_15BH_id_GCA_003474825_1,V_atypica_str_KHUD_V1_id_GCA_003605975_1,V_atypica_str_DFI_4_11_id_GCA_020559285_1,V_atypica_str_DFI_2_98_id_GCA_020560985_1,V_atypica_str_Veillonella_atypica_BgEED38_id_GCA_901875535_1,V_atypica_str_MGYG_HGUT_01444_id_GCA_902375065_1,V_atypica_str_ACS_049_V_Sch6_id_GCA_000179…	1	33	1	24	1	15
