# Supplementary material for: Site Specialization of Human Oral Veillonella Species
Source: Microbiol Spectr. 2023 Jan 25;11(1):e04042-22. doi: 10.1128/spectrum.04042-22 (PMC9927086; doi:10.1128/spectrum.04042-22)
Supplement: Supplemental file 5 — Supplemental material. Download spectrum.04042-22-s0005.xlsx, XLSX file, 0.1 MB [file spectrum.04042-22-s0005.xlsx]

## Sheet: SUPP_vs_TD_vs_KG_Enriched_funct
gene_clusters_ids	COG20_FUNCTION	COG_enrichment_score	COG_unadjusted_p_value	COG_adjusted_q_value	COG_associated_groups	COG_accession	COG_p_TD	COG_p_KG	COG_p_PP	COG_N_TD	COG_N_KG	COG_N_PP	Pfam	Pfam_enrichment_score	Pfam_unadjusted_p_value	Pfam_adjusted_q_value	Pfam_associated_groups	Pfam_accession	Pfam_p_KG	Pfam_p_TD	Pfam_p_PP	Pfam_N_KG	Pfam_N_TD	Pfam_N_PP	KOfam	Kofam_enrichment_score	Kofam_unadjusted_p_value	Kofam_adjusted_q_value	Kofam_associated_groups	Kofam_accession	Kofam_p_KG	Kofam_p_TD	Kofam_p_PP	Kofam_N_KG	Kofam_N_TD	Kofam_N_PP
GC_00000004	Molybdoenzyme maturation factor PaoD (Mo cofactor insertion), XdhC/CoxF family (XdhC) (PDB:2WE7) (PUBMED:24498065)	0	1	1	NA	COG1975	1	1	1	33	15	24	XdhC Rossmann domain	0	1	1	NA	PF13478.7	1	1	1	15	33	24	xanthine dehydrogenase accessory factor	0	1	1	NA	K07402	1	1	1	15	33	24
GC_00000008	Uncharacterized conserved protein YabN, contains tetrapyrrole methylase and MazG-like pyrophosphatase domain (YabN)	0	1	1	NA	COG3956	1	1	1	33	15	24	MazG nucleotide pyrophosphohydrolase domain	0	1	1	NA	PF03819.18	1	1	1	15	33	24	tetrapyrrole methylase family protein / MazG family protein	0	1	1	NA	K02499	1	1	1	15	33	24
GC_00000009	ABC-type uncharacterized transport system, periplasmic component (PDB:3LFT)	0	1	1	NA	COG2984	1	1	1	33	15	24	ABC transporter substrate binding protein	0	1	1	NA	PF04392.13	1	1	1	15	33	24	putative tryptophan/tyrosine transport system substrate-binding protein	0	1	1	NA	K01989	1	1	1	15	33	24
GC_00000016, GC_00000876, GC_00001802, GC_00001867, GC_00003499	Biopolymer transport protein ExbD (ExbD) (PDB:2JWK)	0	1	1	NA	COG0848	1	1	1	33	15	24	Biopolymer transport protein ExbD/TolR	0	1	1	NA	PF02472.17	1	1	1	15	33	24	biopolymer transport protein ExbD	0	1	1	NA	K03559	1	1	1	15	33	24
GC_00000017, GC_00000878, GC_00001810, GC_00001904, GC_00003763, GC_00004740	Biopolymer transport protein ExbB/TolQ (TolQ) (PDB:5SV0)	0	1	1	NA	COG0811	1	1	1	33	15	24	MotA/TolQ/ExbB proton channel family	0	1	1	NA	PF01618.17	1	1	1	15	33	24	biopolymer transport protein ExbB	0	1	1	NA	K03561	1	1	1	15	33	24
GC_00000031, GC_00000769, GC_00000968, GC_00002314, GC_00005204	NaMN:DMB phosphoribosyltransferase (CobT) (PDB:1D0S)	0	1	1	NA	COG2038	1	1	1	33	15	24	Phosphoribosyltransferase	0	1	1	NA	PF02277.18	1	1	1	15	33	24	nicotinate-nucleotide--dimethylbenzimidazole phosphoribosyltransferase [EC:2.4.2.21]	0	1	1	NA	K00768	1	1	1	15	33	24
GC_00000043	Translation initiation factor IF-2, a GTPase (InfB) (PDB:5ME0)	0	1	1	NA	COG0532	1	1	1	33	15	24	Translation-initiation factor 2	0	1	1	NA	PF11987.9	1	1	1	15	33	24	translation initiation factor IF-2	0	1	1	NA	K02519	1	1	1	15	33	24
GC_00000054	Ribosomal protein L4 (RplD) (PDB:1VS6)	0	1	1	NA	COG0088	1	1	1	33	15	24	Ribosomal protein L4/L1 family	0	1	1	NA	PF00573.23	1	1	1	15	33	24	large subunit ribosomal protein L4	0	1	1	NA	K02926	1	1	1	15	33	24
GC_00000059, GC_00000575, GC_00000751	Cobalamin biosynthesis protein CbiK, Co2+ chelatase (CbiK) (PDB:1QGO)	0	1	1	NA	COG4822	1	1	1	33	15	24	Cobalt chelatase (CbiK)	0	1	1	NA	PF06180.12	1	1	1	15	33	24	sirohydrochlorin cobaltochelatase [EC:4.99.1.3]	0	1	1	NA	K02190	1	1	1	15	33	24
GC_00000060	Lipoprotein signal peptidase (LspA) (PDB:5DIR)	0	1	1	NA	COG0597	1	1	1	33	15	24	Signal peptidase (SPase) II	0	1	1	NA	PF01252.19	1	1	1	15	33	24	signal peptidase II [EC:3.4.23.36]	0	1	1	NA	K03101	1	1	1	15	33	24
GC_00000061	Succinate dehydrogenase/fumarate reductase, Fe-S protein subunit (SdhB/FrdB) (PDB:6LUM)	0	1	1	NA	COG0479	1	1	1	33	15	24	2Fe-2S iron-sulfur cluster binding domain	0	1	1	NA	PF13085.7	1	1	1	15	33	24	succinate dehydrogenase / fumarate reductase, iron-sulfur subunit [EC:1.3.5.1 1.3.5.4]	0	1	1	NA	K00240	1	1	1	15	33	24
GC_00000062, GC_00003064, GC_00003081, GC_00003317, GC_00004137, GC_00005267, GC_00009174, GC_00009265	dUTP pyrophosphatase (dUTPase) (Dut) (PDB:1DUC)	0	1	1	NA	COG0756	1	1	1	33	15	24	dUTPase	0	1	1	NA	PF00692.20	1	1	1	15	33	24	dUTP pyrophosphatase [EC:3.6.1.23]	0	1	1	NA	K01520	1	1	1	15	33	24
GC_00000064	Regulator of PEP synthase PpsR, kinase-PPPase family (combines ADP:protein kinase and phosphorylase activities) (PpsR) (PDB:5D0N)	0	1	1	NA	COG1806	1	1	1	33	15	24	Kinase/pyrophosphorylase	0	1	1	NA	PF03618.15	1	1	1	15	33	24	[pyruvate, water dikinase]-phosphate phosphotransferase / [pyruvate, water dikinase] kinase [EC:2.7.4.28 2.7.11.33]	0	1	1	NA	K09773	1	1	1	15	33	24
GC_00000065, GC_00000240	Palmitoleoyl-ACP: Kdo2-lipid-IV acyltransferase (lipid A biosynthesis) (LpxP) (PDB:5F2T) (PUBMED:11830595)	0	1	1	NA	COG1560	1	1	1	33	15	24	Bacterial lipid A biosynthesis acyltransferase	0	1	1	NA	PF03279.14	1	1	1	15	33	24	Kdo2-lipid IVA lauroyltransferase/acyltransferase [EC:2.3.1.241 2.3.1.-]	0	1	1	NA	K02517	1	1	1	15	33	24
GC_00000066	Carbon starvation protein CstA (peptide/pyruvate transporter) (CstA) (PUBMED:26497384;29358499)	0	1	1	NA	COG1966	1	1	1	33	15	24	Carbon starvation protein CstA	0	1	1	NA	PF02554.15	1	1	1	15	33	24	carbon starvation protein	0	1	1	NA	K06200	1	1	1	15	33	24
GC_00000068	Fe2+ transporter FeoB (FeoB) (PDB:3TAH) (PUBMED:32095817)	0	1	1	NA	COG0370	1	1	1	33	15	24	Ferrous iron transport protein B	0	1	1	NA	PF02421.19	1	1	1	15	33	24	ferrous iron transport protein B	0	1	1	NA	K04759	1	1	1	15	33	24
GC_00000070, GC_00002035, GC_00002114, GC_00004963	2-iminoacetate synthase ThiH/Menaquinone biosynthesis enzymes MqnC and MqnE (ThiH) (PDB:4WCX) (PUBMED:18801996)	0	1	1	NA	COG1060	1	1	1	33	15	24	Biotin and Thiamin Synthesis associated domain	0	1	1	NA	PF06968.14	1	1	1	15	33	24	2-iminoacetate synthase [EC:4.1.99.19]	0	1	1	NA	K03150	1	1	1	15	33	24
GC_00000075	Glutamyl-tRNA reductase (HemA) (PDB:2XOE)	0	1	1	NA	COG0373	1	1	1	33	15	24	Glutamyl-tRNAGlu reductase, N-terminal domain	0	1	1	NA	PF05201.16	1	1	1	15	33	24	glutamyl-tRNA reductase [EC:1.2.1.70]	0	1	1	NA	K02492	1	1	1	15	33	24
GC_00000076, GC_00000644, GC_00000761, GC_00001486, GC_00005806	ABC-type amino acid transport/signal transduction system, periplasmic component/domain (HisJ) (PDB:1GGG)	0	1	1	NA	COG0834	1	1	1	33	15	24	Bacterial extracellular solute-binding proteins, family 3	0	1	1	NA	PF00497.21	1	1	1	15	33	24	polar amino acid transport system substrate-binding protein	0	1	1	NA	K02030	1	1	1	15	33	24
GC_00000077	DNA-directed RNA polymerase, beta subunit/140 kD subunit (RpoB) (PDB:5UAJ)	0	1	1	NA	COG0085	1	1	1	33	15	24	RNA polymerase Rpb2, domain 6	0	1	1	NA	PF00562.29	1	1	1	15	33	24	DNA-directed RNA polymerase subunit beta [EC:2.7.7.6]	0	1	1	NA	K03043	1	1	1	15	33	24
GC_00000078	Asp-tRNAAsn/Glu-tRNAGln amidotransferase A subunit or related amidase (GatA) (PDB:3H0L)	0	1	1	NA	COG0154	1	1	1	33	15	24	Amidase	0	1	1	NA	PF01425.22	1	1	1	15	33	24	aspartyl-tRNA(Asn)/glutamyl-tRNA(Gln) amidotransferase subunit A [EC:6.3.5.6 6.3.5.7]	0	1	1	NA	K02433	1	1	1	15	33	24
GC_00000083	tRNA-binding EMAP/Myf domain (EMAP) (PDB:1MKH)!!!Methionyl-tRNA synthetase (MetG) (PDB:1A8H)	0	1	1	NA	COG0073!!!COG0143	1	1	1	33	15	24	tRNA synthetases class I (M)	0	1	1	NA	PF09334.12	1	1	1	15	33	24	methionyl-tRNA synthetase [EC:6.1.1.10]	0	1	1	NA	K01874	1	1	1	15	33	24
GC_00000086	Chorismate synthase (AroC) (PDB:1Q1L)	0	1	1	NA	COG0082	1	1	1	33	15	24	Chorismate synthase	0	1	1	NA	PF01264.22	1	1	1	15	33	24	chorismate synthase [EC:4.2.3.5]	0	1	1	NA	K01736	1	1	1	15	33	24
GC_00000089	Glutamate synthase domain 1 (GltB1) (PDB:1EA0)!!!Glutamate synthase domain 2 (GltB2) (PDB:1EA0)!!!Glutamate synthase domain 3 (GltB3) (PDB:1EA0)	0	1	1	NA	COG0067!!!COG0069!!!COG0070	1	1	1	33	15	24	Glutamine amidotransferases class-II	0	1	1	NA	PF00310.22	1	1	1	15	33	24	glutamate synthase (NADPH) large chain [EC:1.4.1.13]	0	1	1	NA	K00265	1	1	1	15	33	24
GC_00000091	Primosomal protein N' (replication factor Y) - superfamily II helicase (PriA) (PDB:6DCR)	0	1	1	NA	COG1198	1	1	1	33	15	24	3'DNA-binding domain (3'BD)	0	1	1	NA	PF17764.2	1	1	1	15	33	24	primosomal protein N' (replication factor Y) (superfamily II helicase) [EC:3.6.4.-]	0	1	1	NA	K04066	1	1	1	15	33	24
GC_00000096	Ribosomal protein L20 (RplT) (PDB:1VS6) (PUBMED:30270044)	0	1	1	NA	COG0292	1	1	1	33	15	24	Ribosomal protein L20	0	1	1	NA	PF00453.19	1	1	1	15	33	24	large subunit ribosomal protein L20	0	1	1	NA	K02887	1	1	1	15	33	24
GC_00000099	Cobalamin biosynthesis protein CobD/CbiB (CbiB)	0	1	1	NA	COG1270	1	1	1	33	15	24	CobD/Cbib protein	0	1	1	NA	PF03186.14	1	1	1	15	33	24	adenosylcobinamide-phosphate synthase [EC:6.3.1.10]	0	1	1	NA	K02227	1	1	1	15	33	24
GC_00000100	S-adenosylmethionine synthetase (MetK) (PDB:1FUG)	0	1	1	NA	COG0192	1	1	1	33	15	24	S-adenosylmethionine synthetase, C-terminal domain	0	1	1	NA	PF02773.17	1	1	1	15	33	24	S-adenosylmethionine synthetase [EC:2.5.1.6]	0	1	1	NA	K00789	1	1	1	15	33	24
GC_00000102	DNA-directed RNA polymerase, beta' subunit/160 kD subunit (RpoC) (PDB:1NT9)	0	1	1	NA	COG0086	1	1	1	33	15	24	RNA polymerase Rpb1, domain 1	0	1	1	NA	PF04997.13	1	1	1	15	33	24	DNA-directed RNA polymerase subunit beta' [EC:2.7.7.6]	0	1	1	NA	K03046	1	1	1	15	33	24
GC_00000103	Peptide deformylase (Def) (PDB:1BS4)	0	1	1	NA	COG0242	1	1	1	33	15	24	Polypeptide deformylase	0	1	1	NA	PF01327.22	1	1	1	15	33	24	peptide deformylase [EC:3.5.1.88]	0	1	1	NA	K01462	1	1	1	15	33	24
GC_00000104, GC_00001090	Na+/H+ antiporter NhaA (NhaA) (PDB:1ZCD) (PUBMED:25746996)	0	1	1	NA	COG3004	1	1	1	33	15	24	Na+/H+ antiporter 1	0	1	1	NA	PF06965.13	1	1	1	15	33	24	Na+:H+ antiporter, NhaA family	0	1	1	NA	K03313	1	1	1	15	33	24
GC_00000105	Homoserine dehydrogenase (ThrA) (PDB:5AVO) (PUBMED:29124164)	0	1	1	NA	COG0460	1	1	1	33	15	24	Homoserine dehydrogenase	0	1	1	NA	PF00742.20	1	1	1	15	33	24	homoserine dehydrogenase [EC:1.1.1.3]	0	1	1	NA	K00003	1	1	1	15	33	24
GC_00000106	Uracil phosphoribosyltransferase (Upp) (PDB:2EHJ)	0	1	1	NA	COG0035	1	1	1	33	15	24	Uracil phosphoribosyltransferase	0	1	1	NA	PF14681.7	1	1	1	15	33	24	uracil phosphoribosyltransferase [EC:2.4.2.9]	0	1	1	NA	K00761	1	1	1	15	33	24
GC_00000108	tmRNA-binding protein (SmpB) (PDB:1J1H) (PUBMED:26251518)	0	1	1	NA	COG0691	1	1	1	33	15	24	SmpB protein	0	1	1	NA	PF01668.19	1	1	1	15	33	24	SsrA-binding protein	0	1	1	NA	K03664	1	1	1	15	33	24
GC_00000109	Chaperonin GroEL (HSP60 family) (GroEL) (PDB:1AON)	0	1	1	NA	COG0459	1	1	1	33	15	24	TCP-1/cpn60 chaperonin family	0	1	1	NA	PF00118.25	1	1	1	15	33	24	chaperonin GroEL	0	1	1	NA	K04077	1	1	1	15	33	24
GC_00000110	Preprotein translocase subunit SecA (ATPase, RNA helicase) (SecA) (PDB:2FSF)	0	1	1	NA	COG0653	1	1	1	33	15	24	SecA DEAD-like domain	0	1	1	NA	PF07517.15	1	1	1	15	33	24	preprotein translocase subunit SecA [EC:7.4.2.8]	0	1	1	NA	K03070	1	1	1	15	33	24
GC_00000111	Acyl-ACP:phosphate acyltransferase (fatty acid/phospholipid biosynthesis) (PlsX) (PDB:2GK3) (PUBMED:18992246)	0	1	1	NA	COG0416	1	1	1	33	15	24	Fatty acid synthesis protein	0	1	1	NA	PF02504.16	1	1	1	15	33	24	phosphate acyltransferase [EC:2.3.1.274]	0	1	1	NA	K03621	1	1	1	15	33	24
GC_00000113	GTPase involved in cell partioning and DNA repair (Obg) (PDB:1LNZ)	0	1	1	NA	COG0536	1	1	1	33	15	24	GTP1/OBG	0	1	1	NA	PF01018.23	1	1	1	15	33	24	GTPase [EC:3.6.5.-]	0	1	1	NA	K03979	1	1	1	15	33	24
GC_00000116	S-adenosylhomocysteine hydrolase (SAM1) (PDB:1A7A)	0	1	1	NA	COG0499	1	1	1	33	15	24	S-adenosyl-L-homocysteine hydrolase	0	1	1	NA	PF05221.18	1	1	1	15	33	24	adenosylhomocysteinase [EC:3.3.1.1]	0	1	1	NA	K01251	1	1	1	15	33	24
GC_00000117	Pentose-5-phosphate-3-epimerase (Rpe) (PDB:1H1Y)	0	1	1	NA	COG0036	1	1	1	33	15	24	Ribulose-phosphate 3 epimerase family	0	1	1	NA	PF00834.20	1	1	1	15	33	24	ribulose-phosphate 3-epimerase [EC:5.1.3.1]	0	1	1	NA	K01783	1	1	1	15	33	24
GC_00000122	DNA gyrase/topoisomerase IV, subunit B (GyrB) (PDB:1EI1)	0	1	1	NA	COG0187	1	1	1	33	15	24	DNA gyrase B	0	1	1	NA	PF00204.26	1	1	1	15	33	24	DNA gyrase subunit B [EC:5.6.2.2]	0	1	1	NA	K02470	1	1	1	15	33	24
GC_00000123	Cytochrome bd-type quinol oxidase, subunit 2 (AppB) (PDB:6RKO)	0	1	1	NA	COG1294	1	1	1	33	15	24	Cytochrome bd terminal oxidase subunit II	0	1	1	NA	PF02322.16	1	1	1	15	33	24	cytochrome bd ubiquinol oxidase subunit II [EC:7.1.1.7]	0	1	1	NA	K00426	1	1	1	15	33	24
GC_00000125, GC_00000207	Hemolysin-related protein, contains CBS domains, UPF0053 family (TlyC) (PDB:2NQW)	0	1	1	NA	COG1253	1	1	1	33	15	24	Cyclin M transmembrane N-terminal domain	0	1	1	NA	PF01595.21	1	1	1	15	33	24	putative hemolysin	0	1	1	NA	K03699	1	1	1	15	33	24
GC_00000126	Ribosome biogenesis GTPase RsgA (RsgA) (PDB:1T9H)	0	1	1	NA	COG1162	1	1	1	33	15	24	RsgA GTPase	0	1	1	NA	PF03193.17	1	1	1	15	33	24	ribosome biogenesis GTPase / thiamine phosphate phosphatase [EC:3.6.1.- 3.1.3.100]	0	1	1	NA	K06949	1	1	1	15	33	24
GC_00000127	Phenylalanyl-tRNA synthetase alpha subunit (PheS) (PDB:3L4G)	0	1	1	NA	COG0016	1	1	1	33	15	24	tRNA synthetases class II core domain (F)	0	1	1	NA	PF01409.21	1	1	1	15	33	24	phenylalanyl-tRNA synthetase alpha chain [EC:6.1.1.20]	0	1	1	NA	K01889	1	1	1	15	33	24
GC_00000132	Polyphosphate kinase (Ppk) (PDB:1XDO)	0	1	1	NA	COG0855	1	1	1	33	15	24	Polyphosphate kinase C-terminal domain 1	0	1	1	NA	PF17941.2	1	1	1	15	33	24	polyphosphate kinase [EC:2.7.4.1]	0	1	1	NA	K00937	1	1	1	15	33	24
GC_00000133	Glucose-6-phosphate isomerase (Pgi) (PDB:1B0Z)	0	1	1	NA	COG0166	1	1	1	33	15	24	Phosphoglucose isomerase	0	1	1	NA	PF00342.20	1	1	1	15	33	24	glucose-6-phosphate isomerase [EC:5.3.1.9]	0	1	1	NA	K01810	1	1	1	15	33	24
GC_00000136	Uroporphyrinogen-III methylase (siroheme synthase) (CysG) (PDB:1PJQ)!!!Uroporphyrinogen-III synthase (HemD) (PDB:1JR2)	0	1	1	NA	COG0007!!!COG1587	1	1	1	33	15	24	Uroporphyrinogen-III synthase HemD	0	1	1	NA	PF02602.16	1	1	1	15	33	24	uroporphyrinogen III methyltransferase / synthase [EC:2.1.1.107 4.2.1.75]	0	1	1	NA	K13542	1	1	1	15	33	24
GC_00000140	5-methylthioribose/5-deoxyribulose 1-phosphate isomerase (methionine salvage pathway), a paralog of eIF-2B alpha subunit (MtnA) (PDB:1T5O) (PUBMED:31950558)	0	1	1	NA	COG0182	1	1	1	33	15	24	Initiation factor 2 subunit family	0	1	1	NA	PF01008.18	1	1	1	15	33	24	methylthioribose-1-phosphate isomerase [EC:5.3.1.23]	0	1	1	NA	K08963	1	1	1	15	33	24
GC_00000144	Lipid A disaccharide synthetase (LpxB) (PDB:5W8N)	0	1	1	NA	COG0763	1	1	1	33	15	24	Lipid-A-disaccharide synthetase	0	1	1	NA	PF02684.16	1	1	1	15	33	24	lipid-A-disaccharide synthase [EC:2.4.1.182]	0	1	1	NA	K00748	1	1	1	15	33	24
GC_00000149	Prolipoprotein diacylglyceryltransferase (Lgt) (PDB:5AZB)	0	1	1	NA	COG0682	1	1	1	33	15	24	Prolipoprotein diacylglyceryl transferase	0	1	1	NA	PF01790.19	1	1	1	15	33	24	phosphatidylglycerol---prolipoprotein diacylglyceryl transferase [EC:2.5.1.145]	0	1	1	NA	K13292	1	1	1	15	33	24
GC_00000150	Phosphopantothenoylcysteine synthetase/decarboxylase CoaBC (CoaBC) (PDB:3QJG)	0	1	1	NA	COG0452	1	1	1	33	15	24	DNA / pantothenate metabolism flavoprotein	0	1	1	NA	PF04127.16	1	1	1	15	33	24	phosphopantothenoylcysteine decarboxylase / phosphopantothenate---cysteine ligase [EC:4.1.1.36 6.3.2.5]	0	1	1	NA	K13038	1	1	1	15	33	24
GC_00000153	Phenylalanyl-tRNA synthetase beta subunit (PheT) (PDB:3L4G)!!!tRNA-binding EMAP/Myf domain (EMAP) (PDB:1MKH)	0	1	1	NA	COG0072!!!COG0073	1	1	1	33	15	24	B3/4 domain	0	1	1	NA	PF03483.18	1	1	1	15	33	24	phenylalanyl-tRNA synthetase beta chain [EC:6.1.1.20]	0	1	1	NA	K01890	1	1	1	15	33	24
GC_00000156	Pyruvate kinase (PykF) (PDB:6QXL)!!!Phosphohistidine swiveling domain of PEP-utilizing enzymes (PykA2) (PDB:2E28)	0	1	1	NA	COG0469!!!COG3848	1	1	1	33	15	24	Pyruvate kinase, barrel domain	0	1	1	NA	PF00224.22	1	1	1	15	33	24	pyruvate kinase [EC:2.7.1.40]	0	1	1	NA	K00873	1	1	1	15	33	24
GC_00000162	Zn-dependent peptidase, M16 (insulinase) family (Cym1) (PDB:2FGE)	0	1	1	NA	COG1026	1	1	1	33	15	24	Peptidase M16C associated	0	1	1	NA	PF08367.12	1	1	1	15	33	24	presequence protease [EC:3.4.24.-]	0	1	1	NA	K06972	1	1	1	15	33	24
GC_00000163	Ribosomal protein L24 (RplX) (PDB:1VS6)	0	1	1	NA	COG0198	1	1	1	33	15	24	Ribosomal proteins 50S L24/mitochondrial 39S L24	0	1	1	NA	PF17136.5	1	1	1	15	33	24	large subunit ribosomal protein L24	0	1	1	NA	K02895	1	1	1	15	33	24
GC_00000164, GC_00007353	Co-chaperonin GroES (HSP10) (GroES)	0	1	1	NA	COG0234	1	1	1	33	15	24	Chaperonin 10 Kd subunit	0	1	1	NA	PF00166.22	1	1	1	15	33	24	chaperonin GroES	0	1	1	NA	K04078	1	1	1	15	33	24
GC_00000167	Protein translocase subunit YajC (YajC)	0	1	1	NA	COG1862	1	1	1	33	15	24	Preprotein translocase subunit	0	1	1	NA	PF02699.16	1	1	1	15	33	24	preprotein translocase subunit YajC	0	1	1	NA	K03210	1	1	1	15	33	24
GC_00000173	Ribosomal protein S2 (RpsB) (PDB:4V4H)	0	1	1	NA	COG0052	1	1	1	33	15	24	Ribosomal protein S2	0	1	1	NA	PF00318.21	1	1	1	15	33	24	small subunit ribosomal protein S2	0	1	1	NA	K02967	1	1	1	15	33	24
GC_00000174, GC_00000176, GC_00006281	DNA-binding transcriptional regulator, GntR family (GntR) (PDB:3FMS)	0	1	1	NA	COG1802	1	1	1	33	15	24	FCD domain	0	1	1	NA	PF07729.13	1	1	1	15	33	24	GntR family transcriptional regulator, rspAB operon transcriptional repressor	0	1	1	NA	K22293	1	1	1	15	33	24
GC_00000178	Cell division GTPase FtsZ (FtsZ) (PDB:1FSZ)	0	1	1	NA	COG0206	1	1	1	33	15	24	Tubulin/FtsZ family, GTPase domain	0	1	1	NA	PF00091.26	1	1	1	15	33	24	cell division protein FtsZ	0	1	1	NA	K03531	1	1	1	15	33	24
GC_00000179	ATP-dependent Lon protease, bacterial type (Lon) (PDB:6ON2)	0	1	1	NA	COG0466	1	1	1	33	15	24	Lon protease (S16) C-terminal proteolytic domain	0	1	1	NA	PF05362.14	1	1	1	15	33	24	ATP-dependent Lon protease [EC:3.4.21.53]	0	1	1	NA	K01338	1	1	1	15	33	24
GC_00000185	rRNA processing protein Krr1/Pno1, contains KH domain (Krr1) (PDB:4QMF)!!!HD superfamily phosphodieaserase, includes HD domain of RNase Y (RnaY) (PDB:3DTO) (PUBMED:19779461)	0	1	1	NA	COG1094!!!COG1418	1	1	1	33	15	24	RNase Y N-terminal region	0	1	1	NA	PF12072.9	1	1	1	15	33	24	ribonucrease Y [EC:3.1.-.-]	0	1	1	NA	K18682	1	1	1	15	33	24
GC_00000186	4-hydroxy-3-methylbut-2-en-1-yl diphosphate synthase IspG/GcpE (IspG) (PDB:2Y0F)	0	1	1	NA	COG0821	1	1	1	33	15	24	GcpE protein	0	1	1	NA	PF04551.15	1	1	1	15	33	24	(E)-4-hydroxy-3-methylbut-2-enyl-diphosphate synthase [EC:1.17.7.1 1.17.7.3]	0	1	1	NA	K03526	1	1	1	15	33	24
GC_00000188	Broad specificity polyphosphatase and 5'/3'-nucleotidase SurE (SurE) (PDB:2V4N)	0	1	1	NA	COG0496	1	1	1	33	15	24	Survival protein SurE	0	1	1	NA	PF01975.18	1	1	1	15	33	24	5'-nucleotidase [EC:3.1.3.5]	0	1	1	NA	K03787	1	1	1	15	33	24
GC_00000191, GC_00000447	GTPase of the G3E family (not a periplasmic protein kinase) (ArgK) (PDB:2QM7) (PUBMED:18950999)	0	1	1	NA	COG1703	1	1	1	33	15	24	Methylmalonyl Co-A mutase-associated GTPase MeaB	0	1	1	NA	PF03308.17	1	1	1	15	33	24	LAO/AO transport system kinase [EC:2.7.-.-]	0	1	1	NA	K07588	1	1	1	15	33	24
GC_00000193	Exonuclease III (XthA) (PDB:1AKO)	0	1	1	NA	COG0708	1	1	1	33	15	24	Endonuclease/Exonuclease/phosphatase family	0	1	1	NA	PF03372.24	1	1	1	15	33	24	exodeoxyribonuclease III [EC:3.1.11.2]	0	1	1	NA	K01142	1	1	1	15	33	24
GC_00000196	Competence protein ComGC (ComGC)	0	1	1	NA	COG4537	1	1	1	33	15	24	Prokaryotic N-terminal methylation motif	0	1	1	NA	PF07963.13	1	1	1	15	33	24	general secretion pathway protein G	0	1	1	NA	K02456	1	1	1	15	33	24
GC_00000197	Translation initiation factor IF-3 (InfC) (PDB:2IFE)	0	1	1	NA	COG0290	1	1	1	33	15	24	Translation initiation factor IF-3, C-terminal domain	0	1	1	NA	PF00707.23	1	1	1	15	33	24	translation initiation factor IF-3	0	1	1	NA	K02520	1	1	1	15	33	24
GC_00000198, GC_00000524	Cell shape-determining ATPase MreB, actin-like superfamily (MreB) (PDB:1JCE)	0	1	1	NA	COG1077	1	1	1	33	15	24	MreB/Mbl protein	0	1	1	NA	PF06723.14	1	1	1	15	33	24	rod shape-determining protein MreB and related proteins	0	1	1	NA	K03569	1	1	1	15	33	24
GC_00000200	Holliday junction resolvasome RuvABC, ATP-dependent DNA helicase subunit RuvB (RuvB) (PDB:1HQC)	0	1	1	NA	COG2255	1	1	1	33	15	24	Holliday junction DNA helicase RuvB P-loop domain	0	1	1	NA	PF05496.13	1	1	1	15	33	24	holliday junction DNA helicase RuvB [EC:3.6.4.12]	0	1	1	NA	K03551	1	1	1	15	33	24
GC_00000203	CTP synthase (UTP-ammonia lyase) (PyrG) (PDB:1S1M)	0	1	1	NA	COG0504	1	1	1	33	15	24	CTP synthase N-terminus	0	1	1	NA	PF06418.15	1	1	1	15	33	24	CTP synthase [EC:6.3.4.2]	0	1	1	NA	K01937	1	1	1	15	33	24
GC_00000208	Ribonucleotide reductase beta subunit, ferritin-like domain (NrdB) (PDB:1AV8)	0	1	1	NA	COG0208	1	1	1	33	15	24	Ribonucleotide reductase, small chain	0	1	1	NA	PF00268.22	1	1	1	15	33	24	ribonucleoside-diphosphate reductase beta chain [EC:1.17.4.1]	0	1	1	NA	K00526	1	1	1	15	33	24
GC_00000213	FKBP-type peptidyl-prolyl cis-trans isomerase (trigger factor) (Tig) (PDB:5OWI)	0	1	1	NA	COG0544	1	1	1	33	15	24	Bacterial trigger factor protein (TF)	0	1	1	NA	PF05697.14	1	1	1	15	33	24	trigger factor	0	1	1	NA	K03545	1	1	1	15	33	24
GC_00000214	dsRNA-specific ribonuclease (Rnc) (PDB:1DI2)	0	1	1	NA	COG0571	1	1	1	33	15	24	Ribonuclease-III-like	0	1	1	NA	PF14622.7	1	1	1	15	33	24	ribonuclease III [EC:3.1.26.3]	0	1	1	NA	K03685	1	1	1	15	33	24
GC_00000216	Glycerol-3-phosphate dehydrogenase (GpsA) (PDB:1EVY)	0	1	1	NA	COG0240	1	1	1	33	15	24	NAD-dependent glycerol-3-phosphate dehydrogenase C-terminus	0	1	1	NA	PF07479.15	1	1	1	15	33	24	glycerol-3-phosphate dehydrogenase (NAD(P)+) [EC:1.1.1.94]	0	1	1	NA	K00057	1	1	1	15	33	24
GC_00000219	RNase adaptor protein RapZ for GlmZ sRNA degradation, contains a P-loop ATPase domain (RapZ) (PDB:5O5O) (PUBMED:23475961)	0	1	1	NA	COG1660	1	1	1	33	15	24	P-loop ATPase protein family	0	1	1	NA	PF03668.16	1	1	1	15	33	24	RNase adapter protein RapZ	0	1	1	NA	K06958	1	1	1	15	33	24
GC_00000221	Cobalamin synthase CobS (adenosylcobinamide-GDP ribazoletransferase) (CobS) (PUBMED:31481610)	0	1	1	NA	COG0368	1	1	1	33	15	24	Cobalamin-5-phosphate synthase	0	1	1	NA	PF02654.16	1	1	1	15	33	24	adenosylcobinamide-GDP ribazoletransferase [EC:2.7.8.26]	0	1	1	NA	K02233	1	1	1	15	33	24
GC_00000222	Enolase (Eno) (PDB:1E9I)	0	1	1	NA	COG0148	1	1	1	33	15	24	Enolase, C-terminal TIM barrel domain	0	1	1	NA	PF00113.23	1	1	1	15	33	24	enolase [EC:4.2.1.11]	0	1	1	NA	K01689	1	1	1	15	33	24
GC_00000224	tRNA 5-hydroxyU34 O-methylase TrmR/YrrM (TrmR) (PDB:1H1D) (PUBMED:29982645)	0	1	1	NA	COG4122	1	1	1	33	15	24	O-methyltransferase	0	1	1	NA	PF01596.18	1	1	1	15	33	24	caffeoyl-CoA O-methyltransferase [EC:2.1.1.104]	0	1	1	NA	K00588	1	1	1	15	33	24
GC_00000227	3-oxoacyl-[acyl-carrier-protein] synthase III (FabH) (PDB:1UB7)	0	1	1	NA	COG0332	1	1	1	33	15	24	3-Oxoacyl-[acyl-carrier-protein (ACP)] synthase III C terminal	0	1	1	NA	PF08541.11	1	1	1	15	33	24	3-oxoacyl-[acyl-carrier-protein] synthase III [EC:2.3.1.180]	0	1	1	NA	K00648	1	1	1	15	33	24
GC_00000228	3-deoxy-D-manno-octulosonic-acid transferase (KdtA) (PDB:2XCI)	0	1	1	NA	COG1519	1	1	1	33	15	24	3-Deoxy-D-manno-octulosonic-acid transferase (kdotransferase)	0	1	1	NA	PF04413.17	1	1	1	15	33	24	3-deoxy-D-manno-octulosonic-acid transferase [EC:2.4.99.12 2.4.99.13 2.4.99.14 2.4.99.15]	0	1	1	NA	K02527	1	1	1	15	33	24
GC_00000235	Ribosomal protein S1 (RpsA) (PDB:4NNH)!!!4-Hydroxy-3-methylbut-2-enyl diphosphate reductase IspH (IspH) (PDB:3DNF)	0	1	1	NA	COG0539!!!COG0761	1	1	1	33	15	24	LytB protein	0	1	1	NA	PF02401.19	1	1	1	15	33	24	small subunit ribosomal protein S1	0	1	1	NA	K02945	1	1	1	15	33	24
GC_00000239	FoF1-type ATP synthase, gamma subunit (AtpG) (PDB:3OAA) (PUBMED:15326535)	0	1	1	NA	COG0224	1	1	1	33	15	24	ATP synthase	0	1	1	NA	PF00231.20	1	1	1	15	33	24	F-type H+-transporting ATPase subunit gamma	0	1	1	NA	K02115	1	1	1	15	33	24
GC_00000241	Ni,Fe-hydrogenase I cytochrome b subunit (HyaC) (PDB:4GD3)	0	1	1	NA	COG1969	1	1	1	33	15	24	Prokaryotic cytochrome b561	0	1	1	NA	PF01292.21	1	1	1	15	33	24	Ni/Fe-hydrogenase 1 B-type cytochrome subunit	0	1	1	NA	K03620	1	1	1	15	33	24
GC_00000252	Dihydroorotate dehydrogenase (PyrD) (PDB:1GT8)	0	1	1	NA	COG0167	1	1	1	33	15	24	Dihydroorotate dehydrogenase	0	1	1	NA	PF01180.22	1	1	1	15	33	24	dihydroorotate dehydrogenase (NAD+) catalytic subunit [EC:1.3.1.14]	0	1	1	NA	K17828	1	1	1	15	33	24
GC_00000253	Diaminopimelate decarboxylase (LysA) (PDB:1D7K)	0	1	1	NA	COG0019	1	1	1	33	15	24	Pyridoxal-dependent decarboxylase, pyridoxal binding domain	0	1	1	NA	PF02784.17	1	1	1	15	33	24	diaminopimelate decarboxylase [EC:4.1.1.20]	0	1	1	NA	K01586	1	1	1	15	33	24
GC_00000256	Ribosome-binding ATPase YchF, GTP1/OBG family (GTP1) (PDB:2DWQ) (PUBMED:21527254)	0	1	1	NA	COG0012	1	1	1	33	15	24	Protein of unknown function (DUF933)	0	1	1	NA	PF06071.14	1	1	1	15	33	24	ribosome-binding ATPase	0	1	1	NA	K06942	1	1	1	15	33	24
GC_00000264	Dihydroxyacid dehydratase/phosphogluconate dehydratase (IlvD) (PDB:2GP4)	0	1	1	NA	COG0129	1	1	1	33	15	24	Dehydratase family	0	1	1	NA	PF00920.22	1	1	1	15	33	24	dihydroxy-acid dehydratase [EC:4.2.1.9]	0	1	1	NA	K01687	1	1	1	15	33	24
GC_00000267, GC_00002299	Ribosomal protein L11 methylase PrmA (PrmA) (PDB:3GRZ)	0	1	1	NA	COG2264	1	1	1	33	15	24	Ribosomal protein L11 methyltransferase (PrmA)	0	1	1	NA	PF06325.14	1	1	1	15	33	24	ribosomal protein L11 methyltransferase [EC:2.1.1.-]	0	1	1	NA	K02687	1	1	1	15	33	24
GC_00000268	Na+/alanine symporter (AlsT) (PDB:6CSE)	0	1	1	NA	COG1115	1	1	1	33	15	24	Sodium:alanine symporter family	0	1	1	NA	PF01235.18	1	1	1	15	33	24	alanine or glycine:cation symporter, AGCS family	0	1	1	NA	K03310	1	1	1	15	33	24
GC_00000269	Thiamine transporter ThiT (ThiT) (PDB:4POP)	0	1	1	NA	COG3859	1	1	1	33	15	24	Thiamine transporter protein (Thia_YuaJ)	0	1	1	NA	PF09515.11	1	1	1	15	33	24	thiamine transporter	0	1	1	NA	K16789	1	1	1	15	33	24
GC_00000273	Predicted RNA-binding protein Jag (SpoIIIJ-associated), conains KH and R3H domains (Jag) (PDB:3GKU)	0	1	1	NA	COG1847	1	1	1	33	15	24	R3H domain	0	1	1	NA	PF01424.23	1	1	1	15	33	24	spoIIIJ-associated protein	0	1	1	NA	K06346	1	1	1	15	33	24
GC_00000276	tRNA G46 N7-methylase TrmB (TrmB) (PDB:1YZH) (PUBMED:19373903;16600901)	0	1	1	NA	COG0220	1	1	1	33	15	24	Putative methyltransferase	0	1	1	NA	PF02390.18	1	1	1	15	33	24	tRNA (guanine-N7-)-methyltransferase [EC:2.1.1.33]	0	1	1	NA	K03439	1	1	1	15	33	24
GC_00000279	Aspartate-semialdehyde dehydrogenase (Asd) (PDB:1BRM)	0	1	1	NA	COG0136	1	1	1	33	15	24	Semialdehyde dehydrogenase, dimerisation domain	0	1	1	NA	PF02774.19	1	1	1	15	33	24	aspartate-semialdehyde dehydrogenase [EC:1.2.1.11]	0	1	1	NA	K00133	1	1	1	15	33	24
GC_00000283	Asp-tRNAAsn/Glu-tRNAGln amidotransferase B subunit (GatB) (PDB:3H0M)	0	1	1	NA	COG0064	1	1	1	33	15	24	GatB/GatE catalytic domain	0	1	1	NA	PF02934.16	1	1	1	15	33	24	aspartyl-tRNA(Asn)/glutamyl-tRNA(Gln) amidotransferase subunit B [EC:6.3.5.6 6.3.5.7]	0	1	1	NA	K02434	1	1	1	15	33	24
GC_00000289	Phosphatidylserine synthase (PssA)	0	1	1	NA	COG1183	1	1	1	33	15	24	CDP-alcohol phosphatidyltransferase	0	1	1	NA	PF01066.22	1	1	1	15	33	24	CDP-diacylglycerol---serine O-phosphatidyltransferase [EC:2.7.8.8]	0	1	1	NA	K17103	1	1	1	15	33	24
GC_00000292	NAD-dependent DNA ligase (Lig) (PDB:5TT5)	0	1	1	NA	COG0272	1	1	1	33	15	24	NAD-dependent DNA ligase adenylation domain	0	1	1	NA	PF01653.19	1	1	1	15	33	24	DNA ligase (NAD+) [EC:6.5.1.2]	0	1	1	NA	K01972	1	1	1	15	33	24
GC_00000294, GC_00000815, GC_00000977	Exopolyphosphatase/pppGpp-phosphohydrolase (GppA) (PDB:1T6C)	0	1	1	NA	COG0248	1	1	1	33	15	24	Ppx/GppA phosphatase family	0	1	1	NA	PF02541.17	1	1	1	15	33	24	exopolyphosphatase / guanosine-5'-triphosphate,3'-diphosphate pyrophosphatase [EC:3.6.1.11 3.6.1.40]	0	1	1	NA	K01524	1	1	1	15	33	24
GC_00000297	Leucyl aminopeptidase (aminopeptidase T) (AmpS) (PDB:1ZJC)	0	1	1	NA	COG2309	1	1	1	33	15	24	Thermophilic metalloprotease (M29)	0	1	1	NA	PF02073.16	1	1	1	15	33	24	aminopeptidase [EC:3.4.11.-]	0	1	1	NA	K19689	1	1	1	15	33	24
GC_00000298, GC_00004842	Citrate lyase, alpha subunit (CitF) (PDB:1XR4)	0	1	1	NA	COG3051	1	1	1	33	15	24	Citrate lyase, alpha subunit (CitF)	0	1	1	NA	PF04223.13	1	1	1	15	33	24	citrate lyase subunit alpha / citrate CoA-transferase [EC:2.8.3.10]	0	1	1	NA	K01643	1	1	1	15	33	24
GC_00000300	S-adenosylmethionine:tRNA-ribosyltransferase-isomerase (queuine synthetase) (QueA) (PDB:1VKY)	0	1	1	NA	COG0809	1	1	1	33	15	24	Queuosine biosynthesis protein	0	1	1	NA	PF02547.16	1	1	1	15	33	24	S-adenosylmethionine:tRNA ribosyltransferase-isomerase [EC:2.4.99.17]	0	1	1	NA	K07568	1	1	1	15	33	24
GC_00000305	Porphobilinogen deaminase (HemC) (PDB:1AH5)	0	1	1	NA	COG0181	1	1	1	33	15	24	Porphobilinogen deaminase, dipyromethane cofactor binding domain	0	1	1	NA	PF01379.21	1	1	1	15	33	24	hydroxymethylbilane synthase [EC:2.5.1.61]	0	1	1	NA	K01749	1	1	1	15	33	24
GC_00000306	Purine nucleoside phosphorylase (XapA) (PDB:1YQQ)	0	1	1	NA	COG0005	1	1	1	33	15	24	Phosphorylase superfamily	0	1	1	NA	PF01048.21	1	1	1	15	33	24	5'-methylthioadenosine phosphorylase [EC:2.4.2.28]	0	1	1	NA	K00772	1	1	1	15	33	24
GC_00000308	16S rRNA G527 N7-methylase RsmG (former glucose-inhibited division protein B) (RsmG) (PDB:1XDZ) (PUBMED:15375115;22031445)	0	1	1	NA	COG0357	1	1	1	33	15	24	rRNA small subunit methyltransferase G	0	1	1	NA	PF02527.16	1	1	1	15	33	24	16S rRNA (guanine527-N7)-methyltransferase [EC:2.1.1.170]	0	1	1	NA	K03501	1	1	1	15	33	24
GC_00000313	Exonuclease VII, large subunit (XseA)	0	1	1	NA	COG1570	1	1	1	33	15	24	Exonuclease VII, large subunit	0	1	1	NA	PF02601.16	1	1	1	15	33	24	exodeoxyribonuclease VII large subunit [EC:3.1.11.6]	0	1	1	NA	K03601	1	1	1	15	33	24
GC_00000315	Transcriptional accessory protein Tex/SPT6 (Tex) (PDB:2OCE)	0	1	1	NA	COG2183	1	1	1	33	15	24	Tex-like protein N-terminal domain	0	1	1	NA	PF09371.11	1	1	1	15	33	24	protein Tex	0	1	1	NA	K06959	1	1	1	15	33	24
GC_00000316	Alanyl-tRNA synthetase (AlaS) (PDB:2ZZE)	0	1	1	NA	COG0013	1	1	1	33	15	24	tRNA synthetases class II (A)	0	1	1	NA	PF01411.20	1	1	1	15	33	24	alanyl-tRNA synthetase [EC:6.1.1.7]	0	1	1	NA	K01872	1	1	1	15	33	24
GC_00000320	Indole-3-glycerol phosphate synthase (TrpC) (PDB:6BMA)!!!Phosphoribosylanthranilate isomerase (TrpF) (PDB:1DL3)	3.85568	0.145462	0.504757	TD, PP	COG0134!!!COG0135	1	0.9333	1	33	15	24	Indole-3-glycerol phosphate synthase	3.85568	0.145462	0.502884	TD, PP	PF00218.22	0.9333	1	1	15	33	24	indole-3-glycerol phosphate synthase / phosphoribosylanthranilate isomerase [EC:4.1.1.48 5.3.1.24]	3.85568	0.145462	0.552842	TD, PP	K13498	0.9333	1	1	15	33	24
GC_00000322	Ribosomal protein L36 (RpmJ) (PDB:1DFE) (PUBMED:21627333)	0	1	1	NA	COG0257	1	1	1	33	15	24	Ribosomal protein L36	0	1	1	NA	PF00444.19	1	1	1	15	33	24	large subunit ribosomal protein L36	0	1	1	NA	K02919	1	1	1	15	33	24
GC_00000323	Ribosomal protein S10 (RpsJ) (PDB:4V4H)	0	1	1	NA	COG0051	1	1	1	33	15	24	Ribosomal protein S10p/S20e	0	1	1	NA	PF00338.23	1	1	1	15	33	24	small subunit ribosomal protein S10	0	1	1	NA	K02946	1	1	1	15	33	24
GC_00000324	Ribosomal protein L29 (RpmC) (PDB:1VS6)	0	1	1	NA	COG0255	1	1	1	33	15	24	Ribosomal L29 protein	0	1	1	NA	PF00831.24	1	1	1	15	33	24	large subunit ribosomal protein L29	0	1	1	NA	K02904	1	1	1	15	33	24
GC_00000325	Ribosomal protein S11 (RpsK) (PDB:4V4H)	0	1	1	NA	COG0100	1	1	1	33	15	24	Ribosomal protein S11	0	1	1	NA	PF00411.20	1	1	1	15	33	24	small subunit ribosomal protein S11	0	1	1	NA	K02948	1	1	1	15	33	24
GC_00000326	Ribosomal protein S7 (RpsG) (PDB:4V4H)	0	1	1	NA	COG0049	1	1	1	33	15	24	Ribosomal protein S7p/S5e	0	1	1	NA	PF00177.22	1	1	1	15	33	24	small subunit ribosomal protein S7	0	1	1	NA	K02992	1	1	1	15	33	24
GC_00000327	Ribosomal protein L31 (RpmE) (PDB:1VS6)	0	1	1	NA	COG0254	1	1	1	33	15	24	Ribosomal protein L31	0	1	1	NA	PF01197.19	1	1	1	15	33	24	large subunit ribosomal protein L31	0	1	1	NA	K02909	1	1	1	15	33	24
GC_00000328	Ribosomal protein L27 (RpmA) (PDB:1VS6)	0	1	1	NA	COG0211	1	1	1	33	15	24	Ribosomal L27 protein	0	1	1	NA	PF01016.20	1	1	1	15	33	24	large subunit ribosomal protein L27	0	1	1	NA	K02899	1	1	1	15	33	24
GC_00000329	Ribosomal protein L11 (RplK) (PDB:2E34)	0	1	1	NA	COG0080	1	1	1	33	15	24	Ribosomal protein L11, N-terminal domain	0	1	1	NA	PF03946.15	1	1	1	15	33	24	large subunit ribosomal protein L11	0	1	1	NA	K02867	1	1	1	15	33	24
GC_00000330	Ribosomal protein L22 (RplV) (PDB:1VS6)	0	1	1	NA	COG0091	1	1	1	33	15	24	Ribosomal protein L22p/L17e	0	1	1	NA	PF00237.20	1	1	1	15	33	24	large subunit ribosomal protein L22	0	1	1	NA	K02890	1	1	1	15	33	24
GC_00000331	Ribosomal protein S12 (RpsL) (PDB:4V4H)	0	1	1	NA	COG0048	1	1	1	33	15	24	Ribosomal protein S12/S23	0	1	1	NA	PF00164.26	1	1	1	15	33	24	small subunit ribosomal protein S12	0	1	1	NA	K02950	1	1	1	15	33	24
GC_00000333	Ribosomal protein S18 (RpsR) (PDB:4V4H)	0	1	1	NA	COG0238	1	1	1	33	15	24	Ribosomal protein S18	0	1	1	NA	PF01084.21	1	1	1	15	33	24	small subunit ribosomal protein S18	0	1	1	NA	K02963	1	1	1	15	33	24
GC_00000334	Ribosomal protein L30/L7E (RpmD) (PDB:1VS6)	0	1	1	NA	COG1841	1	1	1	33	15	24	Ribosomal protein L30p/L7e	0	1	1	NA	PF00327.21	1	1	1	15	33	24	large subunit ribosomal protein L30	0	1	1	NA	K02907	1	1	1	15	33	24
GC_00000335	Translation initiation factor IF-1 (InfA) (PDB:5FIM)	0	1	1	NA	COG0361	1	1	1	33	15	24	Translation initiation factor 1A / IF-1	0	1	1	NA	PF01176.20	1	1	1	15	33	24	translation initiation factor IF-1	0	1	1	NA	K02518	1	1	1	15	33	24
GC_00000336	Ribosomal protein S16 (RpsP) (PDB:4V4H)	0	1	1	NA	COG0228	1	1	1	33	15	24	Ribosomal protein S16	0	1	1	NA	PF00886.20	1	1	1	15	33	24	small subunit ribosomal protein S16	0	1	1	NA	K02959	1	1	1	15	33	24
GC_00000337	Ribosomal protein L23 (RplW) (PDB:1VS6)	0	1	1	NA	COG0089	1	1	1	33	15	24	Ribosomal protein L23	0	1	1	NA	PF00276.21	1	1	1	15	33	24	large subunit ribosomal protein L23	0	1	1	NA	K02892	1	1	1	15	33	24
GC_00000338	Adenylate kinase or related kinase (Adk) (PDB:1AK2)	0	1	1	NA	COG0563	1	1	1	33	15	24	Adenylate kinase	0	1	1	NA	PF00406.23	1	1	1	15	33	24	adenylate kinase [EC:2.7.4.3]	0	1	1	NA	K00939	1	1	1	15	33	24
GC_00000340	Ribosomal protein S8 (RpsH) (PDB:4V4H)	0	1	1	NA	COG0096	1	1	1	33	15	24	Ribosomal protein S8	0	1	1	NA	PF00410.20	1	1	1	15	33	24	small subunit ribosomal protein S8	0	1	1	NA	K02994	1	1	1	15	33	24
GC_00000341	Ribosomal protein S5 (RpsE) (PDB:4V4H)	0	1	1	NA	COG0098	1	1	1	33	15	24	Ribosomal protein S5, N-terminal domain	0	1	1	NA	PF00333.21	1	1	1	15	33	24	small subunit ribosomal protein S5	0	1	1	NA	K02988	1	1	1	15	33	24
GC_00000342	Ribosomal protein S6 (RpsF) (PDB:4V4H)	0	1	1	NA	COG0360	1	1	1	33	15	24	Ribosomal protein S6	0	1	1	NA	PF01250.18	1	1	1	15	33	24	small subunit ribosomal protein S6	0	1	1	NA	K02990	1	1	1	15	33	24
GC_00000343	FoF1-type ATP synthase, membrane subunit c/Archaeal/vacuolar-type H+-ATPase, subunit K (AtpE) (PDB:1C17)	0	1	1	NA	COG0636	1	1	1	33	15	24	ATP synthase subunit C	0	1	1	NA	PF00137.22	1	1	1	15	33	24	F-type H+-transporting ATPase subunit c	0	1	1	NA	K02110	1	1	1	15	33	24
GC_00000344	Ribosomal protein L35 (RpmI) (PDB:1VS6) (PUBMED:28373563)	0	1	1	NA	COG0291	1	1	1	33	15	24	Ribosomal protein L35	0	1	1	NA	PF01632.20	1	1	1	15	33	24	large subunit ribosomal protein L35	0	1	1	NA	K02916	1	1	1	15	33	24
GC_00000346	Ribosomal protein L17 (RplQ) (PDB:1GD8)	0	1	1	NA	COG0203	1	1	1	33	15	24	Ribosomal protein L17	0	1	1	NA	PF01196.20	1	1	1	15	33	24	large subunit ribosomal protein L17	0	1	1	NA	K02879	1	1	1	15	33	24
GC_00000347	Ribosomal protein L14 (RplN) (PDB:4V4H)	0	1	1	NA	COG0093	1	1	1	33	15	24	Ribosomal protein L14p/L23e	0	1	1	NA	PF00238.20	1	1	1	15	33	24	large subunit ribosomal protein L14	0	1	1	NA	K02874	1	1	1	15	33	24
GC_00000348	3-hydroxymyristoyl/3-hydroxydecanoyl-(acyl carrier protein) dehydratase (FabA) (PDB:1MKA)	0	1	1	NA	COG0764	1	1	1	33	15	24	FabA-like domain	0	1	1	NA	PF07977.14	1	1	1	15	33	24	3-hydroxyacyl-[acyl-carrier-protein] dehydratase [EC:4.2.1.59]	0	1	1	NA	K02372	1	1	1	15	33	24
GC_00000349	Ribosomal protein L3 (RplC) (PDB:1VS6)	0	1	1	NA	COG0087	1	1	1	33	15	24	Ribosomal protein L3	0	1	1	NA	PF00297.23	1	1	1	15	33	24	large subunit ribosomal protein L3	0	1	1	NA	K02906	1	1	1	15	33	24
GC_00000350	Ribosomal protein L16/L10AE (RplP) (PDB:1WKI)	0	1	1	NA	COG0197	1	1	1	33	15	24	Ribosomal protein L16p/L10e	0	1	1	NA	PF00252.19	1	1	1	15	33	24	large subunit ribosomal protein L16	0	1	1	NA	K02878	1	1	1	15	33	24
GC_00000351	Ribosomal protein L32 (RpmF) (PDB:1VS6) (PUBMED:17114934)	0	1	1	NA	COG0333	1	1	1	33	15	24	Ribosomal L32p protein family	0	1	1	NA	PF01783.24	1	1	1	15	33	24	large subunit ribosomal protein L32	0	1	1	NA	K02911	1	1	1	15	33	24
GC_00000352	Cyclic di-GMP-binding protein YajQ, UPF0234 family (YajQ) (PDB:1IN0) (PUBMED:25329577)	0	1	1	NA	COG1666	1	1	1	33	15	24	Protein of unknown function (DUF520)	0	1	1	NA	PF04461.14	1	1	1	15	33	24	cyclic-di-GMP-binding protein	0	1	1	NA	K09767	1	1	1	15	33	24
GC_00000353	Ribosomal protein S9 (RpsI) (PDB:4V4H)	0	1	1	NA	COG0103	1	1	1	33	15	24	Ribosomal protein S9/S16	0	1	1	NA	PF00380.20	1	1	1	15	33	24	small subunit ribosomal protein S9	0	1	1	NA	K02996	1	1	1	15	33	24
GC_00000355	Ribosomal protein S13 (RpsM) (PDB:4V4H)	0	1	1	NA	COG0099	1	1	1	33	15	24	Ribosomal protein S13/S18	0	1	1	NA	PF00416.23	1	1	1	15	33	24	small subunit ribosomal protein S13	0	1	1	NA	K02952	1	1	1	15	33	24
GC_00000356	Protein translocase subunit SecG (SecG) (PDB:2AKH)	0	1	1	NA	COG1314	1	1	1	33	15	24	Preprotein translocase SecG subunit	0	1	1	NA	PF03840.15	1	1	1	15	33	24	preprotein translocase subunit SecG	0	1	1	NA	K03075	1	1	1	15	33	24
GC_00000357	Ribosomal protein S14 (RpsN) (PDB:4V4H)	0	1	1	NA	COG0199	1	1	1	33	15	24	Ribosomal protein S14p/S29e	0	1	1	NA	PF00253.22	1	1	1	15	33	24	small subunit ribosomal protein S14	0	1	1	NA	K02954	1	1	1	15	33	24
GC_00000358	Ribosomal protein L19 (RplS) (PDB:1VS6) (PUBMED:27941785)	0	1	1	NA	COG0335	1	1	1	33	15	24	Ribosomal protein L19	0	1	1	NA	PF01245.21	1	1	1	15	33	24	large subunit ribosomal protein L19	0	1	1	NA	K02884	1	1	1	15	33	24
GC_00000359	Ribosomal protein L18 (RplR) (PDB:1VS6)	0	1	1	NA	COG0256	1	1	1	33	15	24	Ribosomal L18 of archaea, bacteria, mitoch. and chloroplast	0	1	1	NA	PF00861.23	1	1	1	15	33	24	large subunit ribosomal protein L18	0	1	1	NA	K02881	1	1	1	15	33	24
GC_00000360	DNA-directed RNA polymerase, subunit K/omega (RpoZ) (PDB:3LU0)	0	1	1	NA	COG1758	1	1	1	33	15	24	RNA polymerase Rpb6	0	1	1	NA	PF01192.23	1	1	1	15	33	24	DNA-directed RNA polymerase subunit omega [EC:2.7.7.6]	0	1	1	NA	K03060	1	1	1	15	33	24
GC_00000362	Ribosomal protein L21 (RplU) (PDB:1VS6)	0	1	1	NA	COG0261	1	1	1	33	15	24	Ribosomal prokaryotic L21 protein	0	1	1	NA	PF00829.22	1	1	1	15	33	24	large subunit ribosomal protein L21	0	1	1	NA	K02888	1	1	1	15	33	24
GC_00000364	Cold shock protein, CspA family (CspC) (PDB:1C9O)	0	1	1	NA	COG1278	1	1	1	33	15	24	'Cold-shock' DNA-binding domain	0	1	1	NA	PF00313.23	1	1	1	15	33	24	cold shock protein	0	1	1	NA	K03704	1	1	1	15	33	24
GC_00000366	Arginine repressor (ArgR) (PDB:1AOY)	0	1	1	NA	COG1438	1	1	1	33	15	24	Arginine repressor, C-terminal domain	0	1	1	NA	PF02863.19	1	1	1	15	33	24	transcriptional regulator of arginine metabolism	0	1	1	NA	K03402	1	1	1	15	33	24
GC_00000367, GC_00009457	Arsenate reductase or related protein, glutaredoxin family (ArsC) (PDB:1I9D)	0	1	1	NA	COG1393	1	1	1	33	15	24	ArsC family	0	1	1	NA	PF03960.16	1	1	1	15	33	24	arsenate reductase (glutaredoxin) [EC:1.20.4.1]	0	1	1	NA	K00537	1	1	1	15	33	24
GC_00000368	Ribosomal protein S20 (RpsT) (PDB:4V4H)	0	1	1	NA	COG0268	1	1	1	33	15	24	Ribosomal protein S20	0	1	1	NA	PF01649.19	1	1	1	15	33	24	small subunit ribosomal protein S20	0	1	1	NA	K02968	1	1	1	15	33	24
GC_00000369	Ribosomal protein L13 (RplM) (PDB:1VS6)	0	1	1	NA	COG0102	1	1	1	33	15	24	Ribosomal protein L13	0	1	1	NA	PF00572.19	1	1	1	15	33	24	large subunit ribosomal protein L13	0	1	1	NA	K02871	1	1	1	15	33	24
GC_00000370	Ribosomal protein L9 (RplI) (PDB:1VS6) (PUBMED:27112601)	0	1	1	NA	COG0359	1	1	1	33	15	24	Ribosomal protein L9, C-terminal domain	0	1	1	NA	PF03948.15	1	1	1	15	33	24	large subunit ribosomal protein L9	0	1	1	NA	K02939	1	1	1	15	33	24
GC_00000374	Ribosomal protein S3 (RpsC) (PDB:1VS6)	0	1	1	NA	COG0092	1	1	1	33	15	24	Ribosomal protein S3, C-terminal domain	0	1	1	NA	PF00189.21	1	1	1	15	33	24	small subunit ribosomal protein S3	0	1	1	NA	K02982	1	1	1	15	33	24
GC_00000376	Ribosomal protein S19 (RpsS) (PDB:4V4H)	0	1	1	NA	COG0185	1	1	1	33	15	24	Ribosomal protein S19	0	1	1	NA	PF00203.22	1	1	1	15	33	24	small subunit ribosomal protein S19	0	1	1	NA	K02965	1	1	1	15	33	24
GC_00000378	Precorrin-8X methylmutase CbiC/CobH (CobH) (PDB:1F2V)	0	1	1	NA	COG2082	1	1	1	33	15	24	Precorrin-8X methylmutase	0	1	1	NA	PF02570.16	1	1	1	15	33	24	precorrin-8X/cobalt-precorrin-8 methylmutase [EC:5.4.99.61 5.4.99.60]	0	1	1	NA	K06042	1	1	1	15	33	24
GC_00000379	Bacterial nucleoid DNA-binding protein IHF-alpha (HimA) (PDB:1B8Z)	0	1	1	NA	COG0776	1	1	1	33	15	24	Bacterial DNA-binding protein	0	1	1	NA	PF00216.22	1	1	1	15	33	24	DNA-binding protein HU-beta	0	1	1	NA	K03530	1	1	1	15	33	24
GC_00000382	Ribosomal protein L5 (RplE) (PDB:1VS6)	0	1	1	NA	COG0094	1	1	1	33	15	24	ribosomal L5P family C-terminus	0	1	1	NA	PF00673.22	1	1	1	15	33	24	large subunit ribosomal protein L5	0	1	1	NA	K02931	1	1	1	15	33	24
GC_00000383	Ribosomal protein S17 (RpsQ) (PDB:4V4H)	0	1	1	NA	COG0186	1	1	1	33	15	24	Ribosomal protein S17	0	1	1	NA	PF00366.21	1	1	1	15	33	24	small subunit ribosomal protein S17	0	1	1	NA	K02961	1	1	1	15	33	24
GC_00000384	Preprotein translocase subunit SecE (SecE) (PDB:5MG3) (PUBMED:29684280)	0	1	1	NA	COG0690	1	1	1	33	15	24	SecE/Sec61-gamma subunits of protein translocation complex	0	1	1	NA	PF00584.21	1	1	1	15	33	24	preprotein translocase subunit SecE	0	1	1	NA	K03073	1	1	1	15	33	24
GC_00000388	Cell division protein SepF/YlmF, interacts with FtsZ (SepF) (PDB:3ZIH) (PUBMED:16420366;24218584)	0	1	1	NA	COG1799	1	1	1	33	15	24	Cell division protein SepF	0	1	1	NA	PF04472.13	1	1	1	15	33	24	cell division inhibitor SepF	0	1	1	NA	K09772	1	1	1	15	33	24
GC_00000389, GC_00003047, GC_00003708, GC_00004792	ATP-dependent protease ClpP, protease subunit (ClpP) (PDB:1TG6)	0	1	1	NA	COG0740	1	1	1	33	15	24	Clp protease	0	1	1	NA	PF00574.24	1	1	1	15	33	24	ATP-dependent Clp protease, protease subunit [EC:3.4.21.92]	0	1	1	NA	K01358	1	1	1	15	33	24
GC_00000391	Ribosomal protein S4 or related protein (RpsD) (PDB:4V4H)	0	1	1	NA	COG0522	1	1	1	33	15	24	Ribosomal protein S4/S9 N-terminal domain	0	1	1	NA	PF00163.20	1	1	1	15	33	24	small subunit ribosomal protein S4	0	1	1	NA	K02986	1	1	1	15	33	24
GC_00000400	Methylmalonyl-CoA mutase, C-terminal domain/subunit (cobalamin-binding) (Sbm) (PDB:1B1A)	0	1	1	NA	COG2185	1	1	1	33	15	24	B12 binding domain	0	1	1	NA	PF02310.20	1	1	1	15	33	24	methylmalonyl-CoA mutase, C-terminal domain [EC:5.4.99.2]	0	1	1	NA	K01849	1	1	1	15	33	24
GC_00000401	Twin-arginine protein secretion pathway components TatA and TatB (TatA) (PDB:2L16)	0	1	1	NA	COG1826	1	1	1	33	15	24	mttA/Hcf106 family	0	1	1	NA	PF02416.17	1	1	1	15	33	24	sec-independent protein translocase protein TatA	0	1	1	NA	K03116	1	1	1	15	33	24
GC_00000402	Preprotein translocase subunit SecF (SecF) (PDB:2FYH) (PUBMED:28830929)	0	1	1	NA	COG0341	1	1	1	33	15	24	Protein export membrane protein	0	1	1	NA	PF02355.17	1	1	1	15	33	24	preprotein translocase subunit SecF	0	1	1	NA	K03074	1	1	1	15	33	24
GC_00000403	Ribosomal protein L2 (RplB) (PDB:1VS6)	0	1	1	NA	COG0090	1	1	1	33	15	24	Ribosomal Proteins L2, C-terminal domain	0	1	1	NA	PF03947.19	1	1	1	15	33	24	large subunit ribosomal protein L2	0	1	1	NA	K02886	1	1	1	15	33	24
GC_00000404	DnaJ-class molecular chaperone with C-terminal Zn finger domain (DnaJ) (PDB:1BQ0)	0	1	1	NA	COG0484	1	1	1	33	15	24	DnaJ C terminal domain	0	1	1	NA	PF01556.19	1	1	1	15	33	24	molecular chaperone DnaJ	0	1	1	NA	K03686	1	1	1	15	33	24
GC_00000405	RNA-binding protein YhbY (YhbY) (PDB:1JO0)	0	1	1	NA	COG1534	1	1	1	33	15	24	CRS1 / YhbY (CRM) domain	0	1	1	NA	PF01985.22	1	1	1	15	33	24	RNA-binding protein	0	1	1	NA	K07574	1	1	1	15	33	24
GC_00000407	Translation elongation factor EF-Ts (Tsf) (PDB:1EFU)	0	1	1	NA	COG0264	1	1	1	33	15	24	Elongation factor TS	0	1	1	NA	PF00889.20	1	1	1	15	33	24	elongation factor Ts	0	1	1	NA	K02357	1	1	1	15	33	24
GC_00000409	Fe-S cluster assembly scaffold protein IscU, NifU family (IscU) (PDB:1Q48)	0	1	1	NA	COG0822	1	1	1	33	15	24	NifU-like N terminal domain	0	1	1	NA	PF01592.17	1	1	1	15	33	24	nitrogen fixation protein NifU and related proteins	0	1	1	NA	K04488	1	1	1	15	33	24
GC_00000410	Transcription elongation factor, GreA/GreB family (GreA) (PDB:1GRJ)	0	1	1	NA	COG0782	1	1	1	33	15	24	Transcription elongation factor, GreA/GreB, C-term	0	1	1	NA	PF01272.20	1	1	1	15	33	24	transcription elongation factor GreA	0	1	1	NA	K03624	1	1	1	15	33	24
GC_00000411	Permease subunit MlaE of the ABC-type intermembrane phospholipid transporter Mla (MlaE) (PDB:6IC4)	0	1	1	NA	COG0767	1	1	1	33	15	24	Permease MlaE	0	1	1	NA	PF02405.17	1	1	1	15	33	24	phospholipid/cholesterol/gamma-HCH transport system permease protein	0	1	1	NA	K02066	1	1	1	15	33	24
GC_00000414	6,7-dimethyl-8-ribityllumazine synthase (Riboflavin synthase beta chain) (RibE) (PDB:1C2Y)	0	1	1	NA	COG0054	1	1	1	33	15	24	6,7-dimethyl-8-ribityllumazine synthase	0	1	1	NA	PF00885.20	1	1	1	15	33	24	6,7-dimethyl-8-ribityllumazine synthase [EC:2.5.1.78]	0	1	1	NA	K00794	1	1	1	15	33	24
GC_00000415	Transcriptional regulator NrdR, contains Zn-ribbon and ATP-cone domains (NrdR)	0	1	1	NA	COG1327	1	1	1	33	15	24	ATP cone domain	0	1	1	NA	PF03477.17	1	1	1	15	33	24	transcriptional repressor NrdR	0	1	1	NA	K07738	1	1	1	15	33	24
GC_00000417	Ribosomal protein L15 (RplO) (PDB:1VS6)	0	1	1	NA	COG0200	1	1	1	33	15	24	Ribosomal proteins 50S-L15, 50S-L18e, 60S-L27A	0	1	1	NA	PF00828.20	1	1	1	15	33	24	large subunit ribosomal protein L15	0	1	1	NA	K02876	1	1	1	15	33	24
GC_00000418	Ribosomal protein L6P/L9E (RplF) (PDB:1VS6)	0	1	1	NA	COG0097	1	1	1	33	15	24	Ribosomal protein L6	0	1	1	NA	PF00347.24	1	1	1	15	33	24	large subunit ribosomal protein L6	0	1	1	NA	K02933	1	1	1	15	33	24
GC_00000420	Ribosomal protein S15P/S13E (RpsO) (PDB:4V4H)	0	1	1	NA	COG0184	1	1	1	33	15	24	Ribosomal protein S15	0	1	1	NA	PF00312.23	1	1	1	15	33	24	small subunit ribosomal protein S15	0	1	1	NA	K02956	1	1	1	15	33	24
GC_00000421	Ribosomal protein L1 (RplA) (PDB:3J65)	0	1	1	NA	COG0081	1	1	1	33	15	24	Ribosomal protein L1p/L10e family	0	1	1	NA	PF00687.22	1	1	1	15	33	24	large subunit ribosomal protein L1	0	1	1	NA	K02863	1	1	1	15	33	24
GC_00000422	Homoserine O-succinyltransferase (MetA) (PDB:2GHR)	0	1	1	NA	COG1897	1	1	1	33	15	24	Homoserine O-succinyltransferase	0	1	1	NA	PF04204.17	1	1	1	15	33	24	homoserine O-succinyltransferase/O-acetyltransferase [EC:2.3.1.46 2.3.1.31]	0	1	1	NA	K00651	1	1	1	15	33	24
GC_00000423	Fructose-1,6-bisphosphatase/sedoheptulose 1,7-bisphosphatase or related protein (GlpX) (PDB:1NI9)	0	1	1	NA	COG1494	1	1	1	33	15	24	Bacterial fructose-1,6-bisphosphatase, glpX-encoded	0	1	1	NA	PF03320.14	1	1	1	15	33	24	fructose-1,6-bisphosphatase II [EC:3.1.3.11]	0	1	1	NA	K02446	1	1	1	15	33	24
GC_00000429	Mg2+ and Co2+ transporter CorA (CorA) (PDB:2BBH)	0	1	1	NA	COG0598	1	1	1	33	15	24	CorA-like Mg2+ transporter protein	0	1	1	NA	PF01544.19	1	1	1	15	33	24	magnesium transporter	0	1	1	NA	K03284	1	1	1	15	33	24
GC_00000433	Hydrogenase maturation factor HybG, HypC/HupF family (HypC) (PDB:2OT2)	0	1	1	NA	COG0298	1	1	1	33	15	24	HupF/HypC family	0	1	1	NA	PF01455.19	1	1	1	15	33	24	hydrogenase expression/formation protein HypC	0	1	1	NA	K04653	1	1	1	15	33	24
GC_00000434	DNA-directed RNA polymerase, alpha subunit/40 kD subunit (RpoA) (PDB:4KN7)	0	1	1	NA	COG0202	1	1	1	33	15	24	Bacterial RNA polymerase, alpha chain C terminal domain	0	1	1	NA	PF03118.16	1	1	1	15	33	24	DNA-directed RNA polymerase subunit alpha [EC:2.7.7.6]	0	1	1	NA	K03040	1	1	1	15	33	24
GC_00000435, GC_00001248, GC_00001894	S-adenosylmethionine decarboxylase (SpeD) (PDB:1TLU)	0	1	1	NA	COG1586	1	1	1	33	15	24	S-adenosylmethionine decarboxylase	0	1	1	NA	PF02675.16	1	1	1	15	33	24	S-adenosylmethionine decarboxylase [EC:4.1.1.50]	0	1	1	NA	K01611	1	1	1	15	33	24
GC_00000436	Holliday junction resolvasome RuvABC endonuclease subunit RuvC (RuvC) (PDB:1HJR)	0	1	1	NA	COG0817	1	1	1	33	15	24	Crossover junction endodeoxyribonuclease RuvC	0	1	1	NA	PF02075.18	1	1	1	15	33	24	crossover junction endodeoxyribonuclease RuvC [EC:3.1.22.4]	0	1	1	NA	K01159	1	1	1	15	33	24
GC_00000437	Phosphoribosylpyrophosphate synthetase (PrsA) (PDB:1DKR)	0	1	1	NA	COG0462	1	1	1	33	15	24	N-terminal domain of ribose phosphate pyrophosphokinase	0	1	1	NA	PF13793.7	1	1	1	15	33	24	ribose-phosphate pyrophosphokinase [EC:2.7.6.1]	0	1	1	NA	K00948	1	1	1	15	33	24
GC_00000438	MraZ, DNA-binding transcriptional regulator and inhibitor of RsmH methyltransferase activity (MraZ) (PDB:1N0E)	0	1	1	NA	COG2001	1	1	1	33	15	24	MraZ protein, putative antitoxin-like	0	1	1	NA	PF02381.19	1	1	1	15	33	24	MraZ protein	0	1	1	NA	K03925	1	1	1	15	33	24
GC_00000439	NADPH-dependent 7-cyano-7-deazaguanine reductase QueF, C-terminal domain, T-fold superfamily (QueFC) (PDB:3BP1) (PUBMED:14660578;17384645)	0	1	1	NA	COG0780	1	1	1	33	15	24	QueF-like protein	0	1	1	NA	PF14489.7	1	1	1	15	33	24	7-cyano-7-deazaguanine reductase [EC:1.7.1.13]	0	1	1	NA	K09457	1	1	1	15	33	24
GC_00000440	3-oxoacyl-(acyl-carrier-protein) synthase (FabB) (PDB:2UV8) (PUBMED:21652641)	0	1	1	NA	COG0304	1	1	1	33	15	24	Beta-ketoacyl synthase, N-terminal domain	0	1	1	NA	PF00109.27	1	1	1	15	33	24	3-oxoacyl-[acyl-carrier-protein] synthase II [EC:2.3.1.179]	0	1	1	NA	K09458	1	1	1	15	33	24
GC_00000442	Adenosyl cobinamide kinase/adenosyl cobinamide phosphate guanylyltransferase (CobU) (PDB:1C9K)	0	1	1	NA	COG2087	1	1	1	33	15	24	Cobinamide kinase / cobinamide phosphate guanyltransferase	0	1	1	NA	PF02283.17	1	1	1	15	33	24	adenosylcobinamide kinase / adenosylcobinamide-phosphate guanylyltransferase [EC:2.7.1.156 2.7.7.62]	0	1	1	NA	K02231	1	1	1	15	33	24
GC_00000448	Acetyl-CoA carboxylase, carboxyltransferase component (MmdA) (PDB:1OD2)	0	1	1	NA	COG4799	1	1	1	33	15	24	Carboxyl transferase domain	0	1	1	NA	PF01039.23	1	1	1	15	33	24	propionyl-CoA carboxylase beta chain [EC:6.4.1.3 2.1.3.15]	0	1	1	NA	K01966	1	1	1	15	33	24
GC_00000449	Fe2+ transport protein FeoA (FeoA) (PDB:2GCX)	0	1	1	NA	COG1918	1	1	1	33	15	24	FeoA domain	0	1	1	NA	PF04023.15	1	1	1	15	33	24	ferrous iron transport protein A	0	1	1	NA	K04758	1	1	1	15	33	24
GC_00000452	Asp-tRNAAsn/Glu-tRNAGln amidotransferase C subunit (GatC) (PDB:3H0L)	0	1	1	NA	COG0721	1	1	1	33	15	24	Glu-tRNAGln amidotransferase C subunit	0	1	1	NA	PF02686.16	1	1	1	15	33	24	aspartyl-tRNA(Asn)/glutamyl-tRNA(Gln) amidotransferase subunit C [EC:6.3.5.6 6.3.5.7]	0	1	1	NA	K02435	1	1	1	15	33	24
GC_00000453	Malate/lactate/ureidoglycolate dehydrogenase, LDH2 family (AllD) (PDB:1NXU)	0	1	1	NA	COG2055	1	1	1	33	15	24	Malate/L-lactate dehydrogenase	0	1	1	NA	PF02615.15	1	1	1	15	33	24	L-2-hydroxycarboxylate dehydrogenase (NAD+) [EC:1.1.1.337]	0	1	1	NA	K05884	1	1	1	15	33	24
GC_00000456	Transcription termination/antitermination protein NusG (NusG) (PDB:3EWG) (PUBMED:19500594)	0	1	1	NA	COG0250	1	1	1	33	15	24	Transcription termination factor nusG	0	1	1	NA	PF02357.20	1	1	1	15	33	24	transcription termination/antitermination protein NusG	0	1	1	NA	K02601	1	1	1	15	33	24
GC_00000457	Ribosome maturation factor RimP (RimP) (PDB:1IB8)	0	1	1	NA	COG0779	1	1	1	33	15	24	RimP N-terminal domain	0	1	1	NA	PF02576.18	1	1	1	15	33	24	ribosome maturation factor RimP	0	1	1	NA	K09748	1	1	1	15	33	24
GC_00000464	Pantothenate kinase type III (CoaX) (PDB:2F9T)	0	1	1	NA	COG1521	1	1	1	33	15	24	Type III pantothenate kinase	0	1	1	NA	PF03309.15	1	1	1	15	33	24	type III pantothenate kinase [EC:2.7.1.33]	0	1	1	NA	K03525	1	1	1	15	33	24
GC_00000465	DNA-directed RNA polymerase, sigma subunit (sigma70/sigma32) (RpoD) (PDB:1SIG)	0	1	1	NA	COG0568	1	1	1	33	15	24	Sigma-70 region 3	0	1	1	NA	PF04539.17	1	1	1	15	33	24	RNA polymerase primary sigma factor	0	1	1	NA	K03086	1	1	1	15	33	24
GC_00000466	Hydrogenase maturation factor HypA/HybF, metallochaperone involved in Ni insertion (HybF) (PDB:3A43) (PUBMED:16817932)	0	1	1	NA	COG0375	1	1	1	33	15	24	Hydrogenase/urease nickel incorporation, metallochaperone, hypA	0	1	1	NA	PF01155.20	1	1	1	15	33	24	hydrogenase nickel incorporation protein HypA/HybF	0	1	1	NA	K04651	1	1	1	15	33	24
GC_00000471	RNase P protein component (RnpA) (PDB:1A6F)	0	1	1	NA	COG0594	1	1	1	33	15	24	Ribonuclease P	0	1	1	NA	PF00825.19	1	1	1	15	33	24	ribonuclease P protein component [EC:3.1.26.5]	0	1	1	NA	K03536	1	1	1	15	33	24
GC_00000473	RecA/RadA recombinase (RecA) (PDB:1B22)	0	1	1	NA	COG0468	1	1	1	33	15	24	recA bacterial DNA recombination protein	0	1	1	NA	PF00154.22	1	1	1	15	33	24	recombination protein RecA	0	1	1	NA	K03553	1	1	1	15	33	24
GC_00000474	Guanylate kinase (Gmk) (PDB:1EX6)	0	1	1	NA	COG0194	1	1	1	33	15	24	Guanylate kinase	0	1	1	NA	PF00625.22	1	1	1	15	33	24	guanylate kinase [EC:2.7.4.8]	0	1	1	NA	K00942	1	1	1	15	33	24
GC_00000476	Cell division protein FtsX (FtsX)	0	1	1	NA	COG2177	1	1	1	33	15	24	FtsX extracellular domain	0	1	1	NA	PF18075.2	1	1	1	15	33	24	cell division transport system permease protein	0	1	1	NA	K09811	1	1	1	15	33	24
GC_00000479	Predicted membrane flippase AglD2/YbhN, UPF0104 family (AglD2) (PUBMED:25583072)	0	1	1	NA	COG0392	1	1	1	33	15	24	Lysylphosphatidylglycerol synthase TM region	0	1	1	NA	PF03706.14	1	1	1	15	33	24	glycosyltransferase 2 family protein	0	1	1	NA	K07027	1	1	1	15	33	24
GC_00000484	Glutamine synthetase (GlnA) (PDB:1F1H)	0	1	1	NA	COG0174	1	1	1	33	15	24	Glutamine synthetase, catalytic domain	0	1	1	NA	PF00120.25	1	1	1	15	33	24	glutamine synthetase [EC:6.3.1.2]	0	1	1	NA	K01915	1	1	1	15	33	24
GC_00000487	Transcription antitermination factor NusA, contains S1 and KH domains (NusA) (PDB:1HH2)	0	1	1	NA	COG0195	1	1	1	33	15	24	NusA N-terminal domain	0	1	1	NA	PF08529.12	1	1	1	15	33	24	transcription termination/antitermination protein NusA	0	1	1	NA	K02600	1	1	1	15	33	24
GC_00000488	Chitooligosaccharide deacetylase ChbG, YdjC/CelG family (ChbG) (PDB:2I5I) (PUBMED:18177738;22797760)	0	1	1	NA	COG3394	1	1	1	33	15	24	YdjC-like protein	0	1	1	NA	PF04794.13	1	1	1	15	33	24	chitin disaccharide deacetylase [EC:3.5.1.105]	0	1	1	NA	K03478	1	1	1	15	33	24
GC_00000503	Ni,Fe-hydrogenase I small subunit (HyaA) (PDB:6FPI)	0	1	1	NA	COG1740	1	1	1	33	15	24	NiFe/NiFeSe hydrogenase small subunit C-terminal	0	1	1	NA	PF14720.7	1	1	1	15	33	24	hydrogenase small subunit [EC:1.12.99.6]	0	1	1	NA	K06282	1	1	1	15	33	24
GC_00000505	Preprotein translocase subunit SecY (SecY) (PDB:1RH5)	0	1	1	NA	COG0201	1	1	1	33	15	24	SecY translocase	0	1	1	NA	PF00344.21	1	1	1	15	33	24	preprotein translocase subunit SecY	0	1	1	NA	K03076	1	1	1	15	33	24
GC_00000515	Ribosome-binding factor RbfA (RbfA) (PDB:1JOS)	0	1	1	NA	COG0858	1	1	1	33	15	24	Ribosome-binding factor A	0	1	1	NA	PF02033.19	1	1	1	15	33	24	ribosome-binding factor A	0	1	1	NA	K02834	1	1	1	15	33	24
GC_00000516	Glycyl-tRNA synthetase, alpha subunit (GlyQ) (PDB:1J5W)	0	1	1	NA	COG0752	1	1	1	33	15	24	Glycyl-tRNA synthetase alpha subunit	0	1	1	NA	PF02091.16	1	1	1	15	33	24	glycyl-tRNA synthetase alpha chain [EC:6.1.1.14]	0	1	1	NA	K01878	1	1	1	15	33	24
GC_00000522	Ribosome recycling factor (Frr) (PDB:1DD5)	0	1	1	NA	COG0233	1	1	1	33	15	24	Ribosome recycling factor	0	1	1	NA	PF01765.20	1	1	1	15	33	24	ribosome recycling factor	0	1	1	NA	K02838	1	1	1	15	33	24
GC_00000525	Tetraacyldisaccharide-1-P 4'-kinase (Lipid A 4'-kinase) (LpxK) (PDB:4EHW)	0	1	1	NA	COG1663	1	1	1	33	15	24	Tetraacyldisaccharide-1-P 4'-kinase	0	1	1	NA	PF02606.15	1	1	1	15	33	24	tetraacyldisaccharide 4'-kinase [EC:2.7.1.130]	0	1	1	NA	K00912	1	1	1	15	33	24
GC_00000526	Phosphatidylserine decarboxylase (Psd) (PDB:6L06)	0	1	1	NA	COG0688	1	1	1	33	15	24	Phosphatidylserine decarboxylase	0	1	1	NA	PF02666.16	1	1	1	15	33	24	phosphatidylserine decarboxylase [EC:4.1.1.65]	0	1	1	NA	K01613	1	1	1	15	33	24
GC_00000533	Purine nucleoside phosphoramidase/Ap4A hydrolase, histidine triade (HIT) family (HinT) (PDB:1AV5) (PUBMED:20934431)	0	1	1	NA	COG0537	1	1	1	33	15	24	HIT domain	0	1	1	NA	PF01230.24	1	1	1	15	33	24	histidine triad (HIT) family protein	0	1	1	NA	K02503	1	1	1	15	33	24
GC_00000534	5S rRNA maturation ribonuclease M5, contains TOPRIM domain (RnmV) (PDB:2FCJ)	0	1	1	NA	COG1658	1	1	1	33	15	24	Domain of unknown function (DUF4093)	0	1	1	NA	PF13331.7	1	1	1	15	33	24	ribonuclease M5 [EC:3.1.26.8]	0	1	1	NA	K05985	1	1	1	15	33	24
GC_00000538	UDP-3-O-acyl-N-acetylglucosamine deacetylase (LpxC) (PDB:1P42)	0	1	1	NA	COG0774	1	1	1	33	15	24	UDP-3-O-acyl N-acetylglycosamine deacetylase	0	1	1	NA	PF03331.14	1	1	1	15	33	24	UDP-3-O-[3-hydroxymyristoyl] N-acetylglucosamine deacetylase [EC:3.5.1.108]	0	1	1	NA	K02535	1	1	1	15	33	24
GC_00000539	FoF1-type ATP synthase, membrane subunit a (AtpB) (PUBMED:22931285)	0	1	1	NA	COG0356	1	1	1	33	15	24	ATP synthase A chain	0	1	1	NA	PF00119.21	1	1	1	15	33	24	F-type H+-transporting ATPase subunit a	0	1	1	NA	K02108	1	1	1	15	33	24
GC_00000540	Fructose/tagatose bisphosphate aldolase (Fba) (PDB:1B57)	0	1	1	NA	COG0191	1	1	1	33	15	24	Fructose-bisphosphate aldolase class-II	0	1	1	NA	PF01116.21	1	1	1	15	33	24	fructose-bisphosphate aldolase, class II [EC:4.1.2.13]	0	1	1	NA	K01624	1	1	1	15	33	24
GC_00000541	Nitrate reductase gamma subunit (NarI) (PDB:1Y5L)	0	1	1	NA	COG2181	1	1	1	33	15	24	Nitrate reductase gamma subunit	0	1	1	NA	PF02665.15	1	1	1	15	33	24	nitrate reductase gamma subunit [EC:1.7.5.1 1.7.99.-]	0	1	1	NA	K00374	1	1	1	15	33	24
GC_00000544	Orotidine-5'-phosphate decarboxylase (PyrF) (PDB:1DBT)	0	1	1	NA	COG0284	1	1	1	33	15	24	Orotidine 5'-phosphate decarboxylase / HUMPS family	0	1	1	NA	PF00215.25	1	1	1	15	33	24	orotidine-5'-phosphate decarboxylase [EC:4.1.1.23]	0	1	1	NA	K01591	1	1	1	15	33	24
GC_00000545	Ribosomal protein L7/L12 (RplL) (PDB:1CTF)	0	1	1	NA	COG0222	1	1	1	33	15	24	Ribosomal protein L7/L12 C-terminal domain	0	1	1	NA	PF00542.20	1	1	1	15	33	24	large subunit ribosomal protein L7/L12	0	1	1	NA	K02935	1	1	1	15	33	24
GC_00000546	Cell shape-determining protein MreC (MreC) (PDB:2J5U)	0	1	1	NA	COG1792	1	1	1	33	15	24	rod shape-determining protein MreC	0	1	1	NA	PF04085.15	1	1	1	15	33	24	rod shape-determining protein MreC	0	1	1	NA	K03570	1	1	1	15	33	24
GC_00000548, GC_00008271	Enamine deaminase RidA, house cleaning of reactive enamine intermediates, YjgF/YER057c/UK114 family (RidA) (PDB:1J7H) (PUBMED:22094463;32205462)	0	1	1	NA	COG0251	1	1	1	33	15	24	Endoribonuclease L-PSP	0	1	1	NA	PF01042.22	1	1	1	15	33	24	2-iminobutanoate/2-iminopropanoate deaminase [EC:3.5.99.10]	0	1	1	NA	K09022	1	1	1	15	33	24
GC_00000549	Phosphate/sulfate permease (PitA) (PUBMED:31358606)	0	1	1	NA	COG0306	1	1	1	33	15	24	Phosphate transporter family	0	1	1	NA	PF01384.21	1	1	1	15	33	24	inorganic phosphate transporter, PiT family	0	1	1	NA	K03306	1	1	1	15	33	24
GC_00000553	Glyceraldehyde-3-phosphate dehydrogenase/erythrose-4-phosphate dehydrogenase (GapA) (PDB:3ZDF)	0	1	1	NA	COG0057	1	1	1	33	15	24	Glyceraldehyde 3-phosphate dehydrogenase, C-terminal domain	0	1	1	NA	PF02800.21	1	1	1	15	33	24	glyceraldehyde 3-phosphate dehydrogenase [EC:1.2.1.12]	0	1	1	NA	K00134	1	1	1	15	33	24
GC_00000557, GC_00005019	3-isopropylmalate dehydratase small subunit (LeuD) (PDB:3Q3W)	0	1	1	NA	COG0066	1	1	1	33	15	24	Aconitase C-terminal domain	0	1	1	NA	PF00694.20	1	1	1	15	33	24	3-isopropylmalate/(R)-2-methylmalate dehydratase small subunit [EC:4.2.1.33 4.2.1.35]	0	1	1	NA	K01704	1	1	1	15	33	24
GC_00000560, GC_00006788	L-lactate permease (LldP)	0	1	1	NA	COG1620	1	1	1	33	15	24	L-lactate permease	0	1	1	NA	PF02652.15	1	1	1	15	33	24	lactate permease	0	1	1	NA	K03303	1	1	1	15	33	24
GC_00000563	FAD synthase (RibF) (PDB:1MRZ)	0	1	1	NA	COG0196	1	1	1	33	15	24	Riboflavin kinase	0	1	1	NA	PF01687.18	1	1	1	15	33	24	riboflavin kinase / FMN adenylyltransferase [EC:2.7.1.26 2.7.7.2]	0	1	1	NA	K11753	1	1	1	15	33	24
GC_00000569	23S rRNA pseudoU1915 N3-methylase RlmH (RlmH) (PDB:1NS5)	0	1	1	NA	COG1576	1	1	1	33	15	24	Predicted SPOUT methyltransferase	0	1	1	NA	PF02590.18	1	1	1	15	33	24	23S rRNA (pseudouridine1915-N3)-methyltransferase [EC:2.1.1.177]	0	1	1	NA	K00783	1	1	1	15	33	24
GC_00000570	DNA polymerase III sliding clamp (beta) subunit, PCNA homolog (DnaN) (PDB:1JQJ)	0	1	1	NA	COG0592	1	1	1	33	15	24	DNA polymerase III beta subunit, N-terminal domain	0	1	1	NA	PF00712.20	1	1	1	15	33	24	DNA polymerase III subunit beta [EC:2.7.7.7]	0	1	1	NA	K02338	1	1	1	15	33	24
GC_00000572	Diaminopimelate epimerase (DapF) (PDB:1BWZ)	0	1	1	NA	COG0253	1	1	1	33	15	24	Diaminopimelate epimerase	0	1	1	NA	PF01678.20	1	1	1	15	33	24	diaminopimelate epimerase [EC:5.1.1.7]	0	1	1	NA	K01778	1	1	1	15	33	24
GC_00000574	Cytidylate kinase (Cmk) (PDB:3R20) (PUBMED:19111750;25691594;28928205)	0	1	1	NA	COG0283	1	1	1	33	15	24	Cytidylate kinase	0	1	1	NA	PF02224.19	1	1	1	15	33	24	CMP/dCMP kinase [EC:2.7.4.25]	0	1	1	NA	K00945	1	1	1	15	33	24
GC_00000576	Ribose 5-phosphate isomerase RpiB (RpiB) (PDB:1NN4)	0	1	1	NA	COG0698	1	1	1	33	15	24	Ribose/Galactose Isomerase	0	1	1	NA	PF02502.19	1	1	1	15	33	24	ribose 5-phosphate isomerase B [EC:5.3.1.6]	0	1	1	NA	K01808	1	1	1	15	33	24
GC_00000579	ATP-dependent Zn proteases (HflB) (PDB:1LV7)	0	1	1	NA	COG0465	1	1	1	33	15	24	Peptidase family M41	0	1	1	NA	PF01434.19	1	1	1	15	33	24	cell division protease FtsH [EC:3.4.24.-]	0	1	1	NA	K03798	1	1	1	15	33	24
GC_00000582	Peptidyl-tRNA hydrolase (Pth) (PDB:1RYB) (PUBMED:11835511)	0	1	1	NA	COG0193	1	1	1	33	15	24	Peptidyl-tRNA hydrolase	0	1	1	NA	PF01195.20	1	1	1	15	33	24	peptidyl-tRNA hydrolase, PTH1 family [EC:3.1.1.29]	0	1	1	NA	K01056	1	1	1	15	33	24
GC_00000583, GC_00007303	Copper chaperone CopZ (CopZ) (PDB:1AFI)	0	1	1	NA	COG2608	1	1	1	33	15	24	Heavy-metal-associated domain	0	1	1	NA	PF00403.27	1	1	1	15	33	24	copper chaperone	0	1	1	NA	K07213	1	1	1	15	33	24
GC_00000587, GC_00001198	Acetolactate synthase, small subunit (IlvH) (PDB:2F1F)	0	1	1	NA	COG0440	1	1	1	33	15	24	Small subunit of acetolactate synthase	0	1	1	NA	PF10369.10	1	1	1	15	33	24	acetolactate synthase I/III small subunit [EC:2.2.1.6]	0	1	1	NA	K01653	1	1	1	15	33	24
GC_00000588	Transcriptional and/or translational regulatory protein YebC/TACO1 (TACO1) (PDB:1KON)	0	1	1	NA	COG0217	1	1	1	33	15	24	Transcriptional regulator	0	1	1	NA	PF01709.21	1	1	1	15	33	24	translational activator of cytochrome c oxidase 1	0	1	1	NA	K18189	1	1	1	15	33	24
GC_00000590	tRNA(Arg) A34 adenosine deaminase TadA (TadA) (PDB:2A8N)	0	1	1	NA	COG0590	1	1	1	33	15	24	MafB19-like deaminase	0	1	1	NA	PF14437.7	1	1	1	15	33	24	tRNA(adenine34) deaminase [EC:3.5.4.33]	0	1	1	NA	K11991	1	1	1	15	33	24
GC_00000591	Dihydropteroate synthase (FolP) (PDB:1AD1)	0	1	1	NA	COG0294	1	1	1	33	15	24	Pterin binding enzyme	0	1	1	NA	PF00809.23	1	1	1	15	33	24	dihydropteroate synthase [EC:2.5.1.15]	0	1	1	NA	K00796	1	1	1	15	33	24
GC_00000594	Biotin-(acetyl-CoA carboxylase) ligase (BirA2) (PDB:1BIA) (PUBMED:32188788)!!!Biotin operon repressor (BirA) (PDB:1BIA)	0	1	1	NA	COG0340!!!COG1654	1	1	1	33	15	24	Biotin/lipoate A/B protein ligase family	0	1	1	NA	PF03099.20	1	1	1	15	33	24	BirA family transcriptional regulator, biotin operon repressor / biotin---[acetyl-CoA-carboxylase] ligase [EC:6.3.4.15]	0	1	1	NA	K03524	1	1	1	15	33	24
GC_00000599	Ribosome-associated translation inhibitor RaiA (RaiA) (PDB:1IMU)	0	1	1	NA	COG1544	1	1	1	33	15	24	Sigma 54 modulation/S30EA ribosomal protein C terminus	0	1	1	NA	PF16321.6	1	1	1	15	33	24	putative sigma-54 modulation protein	0	1	1	NA	K05808	1	1	1	15	33	24
GC_00000606	Phosphopantetheinyl transferase (holo-ACP synthase) (AcpS) (PDB:1F7L)	0	1	1	NA	COG0736	1	1	1	33	15	24	4'-phosphopantetheinyl transferase superfamily	0	1	1	NA	PF01648.21	1	1	1	15	33	24	holo-[acyl-carrier protein] synthase [EC:2.7.8.7]	0	1	1	NA	K00997	1	1	1	15	33	24
GC_00000608	Malonyl CoA-acyl carrier protein transacylase (FabD) (PDB:1YXC)	0	1	1	NA	COG0331	1	1	1	33	15	24	Acyl transferase domain	0	1	1	NA	PF00698.22	1	1	1	15	33	24	[acyl-carrier-protein] S-malonyltransferase [EC:2.3.1.39]	0	1	1	NA	K00645	1	1	1	15	33	24
GC_00000610	Peptide methionine sulfoxide reductase MsrA (MsrA) (PDB:1FF3)!!!Peptide methionine sulfoxide reductase MsrB (MsrB) (PDB:1L1D)	0	1	1	NA	COG0225!!!COG0229	1	1	1	33	15	24	Peptide methionine sulfoxide reductase	0	1	1	NA	PF01625.22	1	1	1	15	33	24	peptide methionine sulfoxide reductase msrA/msrB [EC:1.8.4.11 1.8.4.12]	0	1	1	NA	K12267	1	1	1	15	33	24
GC_00000611	Dihydroneopterin aldolase (FolB) (PDB:1B9L)	0	1	1	NA	COG1539	1	1	1	33	15	24	Dihydroneopterin aldolase	0	1	1	NA	PF02152.19	1	1	1	15	33	24	7,8-dihydroneopterin aldolase/epimerase/oxygenase [EC:4.1.2.25 5.1.99.8 1.13.11.81]	0	1	1	NA	K01633	1	1	1	15	33	24
GC_00000612	Undecaprenyl pyrophosphate synthase (UppS) (PDB:1X07)	0	1	1	NA	COG0020	1	1	1	33	15	24	Putative undecaprenyl diphosphate synthase	0	1	1	NA	PF01255.20	1	1	1	15	33	24	undecaprenyl diphosphate synthase [EC:2.5.1.31]	0	1	1	NA	K00806	1	1	1	15	33	24
GC_00000614, GC_00009684	Anaerobic ribonucleoside-triphosphate reductase (NrdD) (PDB:4COI)	0	1	1	NA	COG1328	1	1	1	33	15	24	Anaerobic ribonucleoside-triphosphate reductase	0	1	1	NA	PF13597.7	1	1	1	15	33	24	ribonucleoside-triphosphate reductase (formate) [EC:1.1.98.6]	0	1	1	NA	K21636	1	1	1	15	33	24
GC_00000615	Molybdenum cofactor biosynthesis enzyme MoaC (MoaC) (PDB:1EKR) (PUBMED:32239579)	0	1	1	NA	COG0315	1	1	1	33	15	24	MoaC family	0	1	1	NA	PF01967.22	1	1	1	15	33	24	cyclic pyranopterin monophosphate synthase [EC:4.6.1.17]	0	1	1	NA	K03637	1	1	1	15	33	24
GC_00000616	Uncharacterized conserved protein (PDB:6IAQ)	0	1	1	NA	COG3804	1	1	1	33	15	24	Diaminopimelic acid dehydrogenase C-terminal domain	0	1	1	NA	PF16654.6	1	1	1	15	33	24	diaminopimelate dehydrogenase [EC:1.4.1.16]	0	1	1	NA	K03340	1	1	1	15	33	24
GC_00000618	Aspartate carbamoyltransferase, catalytic subunit (PyrB) (PDB:1NBE)	0	1	1	NA	COG0540	1	1	1	33	15	24	Aspartate/ornithine carbamoyltransferase, carbamoyl-P binding domain	0	1	1	NA	PF02729.22	1	1	1	15	33	24	aspartate carbamoyltransferase catalytic subunit [EC:2.1.3.2]	0	1	1	NA	K00609	1	1	1	15	33	24
GC_00000621	Uncharacterized inner membrane protein YnfA, drug/metabolite transporter superfamily (YnfA) (PUBMED:25560019)	0	1	1	NA	COG1742	1	1	1	33	15	24	Uncharacterised BCR, YnfA/UPF0060 family	0	1	1	NA	PF02694.16	1	1	1	15	33	24	small multidrug resistance family-3 protein	0	1	1	NA	K09771	1	1	1	15	33	24
GC_00000622	Argininosuccinate synthase (ArgG) (PDB:1J1Z)	0	1	1	NA	COG0137	1	1	1	33	15	24	Arginosuccinate synthase	0	1	1	NA	PF00764.20	1	1	1	15	33	24	argininosuccinate synthase [EC:6.3.4.5]	0	1	1	NA	K01940	1	1	1	15	33	24
GC_00000624	Transcriptional regulator of heat shock response (HrcA) (PDB:1STZ)	0	1	1	NA	COG1420	1	1	1	33	15	24	HrcA protein C terminal domain	0	1	1	NA	PF01628.22	1	1	1	15	33	24	heat-inducible transcriptional repressor	0	1	1	NA	K03705	1	1	1	15	33	24
GC_00000625	Propionyl CoA:succinate CoA transferase (ACH1) (PDB:2G39) (PUBMED:10769117)	0	1	1	NA	COG0427	1	1	1	33	15	24	Acetyl-CoA hydrolase/transferase C-terminal domain	0	1	1	NA	PF13336.7	1	1	1	15	33	24	succinyl-CoA:acetate CoA-transferase [EC:2.8.3.18]	0	1	1	NA	K18118	1	1	1	15	33	24
GC_00000626	Chromosome segregation and condensation protein ScpB (ScpB) (PDB:1T6S)	0	1	1	NA	COG1386	1	1	1	33	15	24	Segregation and condensation complex subunit ScpB	0	1	1	NA	PF04079.17	1	1	1	15	33	24	segregation and condensation protein B	0	1	1	NA	K06024	1	1	1	15	33	24
GC_00000634, GC_00008410	Replication-associated recombination protein RarA (DNA-dependent ATPase) (RarA) (PDB:3PVS)	0	1	1	NA	COG2256	1	1	1	33	15	24	MgsA AAA+ ATPase C terminal	0	1	1	NA	PF12002.9	1	1	1	15	33	24	putative ATPase	0	1	1	NA	K07478	1	1	1	15	33	24
GC_00000635	Pyruvate:ferredoxin oxidoreductase or related 2-oxoacid:ferredoxin oxidoreductase, beta subunit (PorB) (PDB:1B0P)	0	1	1	NA	COG1013	1	1	1	33	15	24	Thiamine pyrophosphate enzyme, C-terminal TPP binding domain	0	1	1	NA	PF02775.22	1	1	1	15	33	24	2-oxoglutarate/2-oxoacid ferredoxin oxidoreductase subunit beta [EC:1.2.7.3 1.2.7.11]	0	1	1	NA	K00175	1	1	1	15	33	24
GC_00000637	Ribosomal 30S subunit maturation factor RimM, required for 16S rRNA processing (RimM) (PDB:2QGG)	0	1	1	NA	COG0806	1	1	1	33	15	24	RimM N-terminal domain	0	1	1	NA	PF01782.19	1	1	1	15	33	24	16S rRNA processing protein RimM	0	1	1	NA	K02860	1	1	1	15	33	24
GC_00000638	Molecular chaperone GrpE (heat shock protein HSP-70) (GrpE) (PDB:1DKG)	0	1	1	NA	COG0576	1	1	1	33	15	24	GrpE	0	1	1	NA	PF01025.20	1	1	1	15	33	24	molecular chaperone GrpE	0	1	1	NA	K03687	1	1	1	15	33	24
GC_00000642	1-acyl-sn-glycerol-3-phosphate acyltransferase (PlsC) (PDB:1IUQ)	0	1	1	NA	COG0204	1	1	1	33	15	24	Acyltransferase	0	1	1	NA	PF01553.22	1	1	1	15	33	24	1-acyl-sn-glycerol-3-phosphate acyltransferase [EC:2.3.1.51]	0	1	1	NA	K00655	1	1	1	15	33	24
GC_00000653	Lipopolysaccharide export LptBFGC system, permease protein LptF (LptF) (PDB:6S8H)	0	1	1	NA	COG0795	1	1	1	33	15	24	Lipopolysaccharide export system permease LptF/LptG	0	1	1	NA	PF03739.15	1	1	1	15	33	24	lipopolysaccharide export system permease protein	0	1	1	NA	K11720	1	1	1	15	33	24
GC_00000655	Arginyl-tRNA synthetase (ArgS) (PDB:1BS2)	0	1	1	NA	COG0018	1	1	1	33	15	24	DALR anticodon binding domain	0	1	1	NA	PF05746.16	1	1	1	15	33	24	arginyl-tRNA synthetase [EC:6.1.1.19]	0	1	1	NA	K01887	1	1	1	15	33	24
GC_00000656	16S rRNA C967 or C1407 C5-methylase, RsmB/RsmF family (RsmB) (PDB:2FRX)!!!Transcription antitermination protein NusB (NusB) (PDB:1EY1) (PUBMED:21652641)	0	1	1	NA	COG0144!!!COG0781	1	1	1	33	15	24	16S rRNA methyltransferase RsmB/F	0	1	1	NA	PF01189.18	1	1	1	15	33	24	16S rRNA (cytosine967-C5)-methyltransferase [EC:2.1.1.176]	0	1	1	NA	K03500	1	1	1	15	33	24
GC_00000658	Thymidylate synthase (ThyA) (PDB:1AN5)	0	1	1	NA	COG0207	1	1	1	33	15	24	Thymidylate synthase	0	1	1	NA	PF00303.20	1	1	1	15	33	24	thymidylate synthase [EC:2.1.1.45]	0	1	1	NA	K00560	1	1	1	15	33	24
GC_00000659	NAD(P)H-flavin reductase (Mcr1) (PDB:3A1F)	0	1	1	NA	COG0543	1	1	1	33	15	24	Iron-sulfur cluster binding domain of dihydroorotate dehydrogenase B	0	1	1	NA	PF10418.10	1	1	1	15	33	24	dihydroorotate dehydrogenase electron transfer subunit	0	1	1	NA	K02823	1	1	1	15	33	24
GC_00000660	Outer membrane protein assembly factor BamA (BamA) (PDB:5EKQ)	0	1	1	NA	COG4775	1	1	1	33	15	24	Omp85 superfamily domain	0	1	1	NA	PF01103.24	1	1	1	15	33	24	outer membrane protein insertion porin family	0	1	1	NA	K07277	1	1	1	15	33	24
GC_00000661	Aldehyde, CO, or xanthine dehydrogenase, FAD-binding subunit (CutB) (PDB:5Y6Q)	0	1	1	NA	COG1319	1	1	1	33	15	24	FAD binding domain in molybdopterin dehydrogenase	0	1	1	NA	PF00941.22	1	1	1	15	33	24	putative selenate reductase FAD-binding subunit	0	1	1	NA	K12529	1	1	1	15	33	24
GC_00000662	Acetate kinase (AckA) (PDB:3SK3)	0	1	1	NA	COG0282	1	1	1	33	15	24	Acetokinase family	0	1	1	NA	PF00871.18	1	1	1	15	33	24	acetate kinase [EC:2.7.2.1]	0	1	1	NA	K00925	1	1	1	15	33	24
GC_00000663	ssRNA-specific RNase YbeY, 16S rRNA maturation enzyme (YbeY) (PDB:1XM5) (PUBMED:17407324;23543739)	0	1	1	NA	COG0319	1	1	1	33	15	24	Uncharacterized protein family UPF0054	0	1	1	NA	PF02130.18	1	1	1	15	33	24	probable rRNA maturation factor	0	1	1	NA	K07042	1	1	1	15	33	24
GC_00000667, GC_00002038	Branched-chain amino acid permease (BrnQ)	0	1	1	NA	COG1114	1	1	1	33	15	24	Branched-chain amino acid transport protein	0	1	1	NA	PF05525.14	1	1	1	15	33	24	branched-chain amino acid:cation transporter, LIVCS family	0	1	1	NA	K03311	1	1	1	15	33	24
GC_00000669	Delta-aminolevulinic acid dehydratase, porphobilinogen synthase (HemB) (PDB:1I8J)	0	1	1	NA	COG0113	1	1	1	33	15	24	Delta-aminolevulinic acid dehydratase	0	1	1	NA	PF00490.22	1	1	1	15	33	24	porphobilinogen synthase [EC:4.2.1.24]	0	1	1	NA	K01698	1	1	1	15	33	24
GC_00000670	tRNA U55 pseudouridine synthase TruB, may also work on U342 of tmRNA (TruB) (PDB:1K8W)	0	1	1	NA	COG0130	1	1	1	33	15	24	TruB family pseudouridylate synthase (N terminal domain)	0	1	1	NA	PF01509.19	1	1	1	15	33	24	tRNA pseudouridine55 synthase [EC:5.4.99.25]	0	1	1	NA	K03177	1	1	1	15	33	24
GC_00000671	16S rRNA G966 N2-methylase RsmD (RsmD) (PDB:2IFT)	0	1	1	NA	COG0742	1	1	1	33	15	24	Conserved hypothetical protein 95	0	1	1	NA	PF03602.16	1	1	1	15	33	24	16S rRNA (guanine966-N2)-methyltransferase [EC:2.1.1.171]	0	1	1	NA	K08316	1	1	1	15	33	24
GC_00000672	Phospholipid biosynthesis protein PlsY, probable glycerol-3-phosphate acyltransferase (PlsY) (PDB:5XJ5) (PUBMED:29684280)	0	1	1	NA	COG0344	1	1	1	33	15	24	Glycerol-3-phosphate acyltransferase	0	1	1	NA	PF02660.16	1	1	1	15	33	24	acyl phosphate:glycerol-3-phosphate acyltransferase [EC:2.3.1.275]	0	1	1	NA	K08591	1	1	1	15	33	24
GC_00000680	Precorrin-6x reductase (CobK) (PDB:4X7G)	0	1	1	NA	COG2099	1	1	1	33	15	24	Precorrin-6x reductase CbiJ/CobK	0	1	1	NA	PF02571.15	1	1	1	15	33	24	precorrin-6A/cobalt-precorrin-6A reductase [EC:1.3.1.54 1.3.1.106]	0	1	1	NA	K05895	1	1	1	15	33	24
GC_00000683	Phosphatidylglycerol kinase, diacylglycerol kinase family (LCB5) (PDB:2BON) (PUBMED:17351295)	0	1	1	NA	COG1597	1	1	1	33	15	24	Diacylglycerol kinase catalytic domain	0	1	1	NA	PF00781.25	1	1	1	15	33	24	diacylglycerol kinase (ATP) [EC:2.7.1.107]	0	1	1	NA	K07029	1	1	1	15	33	24
GC_00000684, GC_00001396	Carbonic anhydrase (CynT) (PDB:1EKJ) (PUBMED:22081392)	0	1	1	NA	COG0288	1	1	1	33	15	24	Carbonic anhydrase	0	1	1	NA	PF00484.20	1	1	1	15	33	24	carbonic anhydrase [EC:4.2.1.1]	0	1	1	NA	K01673	1	1	1	15	33	24
GC_00000685	Ribosomal protein L10 (RplJ) (PDB:5IT8)	0	1	1	NA	COG0244	1	1	1	33	15	24	Ribosomal protein L10	0	1	1	NA	PF00466.21	1	1	1	15	33	24	large subunit ribosomal protein L10	0	1	1	NA	K02864	1	1	1	15	33	24
GC_00000688	Cytochrome bd-type quinol oxidase, subunit 1 (AppC) (PDB:5DOQ)	0	1	1	NA	COG1271	1	1	1	33	15	24	Cytochrome bd terminal oxidase subunit I	0	1	1	NA	PF01654.18	1	1	1	15	33	24	cytochrome bd ubiquinol oxidase subunit I [EC:7.1.1.7]	0	1	1	NA	K00425	1	1	1	15	33	24
GC_00000690	Queuine/archaeosine tRNA-ribosyltransferase (Tgt) (PDB:1XW8) (PUBMED:15805528)	0	1	1	NA	COG0343	1	1	1	33	15	24	Queuine tRNA-ribosyltransferase	0	1	1	NA	PF01702.19	1	1	1	15	33	24	queuine tRNA-ribosyltransferase [EC:2.4.2.29]	0	1	1	NA	K00773	1	1	1	15	33	24
GC_00000691	NAD kinase (NadK) (PDB:1SUW)	0	1	1	NA	COG0061	1	1	1	33	15	24	ATP-NAD kinase	0	1	1	NA	PF01513.22	1	1	1	15	33	24	NAD+ kinase [EC:2.7.1.23]	0	1	1	NA	K00858	1	1	1	15	33	24
GC_00000696	3-phosphoglycerate kinase (Pgk) (PDB:13PK)	0	1	1	NA	COG0126	1	1	1	33	15	24	Phosphoglycerate kinase	0	1	1	NA	PF00162.20	1	1	1	15	33	24	phosphoglycerate kinase [EC:2.7.2.3]	0	1	1	NA	K00927	1	1	1	15	33	24
GC_00000697	Glycine/serine hydroxymethyltransferase (GlyA) (PDB:1BJ4)	0	1	1	NA	COG0112	1	1	1	33	15	24	Serine hydroxymethyltransferase	0	1	1	NA	PF00464.20	1	1	1	15	33	24	glycine hydroxymethyltransferase [EC:2.1.2.1]	0	1	1	NA	K00600	1	1	1	15	33	24
GC_00000699	DNA gyrase/topoisomerase IV, subunit A (GyrA) (PDB:1SUU)	0	1	1	NA	COG0188	1	1	1	33	15	24	DNA gyrase/topoisomerase IV, subunit A	0	1	1	NA	PF00521.21	1	1	1	15	33	24	DNA gyrase subunit A [EC:5.6.2.2]	0	1	1	NA	K02469	1	1	1	15	33	24
GC_00000700	Triosephosphate isomerase (TpiA) (PDB:1HG3)	0	1	1	NA	COG0149	1	1	1	33	15	24	Triosephosphate isomerase	0	1	1	NA	PF00121.19	1	1	1	15	33	24	triosephosphate isomerase (TIM) [EC:5.3.1.1]	0	1	1	NA	K01803	1	1	1	15	33	24
GC_00000702	7,8-dihydro-6-hydroxymethylpterin pyrophosphokinase (folate biosynthesis) (FolK) (PDB:1CBK)	0	1	1	NA	COG0801	1	1	1	33	15	24	7,8-dihydro-6-hydroxymethylpterin-pyrophosphokinase (HPPK)	0	1	1	NA	PF01288.21	1	1	1	15	33	24	2-amino-4-hydroxy-6-hydroxymethyldihydropteridine diphosphokinase [EC:2.7.6.3]	0	1	1	NA	K00950	1	1	1	15	33	24
GC_00000703	1-deoxy-D-xylulose 5-phosphate reductoisomerase (Dxr) (PDB:1JVS)	0	1	1	NA	COG0743	1	1	1	33	15	24	1-deoxy-D-xylulose 5-phosphate reductoisomerase	0	1	1	NA	PF02670.17	1	1	1	15	33	24	1-deoxy-D-xylulose-5-phosphate reductoisomerase [EC:1.1.1.267]	0	1	1	NA	K00099	1	1	1	15	33	24
GC_00000706	Transaldolase/fructose-6-phosphate aldolase (TalA) (PDB:1F05)	0	1	1	NA	COG0176	1	1	1	33	15	24	Transaldolase/Fructose-6-phosphate aldolase	0	1	1	NA	PF00923.20	1	1	1	15	33	24	transaldolase [EC:2.2.1.2]	0	1	1	NA	K00616	1	1	1	15	33	24
GC_00000707	Riboflavin synthase alpha chain (RibC) (PDB:1I8D)	0	1	1	NA	COG0307	1	1	1	33	15	24	Lumazine binding domain	0	1	1	NA	PF00677.18	1	1	1	15	33	24	riboflavin synthase [EC:2.5.1.9]	0	1	1	NA	K00793	1	1	1	15	33	24
GC_00000709	Holliday junction resolvasome RuvABC DNA-binding subunit (RuvA) (PDB:1BDX)	0	1	1	NA	COG0632	1	1	1	33	15	24	RuvA N terminal domain	0	1	1	NA	PF01330.22	1	1	1	15	33	24	holliday junction DNA helicase RuvA [EC:3.6.4.12]	0	1	1	NA	K03550	1	1	1	15	33	24
GC_00000710	Cysteinyl-tRNA synthetase (CysS) (PDB:1LI5)	0	1	1	NA	COG0215	1	1	1	33	15	24	tRNA synthetases class I (C) catalytic domain	0	1	1	NA	PF01406.20	1	1	1	15	33	24	cysteinyl-tRNA synthetase [EC:6.1.1.16]	0	1	1	NA	K01883	1	1	1	15	33	24
GC_00000712	Predicted rRNA methylase YqxC, contains S4 and FtsJ domains (YqxC) (PDB:3OPN)	0	1	1	NA	COG1189	1	1	1	33	15	24	FtsJ-like methyltransferase	0	1	1	NA	PF01728.20	1	1	1	15	33	24	23S rRNA (cytidine1920-2'-O)/16S rRNA (cytidine1409-2'-O)-methyltransferase [EC:2.1.1.226 2.1.1.227]	0	1	1	NA	K06442	1	1	1	15	33	24
GC_00000715	tRNA A37 threonylcarbamoyladenosine biosynthesis protein TsaE (TsaE) (PDB:1FL9)	0	1	1	NA	COG0802	1	1	1	33	15	24	Threonylcarbamoyl adenosine biosynthesis protein TsaE	0	1	1	NA	PF02367.18	1	1	1	15	33	24	tRNA threonylcarbamoyladenosine biosynthesis protein TsaE	0	1	1	NA	K06925	1	1	1	15	33	24
GC_00000719	Isocitrate/isopropylmalate dehydrogenase (LeuB) (PDB:1GC9)	0	1	1	NA	COG0473	1	1	1	33	15	24	Isocitrate/isopropylmalate dehydrogenase	0	1	1	NA	PF00180.21	1	1	1	15	33	24	3-isopropylmalate dehydrogenase [EC:1.1.1.85]	0	1	1	NA	K00052	1	1	1	15	33	24
GC_00000720	5'-deoxynucleotidase YfbR and related HD superfamily hydrolases (YfbR) (PDB:2PAQ)	0	1	1	NA	COG1896	1	1	1	33	15	24	HD containing hydrolase-like enzyme	0	1	1	NA	PF12917.8	1	1	1	15	33	24	5'-deoxynucleotidase [EC:3.1.3.89]	0	1	1	NA	K08722	1	1	1	15	33	24
GC_00000726	Cobalamin biosynthesis protein CbiD (cobalt-precorrin-5B C-methyltransferase) (CbiD) (PDB:1SR8)	0	1	1	NA	COG1903	1	1	1	33	15	24	CbiD	0	1	1	NA	PF01888.18	1	1	1	15	33	24	cobalt-precorrin-5B (C1)-methyltransferase [EC:2.1.1.195]	0	1	1	NA	K02188	1	1	1	15	33	24
GC_00000727	Ni,Fe-hydrogenase maturation factor (HyaD) (PDB:1CFZ) (PUBMED:15294295)	0	1	1	NA	COG0680	1	1	1	33	15	24	Hydrogenase maturation protease	0	1	1	NA	PF01750.19	1	1	1	15	33	24	hydrogenase maturation protease [EC:3.4.23.-]	0	1	1	NA	K03605	1	1	1	15	33	24
GC_00000741	UDP-N-acetyl-D-mannosaminuronic acid transferase, WecB/TagA/CpsF family (WecG)	0	1	1	NA	COG1922	1	1	1	33	15	24	Glycosyl transferase WecB/TagA/CpsF family	0	1	1	NA	PF03808.14	1	1	1	15	33	24	N-acetylglucosaminyldiphosphoundecaprenol N-acetyl-beta-D-mannosaminyltransferase [EC:2.4.1.187]	0	1	1	NA	K05946	1	1	1	15	33	24
GC_00000745	3,4-dihydroxy-2-butanone 4-phosphate synthase (RibB) (PDB:1G57)!!!GTP cyclohydrolase II (RibA) (PDB:2BZ0)	0	1	1	NA	COG0108!!!COG0807	1	1	1	33	15	24	3,4-dihydroxy-2-butanone 4-phosphate synthase	0	1	1	NA	PF00926.20	1	1	1	15	33	24	3,4-dihydroxy 2-butanone 4-phosphate synthase / GTP cyclohydrolase II [EC:4.1.99.12 3.5.4.25]	0	1	1	NA	K14652	1	1	1	15	33	24
GC_00000752	Twin-arginine protein secretion pathway component TatC (TatC) (PDB:4B4A)	0	1	1	NA	COG0805	1	1	1	33	15	24	Sec-independent protein translocase protein (TatC)	0	1	1	NA	PF00902.19	1	1	1	15	33	24	sec-independent protein translocase protein TatC	0	1	1	NA	K03118	1	1	1	15	33	24
GC_00000753	3'->5' ssDNA/RNA exonuclease TatD (TatD) (PDB:1J6O) (PUBMED:10747959;25114049)	0	1	1	NA	COG0084	1	1	1	33	15	24	TatD related DNase	0	1	1	NA	PF01026.22	1	1	1	15	33	24	TatD DNase family protein [EC:3.1.21.-]	0	1	1	NA	K03424	1	1	1	15	33	24
GC_00000759, GC_00001580	Epoxyqueuosine reductase QueG (queuosine biosynthesis) (QueG) (PDB:5D08) (PUBMED:2150253)	0	1	1	NA	COG1600	1	1	1	33	15	24	4Fe-4S double cluster binding domain	0	1	1	NA	PF13484.7	1	1	1	15	33	24	epoxyqueuosine reductase [EC:1.17.99.6]	0	1	1	NA	K18979	1	1	1	15	33	24
GC_00000763	ssDNA-specific exonuclease RecJ, DHH superfamily, may be involved in archaeal DNA replication intiation (RecJ) (PDB:1IR6)	0	1	1	NA	COG0608	1	1	1	33	15	24	RecJ OB domain	0	1	1	NA	PF17768.2	1	1	1	15	33	24	single-stranded-DNA-specific exonuclease [EC:3.1.-.-]	0	1	1	NA	K07462	1	1	1	15	33	24
GC_00000772	Hydrogenase maturation factor HypD (HypD) (PDB:2Z1D)	0	1	1	NA	COG0409	1	1	1	33	15	24	Hydrogenase formation hypA family	0	1	1	NA	PF01924.17	1	1	1	15	33	24	hydrogenase expression/formation protein HypD	0	1	1	NA	K04654	1	1	1	15	33	24
GC_00000773	23S rRNA maturation mini-RNase III (MrnC) (PDB:1U61)	0	1	1	NA	COG1939	1	1	1	33	15	24	Ribonuclease III domain	0	1	1	NA	PF00636.27	1	1	1	15	33	24	ribonuclease III family protein [EC:3.1.26.-]	0	1	1	NA	K11145	1	1	1	15	33	24
GC_00000774	tRNA A37 N6-isopentenylltransferase MiaA (MiaA) (PDB:2ZM5)	0	1	1	NA	COG0324	1	1	1	33	15	24	IPP transferase	0	1	1	NA	PF01715.18	1	1	1	15	33	24	tRNA dimethylallyltransferase [EC:2.5.1.75]	0	1	1	NA	K00791	1	1	1	15	33	24
GC_00000784	GTP 3',8-cyclase (molybdenum cofactor biosynthesis protein MoaA) (MoaA) (PDB:1TV7)	0	1	1	NA	COG2896	1	1	1	33	15	24	Molybdenum Cofactor Synthesis C	0	1	1	NA	PF06463.14	1	1	1	15	33	24	GTP 3',8-cyclase [EC:4.1.99.22]	0	1	1	NA	K03639	1	1	1	15	33	24
GC_00000787	tRNA-dihydrouridine synthase (DusA) (PDB:1VHN)	0	1	1	NA	COG0042	1	1	1	33	15	24	Dihydrouridine synthase (Dus)	0	1	1	NA	PF01207.18	1	1	1	15	33	24	tRNA-dihydrouridine synthase B [EC:1.-.-.-]	0	1	1	NA	K05540	1	1	1	15	33	24
GC_00000788	Adenylosuccinate synthase (PurA) (PDB:1ADE)	0	1	1	NA	COG0104	1	1	1	33	15	24	Adenylosuccinate synthetase	0	1	1	NA	PF00709.22	1	1	1	15	33	24	adenylosuccinate synthase [EC:6.3.4.4]	0	1	1	NA	K01939	1	1	1	15	33	24
GC_00000794	tRNA U38,U39,U40 pseudouridine synthase TruA (TruA) (PDB:1DJ0)	0	1	1	NA	COG0101	1	1	1	33	15	24	tRNA pseudouridine synthase	0	1	1	NA	PF01416.21	1	1	1	15	33	24	tRNA pseudouridine38-40 synthase [EC:5.4.99.12]	0	1	1	NA	K06173	1	1	1	15	33	24
GC_00000797	Uroporphyrinogen-III decarboxylase HemE (HemE) (PDB:2DG5)	0	1	1	NA	COG0407	1	1	1	33	15	24	Uroporphyrinogen decarboxylase (URO-D)	0	1	1	NA	PF01208.18	1	1	1	15	33	24	uroporphyrinogen decarboxylase [EC:4.1.1.37]	0	1	1	NA	K01599	1	1	1	15	33	24
GC_00000799	Formyltetrahydrofolate synthetase (MIS1) (PDB:1EG7)	0	1	1	NA	COG2759	1	1	1	33	15	24	Formate--tetrahydrofolate ligase	0	1	1	NA	PF01268.20	1	1	1	15	33	24	formate--tetrahydrofolate ligase [EC:6.3.4.3]	0	1	1	NA	K01938	1	1	1	15	33	24
GC_00000800	L-asparaginase/archaeal Glu-tRNAGln amidotransferase subunit D (AnsA) (PDB:1ZQ1)	0	1	1	NA	COG0252	1	1	1	33	15	24	Asparaginase, N-terminal	0	1	1	NA	PF00710.21	1	1	1	15	33	24	L-asparaginase [EC:3.5.1.1]	0	1	1	NA	K01424	1	1	1	15	33	24
GC_00000803	Pyrroline-5-carboxylate reductase (ProC) (PDB:3GT0) (PUBMED:22125496;26507882)	0	1	1	NA	COG0345	1	1	1	33	15	24	Pyrroline-5-carboxylate reductase dimerisation	0	1	1	NA	PF14748.7	1	1	1	15	33	24	pyrroline-5-carboxylate reductase [EC:1.5.1.2]	0	1	1	NA	K00286	1	1	1	15	33	24
GC_00000804	ADP-ribose pyrophosphatase domain of DNA damage- and competence-inducible protein CinA (CinA) (PDB:4CT9) (PUBMED:25313401)!!!Nicotinamide mononucleotide (NMN) deamidase PncC (PncC) (PDB:2A9S)	0	1	1	NA	COG1058!!!COG1546	1	1	1	33	15	24	Competence-damaged protein	0	1	1	NA	PF02464.18	1	1	1	15	33	24	nicotinamide-nucleotide amidase [EC:3.5.1.42]	0	1	1	NA	K03742	1	1	1	15	33	24
GC_00000805	Endolytic transglycosylase MltG, terminates peptidoglycan polymerization (MltG) (PDB:2R1F) (PUBMED:26507882)	0	1	1	NA	COG1559	1	1	1	33	15	24	YceG-like family	0	1	1	NA	PF02618.17	1	1	1	15	33	24	UPF0755 protein	0	1	1	NA	K07082	1	1	1	15	33	24
GC_00000811	Excinuclease UvrABC, nuclease subunit (UvrC) (PDB:2NRT) (PUBMED:24513124)	0	1	1	NA	COG0322	1	1	1	33	15	24	UvrC RIbonuclease H-like domain	0	1	1	NA	PF08459.12	1	1	1	15	33	24	excinuclease ABC subunit C	0	1	1	NA	K03703	1	1	1	15	33	24
GC_00000812	Redox-regulated molecular chaperone, HSP33 family (HslO) (PDB:1HW7)	0	1	1	NA	COG1281	1	1	1	33	15	24	Hsp33 protein	0	1	1	NA	PF01430.20	1	1	1	15	33	24	molecular chaperone Hsp33	0	1	1	NA	K04083	1	1	1	15	33	24
GC_00000817	UDP-N-acetylenolpyruvoylglucosamine reductase (MurB) (PDB:2MBR)	0	1	1	NA	COG0812	1	1	1	33	15	24	UDP-N-acetylenolpyruvoylglucosamine reductase, C-terminal domain	0	1	1	NA	PF02873.17	1	1	1	15	33	24	UDP-N-acetylmuramate dehydrogenase [EC:1.3.1.98]	0	1	1	NA	K00075	1	1	1	15	33	24
GC_00000819	tRNA G37 N-methylase TrmD (TrmD) (PDB:1P9P)	0	1	1	NA	COG0336	1	1	1	33	15	24	tRNA (Guanine-1)-methyltransferase	0	1	1	NA	PF01746.22	1	1	1	15	33	24	tRNA (guanine37-N1)-methyltransferase [EC:2.1.1.228]	0	1	1	NA	K00554	1	1	1	15	33	24
GC_00000826	Ribonuclease HII (RnhB) (PDB:1EKE)	0	1	1	NA	COG0164	1	1	1	33	15	24	Ribonuclease HII	0	1	1	NA	PF01351.19	1	1	1	15	33	24	ribonuclease HII [EC:3.1.26.4]	0	1	1	NA	K03470	1	1	1	15	33	24
GC_00000827	Glycyl-tRNA synthetase, beta subunit (GlyS)	0	1	1	NA	COG0751	1	1	1	33	15	24	Glycyl-tRNA synthetase beta subunit	0	1	1	NA	PF02092.18	1	1	1	15	33	24	glycyl-tRNA synthetase beta chain [EC:6.1.1.14]	0	1	1	NA	K01879	1	1	1	15	33	24
GC_00000831	Phosphoribosylamine-glycine ligase (PurD) (PDB:1GSO)	0	1	1	NA	COG0151	1	1	1	33	15	24	Phosphoribosylglycinamide synthetase, ATP-grasp (A) domain	0	1	1	NA	PF01071.20	1	1	1	15	33	24	phosphoribosylamine---glycine ligase [EC:6.3.4.13]	0	1	1	NA	K01945	1	1	1	15	33	24
GC_00000834	Cobalamin biosynthesis protein CbiG (CbiG)	0	1	1	NA	COG2073	1	1	1	33	15	24	Cobalamin synthesis G N-terminal	0	1	1	NA	PF11760.9	1	1	1	15	33	24	cobalt-precorrin 5A hydrolase [EC:3.7.1.12]	0	1	1	NA	K02189	1	1	1	15	33	24
GC_00000836	Ribosomal protein L33 (RpmG) (PDB:1VS6)	3.85568	0.145462	0.504757	TD, PP	COG0267	1	0.9333	1	33	15	24	Ribosomal protein L33	3.85568	0.145462	0.502884	TD, PP	PF00471.21	0.9333	1	1	15	33	24	large subunit ribosomal protein L33	3.85568	0.145462	0.552842	TD, PP	K02913	0.9333	1	1	15	33	24
GC_00000838	Translation elongation factor P (EF-P)/translation initiation factor 5A (eIF-5A) (Efp) (PDB:1UEB)	3.85568	0.145462	0.504757	TD, PP	COG0231	1	0.9333	1	33	15	24	Elongation factor P (EF-P) KOW-like domain	3.85568	0.145462	0.502884	TD, PP	PF08207.13	0.9333	1	1	15	33	24	elongation factor P	3.85568	0.145462	0.552842	TD, PP	K02356	0.9333	1	1	15	33	24
GC_00000841, GC_00005242	Uncharacterized protein, contains GH25 family domain	0	1	1	NA	COG5266	1	1	1	33	15	24	Domain of unknown function (DUF4198)	0	1	1	NA	PF10670.10	1	1	1	15	33	24	nickel transport protein	0	1	1	NA	K10094	1	1	1	15	33	24
GC_00000844	Exonuclease VII small subunit (XseB) (PDB:1VP7)	3.85568	0.145462	0.504757	TD, PP	COG1722	1	0.9333	1	33	15	24	Exonuclease VII small subunit	3.85568	0.145462	0.502884	TD, PP	PF02609.17	0.9333	1	1	15	33	24	exodeoxyribonuclease VII small subunit [EC:3.1.11.6]	3.85568	0.145462	0.552842	TD, PP	K03602	0.9333	1	1	15	33	24
GC_00000854	6-phosphofructokinase (PfkA) (PDB:1KZH)	0	1	1	NA	COG0205	1	1	1	33	15	24	Phosphofructokinase	0	1	1	NA	PF00365.21	1	1	1	15	33	24	6-phosphofructokinase 1 [EC:2.7.1.11]	0	1	1	NA	K00850	1	1	1	15	33	24
GC_00000855	Dihydrofolate reductase (FolA) (PDB:1DDR)	3.85568	0.145462	0.504757	TD, PP	COG0262	1	0.9333	1	33	15	24	Dihydrofolate reductase	3.85568	0.145462	0.502884	TD, PP	PF00186.20	0.9333	1	1	15	33	24	dihydrofolate reductase [EC:1.5.1.3]	3.85568	0.145462	0.552842	TD, PP	K00287	0.9333	1	1	15	33	24
GC_00000856	Prephenate dehydrogenase (TyrA) (PDB:2F1K)	3.85568	0.145462	0.504757	TD, PP	COG0287	1	0.9333	1	33	15	24	Prephenate dehydrogenase	3.85568	0.145462	0.502884	TD, PP	PF02153.18	0.9333	1	1	15	33	24	prephenate dehydrogenase [EC:1.3.1.12]	3.85568	0.145462	0.552842	TD, PP	K04517	0.9333	1	1	15	33	24
GC_00000861	4-hydroxy-tetrahydrodipicolinate reductase (DapB) (PDB:1ARZ) (PUBMED:29684280)	3.85568	0.145462	0.504757	TD, PP	COG0289	1	0.9333	1	33	15	24	Dihydrodipicolinate reductase, N-terminus	3.85568	0.145462	0.502884	TD, PP	PF01113.21	0.9333	1	1	15	33	24	4-hydroxy-tetrahydrodipicolinate reductase [EC:1.17.1.8]	3.85568	0.145462	0.552842	TD, PP	K00215	0.9333	1	1	15	33	24
GC_00000864, GC_00005703	L-alanine-DL-glutamate epimerase or related enzyme of enolase superfamily (RspA) (PDB:1BKH)	0	1	1	NA	COG4948	1	1	1	33	15	24	Enolase C-terminal domain-like	0	1	1	NA	PF13378.7	1	1	1	15	33	24	o-succinylbenzoate synthase [EC:4.2.1.113]	0	1	1	NA	K02549	1	1	1	15	33	24
GC_00000865	7-cyano-7-deazaguanine synthase (queuosine biosynthesis) (QueC) (PDB:2PG3) (PUBMED:14660578;17384645)	11.8971	0.00260958	0.0144758	TD, PP	COG0603	1	0.8	1	33	15	24	Queuosine biosynthesis protein QueC	11.8971	0.00260958	0.0162842	TD, PP	PF06508.14	0.8	1	1	15	33	24	7-cyano-7-deazaguanine synthase [EC:6.3.4.20]	11.8971	0.00260958	0.0139714	TD, PP	K06920	0.8	1	1	15	33	24
GC_00000866	Phosphoenolpyruvate carboxykinase, ATP-dependent (PckA) (PDB:1AQ2)	0	1	1	NA	COG1866	1	1	1	33	15	24	Phosphoenolpyruvate carboxykinase	0	1	1	NA	PF01293.21	1	1	1	15	33	24	phosphoenolpyruvate carboxykinase (ATP) [EC:4.1.1.49]	0	1	1	NA	K01610	1	1	1	15	33	24
GC_00000870	Fe-S cluster-containing oxidoreductase, includes glycolate oxidase subunit GlcF (GlpC)!!!FAD/FMN-containing lactate dehydrogenase/glycolate oxidase (GlcD) (PDB:1AHU)	0	1	1	NA	COG0247!!!COG0277	1	1	1	33	15	24	FAD linked oxidases, C-terminal domain	0	1	1	NA	PF02913.20	1	1	1	15	33	24	D-lactate dehydrogenase	0	1	1	NA	K18930	1	1	1	15	33	24
GC_00000875, GC_00004516, GC_00004795	Citrate lyase beta subunit (CitE) (PDB:4ROQ)	0	1	1	NA	COG2301	1	1	1	33	15	24	HpcH/HpaI aldolase/citrate lyase family	0	1	1	NA	PF03328.15	1	1	1	15	33	24	citrate lyase subunit beta / citryl-CoA lyase [EC:4.1.3.34]	0	1	1	NA	K01644	1	1	1	15	33	24
GC_00000879, GC_00006261	Uncharacterized membrane protein YphA, DoxX/SURF4 family (DoxX)	3.69922	0.157299	0.532441	KG, PP	COG2259	0.9091	1	1	33	15	24	DoxX	3.69922	0.157299	0.52557	KG, PP	PF07681.13	1	0.9091	1	15	33	24	putative oxidoreductase	3.69922	0.157299	0.579145	KG, PP	K15977	1	0.9091	1	15	33	24
GC_00000881, GC_00005777	Acyl-carrier protein (citrate lyase gamma subunit) (CitD)	0	1	1	NA	COG3052	1	1	1	33	15	24	Malonate decarboxylase delta subunit (MdcD)	0	1	1	NA	PF06857.12	1	1	1	15	33	24	citrate lyase subunit gamma (acyl carrier protein)	0	1	1	NA	K01646	1	1	1	15	33	24
GC_00000887	Na+-transporting oxaloacetate/methylmalonyl-CoA decarboxylase, beta subunit (OadB)	7.81561	0.0200845	0.0948201	TD, PP	COG1883	1	0.8667	1	33	15	24	Na+-transporting oxaloacetate decarboxylase beta subunit	7.81561	0.0200845	0.105335	TD, PP	PF03977.14	0.8667	1	1	15	33	24	carboxybiotin decarboxylase [EC:7.2.4.1]	7.81561	0.0200845	0.0964057	TD, PP	K20509	0.8667	1	1	15	33	24
GC_00000893	Tryptophan synthase alpha chain (TrpA) (PDB:6HUL)	3.85568	0.145462	0.504757	TD, PP	COG0159	1	0.9333	1	33	15	24	Tryptophan synthase alpha chain	3.85568	0.145462	0.502884	TD, PP	PF00290.21	0.9333	1	1	15	33	24	tryptophan synthase alpha chain [EC:4.2.1.20]	3.85568	0.145462	0.552842	TD, PP	K01695	0.9333	1	1	15	33	24
GC_00000901, GC_00005880, GC_00006307	Nitrate reductase assembly protein NarJ, required for insertion of molybdenum cofactor (NarJ)	0	1	1	NA	COG2180	1	1	1	33	15	24	Nitrate reductase delta subunit	0	1	1	NA	PF02613.16	1	1	1	15	33	24	nitrate reductase molybdenum cofactor assembly chaperone NarJ/NarW	0	1	1	NA	K00373	1	1	1	15	33	24
GC_00000905, GC_00002423, GC_00003772, GC_00003788	Na+/glutamate symporter (GltS)	0	1	1	NA	COG0786	1	1	1	33	15	24	Sodium/glutamate symporter	0	1	1	NA	PF03616.15	1	1	1	15	33	24	glutamate:Na+ symporter, ESS family	0	1	1	NA	K03312	1	1	1	15	33	24
GC_00000907	Carbamoylphosphate synthase large subunit (CarB) (PDB:1C30)	3.69922	0.157299	0.532441	KG, PP	COG0458	0.9091	1	1	33	15	24	Carbamoyl-phosphate synthase L chain, ATP binding domain	3.69922	0.157299	0.52557	KG, PP	PF02786.18	1	0.9091	1	15	33	24	carbamoyl-phosphate synthase large subunit [EC:6.3.5.5]	3.69922	0.157299	0.579145	KG, PP	K01955	1	0.9091	1	15	33	24
GC_00000910, GC_00005322, GC_00008333	Gamma-glutamyl-gamma-aminobutyrate hydrolase PuuD (putrescine degradation), contains GATase1-like domain (PuuD) (PDB:1L9X)	0	1	1	NA	COG2071	1	1	1	33	15	24	Peptidase C26	0	1	1	NA	PF07722.14	1	1	1	15	33	24	putative glutamine amidotransferase	0	1	1	NA	K07010	1	1	1	15	33	24
GC_00000913	Protein-arginine kinase McsB (McsB) (PDB:1BG0) (PUBMED:30962626)	5.00482	0.0818875	0.333878	KG, PP	COG3869	0.8788	1	1	33	15	24	ATP:guanido phosphotransferase, C-terminal catalytic domain	5.00482	0.0818875	0.359263	KG, PP	PF00217.20	1	0.8788	1	15	33	24	protein arginine kinase [EC:2.7.14.1]	5.00482	0.0818875	0.358145	KG, PP	K19405	1	0.8788	1	15	33	24
GC_00000915	Ribosomal protein L28 (RpmB) (PDB:2JZ6)	1.27228	0.529331	1	TD, PP	COG0227	0.9394	0.8667	0.9583	33	15	24	Ribosomal L28 family	1.27228	0.529331	1	TD, PP	PF00830.20	0.8667	0.9394	0.9583	15	33	24	large subunit ribosomal protein L28	1.27228	0.529331	1	TD, PP	K02902	0.8667	0.9394	0.9583	15	33	24
GC_00000926	Ribosomal protein S21 (RpsU) (PDB:4V4H)	0.52261	0.770046	1	KG, PP	COG0828	0.9091	0.9333	0.9583	33	15	24	Ribosomal protein S21	0.52261	0.770046	1	KG, PP	PF01165.21	0.9333	0.9091	0.9583	15	33	24	small subunit ribosomal protein S21	0.52261	0.770046	1	KG, PP	K02970	0.9333	0.9091	0.9583	15	33	24
GC_00000938, GC_00000997, GC_00001115, GC_00002117, GC_00002290, GC_00005540, GC_00009479, GC_00009567	Na+-driven multidrug efflux pump, DinF/NorM/MATE family (NorM) (PDB:3VVN) (PUBMED:29915058)	0	1	1	NA	COG0534	1	1	1	33	15	24	MatE	0	1	1	NA	PF01554.19	1	1	1	15	33	24	multidrug resistance protein, MATE family	0	1	1	NA	K03327	1	1	1	15	33	24
GC_00000940	Ribosomal protein L34 (RpmH) (PDB:6SPB)	3.49165	0.174501	0.589555	KG	COG0230	0.8182	1	0.7917	33	15	24	Ribosomal protein L34	3.49165	0.174501	0.575531	KG	PF00468.18	1	0.8182	0.7917	15	33	24	large subunit ribosomal protein L34	3.49165	0.174501	0.640659	KG	K02914	1	0.8182	0.7917	15	33	24
GC_00000944, GC_00002373, GC_00002390, GC_00007453	DNA segregation ATPase FtsK/SpoIIIE or related protein (FtsK) (PDB:2IUT)	0	1	1	NA	COG1674	1	1	1	33	15	24	FtsK/SpoIIIE family	0	1	1	NA	PF01580.19	1	1	1	15	33	24	DNA segregation ATPase FtsK/SpoIIIE, S-DNA-T family	0	1	1	NA	K03466	1	1	1	15	33	24
GC_00000946, GC_00002242	Putative Mn2+ efflux pump MntP (MntP)	0	1	1	NA	COG1971	1	1	1	33	15	24	Putative manganese efflux pump	0	1	1	NA	PF02659.16	1	1	1	15	33	24	manganese efflux pump family protein	0	1	1	NA	K23242	1	1	1	15	33	24
GC_00000953	5-oxoprolinase subunit B/Allophanate hydrolase subunit 1 (PxpB) (PDB:2KWA) (PUBMED:28830929)	54.7235	1.31e-12	1.44e-11	TD, PP	COG2049	1	0.2	1	33	15	24	Carboxyltransferase domain, subdomain C and D	54.7235	1.31e-12	1.91e-11	TD, PP	PF02682.17	0.2	1	1	15	33	24	inhibitor of KinA	54.7235	1.31e-12	1.38e-11	TD, PP	K06351	0.2	1	1	15	33	24
GC_00000957, GC_00002191	Transcriptional regulator CtsR (CtsR) (PDB:3H0D)	0	1	1	NA	COG4463	1	1	1	33	15	24	CtsR N-terminal HTH domain	0	1	1	NA	PF05848.12	1	1	1	15	33	24	transcriptional regulator of stress and heat shock response	0	1	1	NA	K03708	1	1	1	15	33	24
GC_00000963	Pyrrolidone-carboxylate peptidase (N-terminal pyroglutamyl peptidase) (Pcp) (PDB:1AUG)	34.1976	3.75e-08	2.96e-07	TD, PP	COG2039	1	0.4667	1	33	15	24	Pyroglutamyl peptidase	34.1976	3.75e-08	3.61e-07	TD, PP	PF01470.18	0.4667	1	1	15	33	24	pyroglutamyl-peptidase [EC:3.4.19.3]	34.1976	3.75e-08	2.76e-07	TD, PP	K01304	0.4667	1	1	15	33	24
GC_00000967	Phosphoenolpyruvate-protein kinase (PTS system EI component in bacteria) (PtsA) (PDB:1EZA)	72.0007	2.32e-16	3.33e-15	TD, PP	COG1080	1	0	1	33	15	24	PEP-utilising enzyme, PEP-binding domain	72.0007	2.32e-16	4.32e-15	TD, PP	PF02896.19	0	1	1	15	33	24	phosphoenolpyruvate-protein phosphotransferase (PTS system enzyme I) [EC:2.7.3.9]	72.0007	2.32e-16	3.04e-15	TD, PP	K08483	0	1	1	15	33	24
GC_00000969, GC_00002285	tRNA nucleotidyltransferase/poly(A) polymerase (PcnB) (PDB:3WFR)	0	1	1	NA	COG0617	1	1	1	33	15	24	Poly A polymerase head domain	0	1	1	NA	PF01743.21	1	1	1	15	33	24	tRNA nucleotidyltransferase (CCA-adding enzyme) [EC:2.7.7.72 3.1.3.- 3.1.4.-]	0	1	1	NA	K00974	1	1	1	15	33	24
GC_00000972	AICAR transformylase/IMP cyclohydrolase PurH (PurH) (PDB:1G8M)	72.0007	2.32e-16	3.33e-15	TD, PP	COG0138	1	0	1	33	15	24	AICARFT/IMPCHase bienzyme	72.0007	2.32e-16	4.32e-15	TD, PP	PF01808.19	0	1	1	15	33	24	phosphoribosylaminoimidazolecarboxamide formyltransferase / IMP cyclohydrolase [EC:2.1.2.3 3.5.4.10]	72.0007	2.32e-16	3.04e-15	TD, PP	K00602	0	1	1	15	33	24
GC_00000980	DNA-binding transcriptional regulator LsrR, DeoR family (DeoR) (PDB:2GNP) (PUBMED:23974133;24893262)	72.0007	2.32e-16	3.33e-15	TD, PP	COG2390	1	0	1	33	15	24	Putative sugar-binding domain	72.0007	2.32e-16	4.32e-15	TD, PP	PF04198.14	0	1	1	15	33	24	central glycolytic genes regulator	72.0007	2.32e-16	3.04e-15	TD, PP	K05311	0	1	1	15	33	24
GC_00000986, GC_00002395	Superoxide dismutase (SodA) (PDB:1AP5)	3.85568	0.145462	0.504757	TD, PP	COG0605	1	0.9333	1	33	15	24	Iron/manganese superoxide dismutases, C-terminal domain	3.85568	0.145462	0.502884	TD, PP	PF02777.19	0.9333	1	1	15	33	24	superoxide dismutase, Fe-Mn family [EC:1.15.1.1]	3.85568	0.145462	0.552842	TD, PP	K04564	0.9333	1	1	15	33	24
GC_00000999	5-oxoprolinase subunit A (PxpA) (PDB:1V6T) (PUBMED:28830929)	54.7235	1.31e-12	1.44e-11	TD, PP	COG1540	1	0.2	1	33	15	24	LamB/YcsF family	54.7235	1.31e-12	1.91e-11	TD, PP	PF03746.17	0.2	1	1	15	33	24	5-oxoprolinase (ATP-hydrolysing) subunit A [EC:3.5.2.9]	54.7235	1.31e-12	1.38e-11	TD, PP	K07160	0.2	1	1	15	33	24
GC_00001007, GC_00005510, GC_00005857	DNA-binding transcriptional regulator, FrmR family (FrmR) (PDB:2HH7)	72.0007	2.32e-16	3.33e-15	TD, PP	COG1937	1	0	1	33	15	24	Metal-sensitive transcriptional repressor	72.0007	2.32e-16	4.32e-15	TD, PP	PF02583.18	0	1	1	15	33	24	CsoR family transcriptional regulator, copper-sensing transcriptional repressor	72.0007	2.32e-16	3.04e-15	TD, PP	K21600	0	1	1	15	33	24
GC_00001008	Predicted RNA-binding protein, contains ribosomal protein S1 (RPS1) domain (YabR) (PDB:2K4K)	72.0007	2.32e-16	3.33e-15	TD, PP	COG1098	1	0	1	33	15	24	S1 RNA binding domain	72.0007	2.32e-16	4.32e-15	TD, PP	PF00575.24	0	1	1	15	33	24	S1 RNA binding domain protein	72.0007	2.32e-16	3.04e-15	TD, PP	K07571	0	1	1	15	33	24
GC_00001011, GC_00002332	C-terminal processing protease CtpA/Prc, contains a PDZ domain (CtpA) (PDB:6IQU)	0	1	1	NA	COG0793	1	1	1	33	15	24	Peptidase family S41	0	1	1	NA	PF03572.19	1	1	1	15	33	24	carboxyl-terminal processing protease [EC:3.4.21.102]	0	1	1	NA	K03797	1	1	1	15	33	24
GC_00001014	Nucleoside diphosphate kinase (Ndk) (PDB:1B4S)	72.0007	2.32e-16	3.33e-15	TD, PP	COG0105	1	0	1	33	15	24	Nucleoside diphosphate kinase	72.0007	2.32e-16	4.32e-15	TD, PP	PF00334.20	0	1	1	15	33	24	nucleoside-diphosphate kinase [EC:2.7.4.6]	72.0007	2.32e-16	3.04e-15	TD, PP	K00940	0	1	1	15	33	24
GC_00001015, GC_00002134	FoF1-type ATP synthase, membrane subunit b or b' (AtpF) (PDB:1B9U)	0	1	1	NA	COG0711	1	1	1	33	15	24	ATP synthase B/B' CF(0)	0	1	1	NA	PF00430.19	1	1	1	15	33	24	F-type H+-transporting ATPase subunit b	0	1	1	NA	K02109	1	1	1	15	33	24
GC_00001017, GC_00002382	5-formyltetrahydrofolate cyclo-ligase (FAU1) (PDB:1SBQ)	0	1	1	NA	COG0212	1	1	1	33	15	24	5-formyltetrahydrofolate cyclo-ligase family	0	1	1	NA	PF01812.21	1	1	1	15	33	24	5-formyltetrahydrofolate cyclo-ligase [EC:6.3.3.2]	0	1	1	NA	K01934	1	1	1	15	33	24
GC_00001025, GC_00002463, GC_00004519	FoF1-type ATP synthase, epsilon subunit (AtpC) (PDB:3OAA) (PUBMED:29149348;30304218)	0	1	1	NA	COG0355	1	1	1	33	15	24	ATP synthase, Delta/Epsilon chain, beta-sandwich domain	0	1	1	NA	PF02823.17	1	1	1	15	33	24	F-type H+-transporting ATPase subunit epsilon	0	1	1	NA	K02114	1	1	1	15	33	24
GC_00001026, GC_00002132	c-di-AMP synthetase, contains DisA_N domain (DisA) (PDB:2FB5)	0	1	1	NA	COG1624	1	1	1	33	15	24	DisA bacterial checkpoint controller nucleotide-binding	0	1	1	NA	PF02457.17	1	1	1	15	33	24	diadenylate cyclase [EC:2.7.7.85]	0	1	1	NA	K18672	1	1	1	15	33	24
GC_00001027, GC_00002231	16S rRNA U1498 N3-methylase RsmE (RsmE) (PDB:1NXZ)	0	1	1	NA	COG1385	1	1	1	33	15	24	RNA methyltransferase	0	1	1	NA	PF04452.15	1	1	1	15	33	24	16S rRNA (uracil1498-N3)-methyltransferase [EC:2.1.1.193]	0	1	1	NA	K09761	1	1	1	15	33	24
GC_00001029	Deoxyribose-phosphate aldolase (DeoC) (PDB:1J2W)	72.0007	2.32e-16	3.33e-15	TD, PP	COG0274	1	0	1	33	15	24	DeoC/LacD family aldolase	72.0007	2.32e-16	4.32e-15	TD, PP	PF01791.10	0	1	1	15	33	24	deoxyribose-phosphate aldolase [EC:4.1.2.4]	72.0007	2.32e-16	3.04e-15	TD, PP	K01619	0	1	1	15	33	24
GC_00001032, GC_00001436, GC_00002307	GTP cyclohydrolase I (FolE) (PDB:1A8R) (PUBMED:19767425;30692671)	0	1	1	NA	COG0302	1	1	1	33	15	24	GTP cyclohydrolase I	0	1	1	NA	PF01227.23	1	1	1	15	33	24	GTP cyclohydrolase IA [EC:3.5.4.16]	0	1	1	NA	K01495	1	1	1	15	33	24
GC_00001038, GC_00002263	5,10-methylenetetrahydrofolate reductase (MetF) (PDB:1B5T)	0	1	1	NA	COG0685	1	1	1	33	15	24	Methylenetetrahydrofolate reductase	0	1	1	NA	PF02219.18	1	1	1	15	33	24	methylenetetrahydrofolate reductase (NADPH) [EC:1.5.1.20]	0	1	1	NA	K00297	1	1	1	15	33	24
GC_00001048, GC_00002402	Transcription antitermination protein NusB (NusB) (PDB:1EY1) (PUBMED:21652641)	3.85568	0.145462	0.504757	TD, PP	COG0781	1	0.9333	1	33	15	24	NusB family	3.85568	0.145462	0.502884	TD, PP	PF01029.19	0.9333	1	1	15	33	24	transcription antitermination protein NusB	3.85568	0.145462	0.552842	TD, PP	K03625	0.9333	1	1	15	33	24
GC_00001051	Mg-chelatase subunit ChlI (ChlI) (PDB:1G8P)	18.7466	8.5e-05	0.000554	KG, PP	COG1239	0.6061	1	1	33	15	24	AAA lid domain	18.7466	8.5e-05	0.000634	KG, PP	PF17863.2	1	0.6061	1	15	33	24	magnesium chelatase subunit I [EC:6.6.1.1]	18.7466	8.5e-05	0.000517	KG, PP	K03405	1	0.6061	1	15	33	24
GC_00001061, GC_00002207	CDP-diglyceride synthetase (CdsA) (PDB:4Q2E)	0	1	1	NA	COG0575	1	1	1	33	15	24	Cytidylyltransferase family	0	1	1	NA	PF01148.21	1	1	1	15	33	24	phosphatidate cytidylyltransferase [EC:2.7.7.41]	0	1	1	NA	K00981	1	1	1	15	33	24
GC_00001069, GC_00002279	Beta-galactosidase, beta subunit (EbgC) (PDB:1JOP)	0	1	1	NA	COG2731	1	1	1	33	15	24	YhcH/YjgK/YiaL	0	1	1	NA	PF04074.13	1	1	1	15	33	24	biofilm protein TabA	0	1	1	NA	K19334	1	1	1	15	33	24
GC_00001088	HPr or related phosphotransfer protein (PtsH) (PDB:1CM2)	72.0007	2.32e-16	3.33e-15	TD, PP	COG1925	1	0	1	33	15	24	PTS HPr component phosphorylation site	72.0007	2.32e-16	4.32e-15	TD, PP	PF00381.20	0	1	1	15	33	24	phosphocarrier protein HPr	72.0007	2.32e-16	3.04e-15	TD, PP	K02784	0	1	1	15	33	24
GC_00001092, GC_00008881	Phosphoribosylaminoimidazole-succinocarboxamide synthase (PurC) (PDB:1A48)	72.0007	2.32e-16	3.33e-15	TD, PP	COG0152	1	0	1	33	15	24	SAICAR synthetase	72.0007	2.32e-16	4.32e-15	TD, PP	PF01259.19	0	1	1	15	33	24	phosphoribosylaminoimidazole-succinocarboxamide synthase [EC:6.3.2.6]	72.0007	2.32e-16	3.04e-15	TD, PP	K01923	0	1	1	15	33	24
GC_00001101	Ascorbate-specific PTS system IIC component UlaA (UlaA) (PDB:4RP8)	72.0007	2.32e-16	3.33e-15	TD, PP	COG3037	1	0	1	33	15	24	PTS system sugar-specific permease component	72.0007	2.32e-16	4.32e-15	TD, PP	PF03611.15	0	1	1	15	33	24	ascorbate PTS system EIIC component	72.0007	2.32e-16	3.04e-15	TD, PP	K03475	0	1	1	15	33	24
GC_00001102, GC_00003753, GC_00005484, GC_00007153	Beta-lactamase class A (PenP) (PDB:6W34)	49.3409	1.93e-11	2.03e-10	TD, PP	COG2367	1	0.2667	1	33	15	24	Beta-lactamase enzyme family	49.3409	1.93e-11	2.64e-10	TD, PP	PF13354.7	0.2667	1	1	15	33	24	beta-lactamase class A [EC:3.5.2.6]	49.3409	1.93e-11	1.94e-10	TD, PP	K17836	0.2667	1	1	15	33	24
GC_00001113, GC_00002353, GC_00006867	Anionic cell wall polymer biosynthesis enzyme TagV/TagU, LytR-Cps2A-Psr (LCP) family (peptidoglycan teichoic acid transferase) (Cps2a) (PDB:2XXP) (PUBMED:29107701)	0	1	1	NA	COG1316	1	1	1	33	15	24	LytR_cpsA_psr family	0	1	1	NA	PF03816.15	1	1	1	15	33	24	polyisoprenyl-teichoic acid--peptidoglycan teichoic acid transferase [EC:2.7.8.-]	0	1	1	NA	K01005	1	1	1	15	33	24
GC_00001116	UDP-glucose 6-dehydrogenase (Ugd) (PDB:1DLI)	72.0007	2.32e-16	3.33e-15	TD, PP	COG1004	1	0	1	33	15	24	UDP-glucose/GDP-mannose dehydrogenase family, NAD binding domain	72.0007	2.32e-16	4.32e-15	TD, PP	PF03721.15	0	1	1	15	33	24	UDPglucose 6-dehydrogenase [EC:1.1.1.22]	72.0007	2.32e-16	3.04e-15	TD, PP	K00012	0	1	1	15	33	24
GC_00001129	D-ribose pyranose/furanose isomerase RbsD (RbsD) (PDB:1OGC)	66.3901	3.83e-15	5.06e-14	TD, PP	COG1869	0.9697	0	1	33	15	24	RbsD / FucU transport protein family	66.3901	3.83e-15	6.56e-14	TD, PP	PF05025.14	0	0.9697	1	15	33	24	D-ribose pyranase [EC:5.4.99.62]	66.3901	3.83e-15	4.64e-14	TD, PP	K06726	0	0.9697	1	15	33	24
GC_00001135	D-alanyl-D-alanine carboxypeptidase (DacC) (PDB:1HD8)	72.0007	2.32e-16	3.33e-15	TD, PP	COG1686	1	0	1	33	15	24	D-alanyl-D-alanine carboxypeptidase	72.0007	2.32e-16	4.32e-15	TD, PP	PF00768.21	0	1	1	15	33	24	serine-type D-Ala-D-Ala carboxypeptidase (penicillin-binding protein 5/6) [EC:3.4.16.4]	72.0007	2.32e-16	3.04e-15	TD, PP	K07258	0	1	1	15	33	24
GC_00001139, GC_00005664	N-acetyl-gamma-glutamylphosphate reductase (ArgC) (PDB:3DR3)	60.2891	8.1e-14	9.5e-13	TD, PP	COG0002	1	0.1333	1	33	15	24	Semialdehyde dehydrogenase, NAD binding domain	60.2891	8.1e-14	1.27e-12	TD, PP	PF01118.25	0.1333	1	1	15	33	24	N-acetyl-gamma-glutamyl-phosphate reductase [EC:1.2.1.38]	60.2891	8.1e-14	9.05e-13	TD, PP	K00145	0.1333	1	1	15	33	24
GC_00001159	Uncharacterized Zn-ribbon-containing protein (PhnA) (PDB:2AKK)	72.0007	2.32e-16	3.33e-15	TD, PP	COG2824	1	0	1	33	15	24	PhnA domain	72.0007	2.32e-16	4.32e-15	TD, PP	PF03831.15	0	1	1	15	33	24	protein PhnA	72.0007	2.32e-16	3.04e-15	TD, PP	K06193	0	1	1	15	33	24
GC_00001160, GC_00005107	7-methyl-GTP pyrophosphatase and related NTP pyrophosphatases, Maf/HAM1 superfamily (Maf) (PDB:2P5X) (PUBMED:24210219)	72.0007	2.32e-16	3.33e-15	TD, PP	COG0424	1	0	1	33	15	24	Maf-like protein	72.0007	2.32e-16	4.32e-15	TD, PP	PF02545.15	0	1	1	15	33	24	septum formation protein	72.0007	2.32e-16	3.04e-15	TD, PP	K06287	0	1	1	15	33	24
GC_00001179, GC_00002184, GC_00004525	FoF1-type ATP synthase, delta subunit (AtpH) (PDB:1ABV)	0	1	1	NA	COG0712	1	1	1	33	15	24	ATP synthase delta (OSCP) subunit	0	1	1	NA	PF00213.19	1	1	1	15	33	24	F-type H+-transporting ATPase subunit delta	0	1	1	NA	K02113	1	1	1	15	33	24
GC_00001181, GC_00002087	Large-conductance mechanosensitive channel (MscL) (PDB:2OAR)	3.85568	0.145462	0.504757	TD, PP	COG1970	1	0.9333	1	33	15	24	Large-conductance mechanosensitive channel, MscL	3.85568	0.145462	0.502884	TD, PP	PF01741.19	0.9333	1	1	15	33	24	large conductance mechanosensitive channel	3.85568	0.145462	0.552842	TD, PP	K03282	0.9333	1	1	15	33	24
GC_00001183, GC_00002422, GC_00006099	Pimeloyl-CoA synthetase (BioW) (PDB:5FLG)	3.85568	0.145462	0.504757	TD, PP	COG1424	1	0.9333	1	33	15	24	6-carboxyhexanoate--CoA ligase	3.85568	0.145462	0.502884	TD, PP	PF03744.14	0.9333	1	1	15	33	24	6-carboxyhexanoate--CoA ligase [EC:6.2.1.14]	3.85568	0.145462	0.552842	TD, PP	K01906	0.9333	1	1	15	33	24
GC_00001189, GC_00002176, GC_00006476	Fluoride ion exporter CrcB/FEX, affects chromosome condensation (CrcB) (PDB:5A40)	0	1	1	NA	COG0239	1	1	1	33	15	24	CrcB-like protein, Camphor Resistance (CrcB)	0	1	1	NA	PF02537.16	1	1	1	15	33	24	fluoride exporter	0	1	1	NA	K06199	1	1	1	15	33	24
GC_00001193, GC_00002157, GC_00005998	Chromatin segregation and condensation protein Rec8/ScpA/Scc1, kleisin family (ScpA) (PDB:3W6J)	0	1	1	NA	COG1354	1	1	1	33	15	24	Segregation and condensation protein ScpA	0	1	1	NA	PF02616.15	1	1	1	15	33	24	segregation and condensation protein A	0	1	1	NA	K05896	1	1	1	15	33	24
GC_00001195, GC_00002076	Nicotinic acid phosphoribosyltransferase (PncB) (PDB:1VLP)	0	1	1	NA	COG1488	1	1	1	33	15	24	Nicotinate phosphoribosyltransferase (NAPRTase) N-terminal domain	0	1	1	NA	PF17767.2	1	1	1	15	33	24	nicotinate phosphoribosyltransferase [EC:6.3.4.21]	0	1	1	NA	K00763	1	1	1	15	33	24
GC_00001197, GC_00002283, GC_00002646, GC_00003597, GC_00005817, GC_00006561	Predicted Rossmann fold nucleotide-binding protein DprA/Smf involved in DNA uptake (Smf) (PDB:3MAJ)	0	1	1	NA	COG0758	1	1	1	33	15	24	DNA recombination-mediator protein A	0	1	1	NA	PF02481.16	1	1	1	15	33	24	DNA processing protein	0	1	1	NA	K04096	1	1	1	15	33	24
GC_00001211, GC_00002338, GC_00005118	Putative GTP cyclohydrolase 1 type 2, NIF3 family (NIF3) (PDB:3SY1) (PUBMED:24435797;26385509)!!!PII-like insert in the uncharacterized protein YqfO, YbgI/NIF3 family (YqfO) (PDB:2GX8) (PUBMED:17187687;29625546;31118925)	0	1	1	NA	COG0327!!!COG3323	1	1	1	33	15	24	NIF3 (NGG1p interacting factor 3)	0	1	1	NA	PF01784.19	1	1	1	15	33	24	GTP cyclohydrolase I [EC:3.5.4.16]	0	1	1	NA	K22391	1	1	1	15	33	24
GC_00001214, GC_00002425, GC_00005710, GC_00006282	Copper oxidase (laccase) domain (YfiH) (PDB:1RV9)	0	1	1	NA	COG1496	1	1	1	33	15	24	Multi-copper polyphenol oxidoreductase laccase	0	1	1	NA	PF02578.16	1	1	1	15	33	24	polyphenol oxidase [EC:1.10.3.-]	0	1	1	NA	K05810	1	1	1	15	33	24
GC_00001228, GC_00002383, GC_00005208	Peptidoglycan hydrolase (amidase) enhancer domain SpoIID (SpoIID)	0	1	1	NA	COG2385	1	1	1	33	15	24	Stage II sporulation protein	0	1	1	NA	PF08486.11	1	1	1	15	33	24	stage II sporulation protein D	0	1	1	NA	K06381	1	1	1	15	33	24
GC_00001250, GC_00002296, GC_00003808	Polysaccharide pyruvyl transferase family protein WcaK (colanic acid biosynthesis) (WcaK)	0	1	1	NA	COG2327	1	1	1	33	15	24	Polysaccharide pyruvyl transferase	0	1	1	NA	PF04230.14	1	1	1	15	33	24	colanic acid/amylovoran biosynthesis protein	0	1	1	NA	K16710	1	1	1	15	33	24
GC_00001258	Phosphotransferase system, galactitol-specific IIB component (SgaB) (PDB:5GQS)	72.0007	2.32e-16	3.33e-15	TD, PP	COG3414	1	0	1	33	15	24	PTS system, Lactose/Cellobiose specific IIB subunit	72.0007	2.32e-16	4.32e-15	TD, PP	PF02302.18	0	1	1	15	33	24	ascorbate PTS system EIIB component [EC:2.7.1.194]	72.0007	2.32e-16	3.04e-15	TD, PP	K02822	0	1	1	15	33	24
GC_00001274, GC_00002294, GC_00004521, GC_00005783	Lipopolysaccharide export system protein LptC (YrbK) (PDB:3MY2)	0	1	1	NA	COG3117	1	1	1	33	15	24	Lipopolysaccharide-assembly, LptC-related	0	1	1	NA	PF06835.14	1	1	1	15	33	24	lipopolysaccharide export system protein LptC	0	1	1	NA	K11719	1	1	1	15	33	24
GC_00001276	Phosphatidylglycerophosphatase A (PgpA) (PDB:1RFZ)	72.0007	2.32e-16	3.33e-15	TD, PP	COG1267	1	0	1	33	15	24	Phosphatidylglycerophosphatase A	72.0007	2.32e-16	4.32e-15	TD, PP	PF04608.14	0	1	1	15	33	24	phosphatidylglycerophosphatase A [EC:3.1.3.27]	72.0007	2.32e-16	3.04e-15	TD, PP	K01095	0	1	1	15	33	24
GC_00001280, GC_00002196, GC_00004386	Cell shape-determining protein MreD (MreD)	0	1	1	NA	COG2891	1	1	1	33	15	24	rod shape-determining protein MreD	0	1	1	NA	PF04093.13	1	1	1	15	33	24	rod shape-determining protein MreD	0	1	1	NA	K03571	1	1	1	15	33	24
GC_00001284, GC_00002909, GC_00005033, GC_00005536	Methionine synthase II (cobalamin-independent) (MetE) (PDB:1T7L)	29.4669	3.99e-07	3.05e-06	TD, PP	COG0620	1	0.5333	1	33	15	24	Cobalamin-independent synthase, Catalytic domain	29.4669	3.99e-07	3.62e-06	TD, PP	PF01717.19	0.5333	1	1	15	33	24	5-methyltetrahydropteroyltriglutamate--homocysteine methyltransferase [EC:2.1.1.14]	29.4669	3.99e-07	2.88e-06	TD, PP	K00549	0.5333	1	1	15	33	24
GC_00001301, GC_00002262, GC_00004957, GC_00008613	SOS response regulatory protein OraA/RecX, interacts with RecA (RecX) (PDB:3C1D)	0	1	1	NA	COG2137	1	1	1	33	15	24	RecX family	0	1	1	NA	PF02631.17	1	1	1	15	33	24	regulatory protein	0	1	1	NA	K03565	1	1	1	15	33	24
GC_00001302, GC_00002017, GC_00007514	Periplasmic subunit MlaD of the ABC-type intermembrane phospholipid transporter Mla (MlaD) (PDB:5UW8)	0	1	1	NA	COG1463	1	1	1	33	15	24	MlaD protein	0	1	1	NA	PF02470.21	1	1	1	15	33	24	phospholipid/cholesterol/gamma-HCH transport system substrate-binding protein	0	1	1	NA	K02067	1	1	1	15	33	24
GC_00001305, GC_00002334	3-dehydroquinate dehydratase (AroD) (PDB:1GQN)	0	1	1	NA	COG0710	1	1	1	33	15	24	Type I 3-dehydroquinase	0	1	1	NA	PF01487.16	1	1	1	15	33	24	3-dehydroquinate dehydratase I [EC:4.2.1.10]	0	1	1	NA	K03785	1	1	1	15	33	24
GC_00001310, GC_00002286, GC_00006098, GC_00007301	Cell division septal protein FtsQ (FtsQ) (PDB:1YR1)	0	1	1	NA	COG1589	1	1	1	33	15	24	POTRA domain, FtsQ-type	0	1	1	NA	PF08478.11	1	1	1	15	33	24	cell division protein FtsQ	0	1	1	NA	K03589	1	1	1	15	33	24
GC_00001317, GC_00002375, GC_00005290	Vancomycin resistance protein YoaR (function unknown), contains peptidoglycan-binding and VanW domains (YoaR)	0	1	1	NA	COG2720	1	1	1	33	15	24	VanW like protein	0	1	1	NA	PF04294.14	1	1	1	15	33	24	vancomycin resistance protein VanW	0	1	1	NA	K18346	1	1	1	15	33	24
GC_00001319, GC_00003401	Periplasmic protein Wza involved in polysaccharide export, contains SLBB domain of the beta-grasp fold (Wza) (PDB:2J58) (PUBMED:17250770)	72.0007	2.32e-16	3.33e-15	TD, PP	COG1596	1	0	1	33	15	24	Polysaccharide biosynthesis/export protein	72.0007	2.32e-16	4.32e-15	TD, PP	PF02563.17	0	1	1	15	33	24	polysaccharide biosynthesis/export protein	72.0007	2.32e-16	3.04e-15	TD, PP	K01991	0	1	1	15	33	24
GC_00001323, GC_00002406, GC_00003492	Small-conductance mechanosensitive channel MscK (MscK)	0	1	1	NA	COG3264	1	1	1	33	15	24	Mechanosensitive ion channel	0	1	1	NA	PF00924.19	1	1	1	15	33	24	small conductance mechanosensitive channel	0	1	1	NA	K03442	1	1	1	15	33	24
GC_00001328, GC_00002000, GC_00002649, GC_00002682, GC_00002917, GC_00005793, GC_00006384, GC_00009598	Phosphorylcholine metabolism protein LicD (LicD)	44.1316	2.61e-10	2.55e-09	TD, PP	COG3475	1	0.3333	1	33	15	24	LicD family	44.1316	2.61e-10	3.24e-09	TD, PP	PF04991.14	0.3333	1	1	15	33	24	lipopolysaccharide cholinephosphotransferase [EC:2.7.8.-]	44.1316	2.61e-10	2.39e-09	TD, PP	K07271	0.3333	1	1	15	33	24
GC_00001343, GC_00002224, GC_00005999, GC_00006803	Siroheme synthase (precorrin-2 oxidase/ferrochelatase domain) (CysG2) (PDB:1PJQ)	0	1	1	NA	COG1648	1	1	1	33	15	24	Putative NAD(P)-binding	0	1	1	NA	PF13241.7	1	1	1	15	33	24	precorrin-2 dehydrogenase / sirohydrochlorin ferrochelatase [EC:1.3.1.76 4.99.1.4]	0	1	1	NA	K02304	1	1	1	15	33	24
GC_00001356, GC_00002245, GC_00005325, GC_00008142	Recombinational DNA repair protein RecO (RecF pathway) (RecO) (PDB:1U5K)	0	1	1	NA	COG1381	1	1	1	33	15	24	Recombination protein O C terminal	0	1	1	NA	PF02565.16	1	1	1	15	33	24	DNA repair protein RecO (recombination protein O)	0	1	1	NA	K03584	1	1	1	15	33	24
GC_00001367, GC_00002368, GC_00005486, GC_00009100	NAD(P)H-hydrate repair enzyme Nnr, NAD(P)H-hydrate epimerase domain (Nnr1) (PDB:3RRB)!!!NAD(P)H-hydrate repair enzyme Nnr, NAD(P)H-hydrate dehydratase domain (Nnr2) (PDB:1KYH)	0	1	1	NA	COG0062!!!COG0063	1	1	1	33	15	24	Carbohydrate kinase	0	1	1	NA	PF01256.18	1	1	1	15	33	24	ADP-dependent NAD(P)H-hydrate dehydratase / NAD(P)H-hydrate epimerase [EC:4.2.1.136 5.1.99.6]	0	1	1	NA	K23997	1	1	1	15	33	24
GC_00001368, GC_00002107, GC_00004542	Formiminotetrahydrofolate cyclodeaminase (FtcD) (PDB:1O5H)	0	1	1	NA	COG3404	1	1	1	33	15	24	Formiminotransferase-cyclodeaminase	0	1	1	NA	PF04961.13	1	1	1	15	33	24	methenyltetrahydrofolate cyclohydrolase [EC:3.5.4.9]	0	1	1	NA	K01500	1	1	1	15	33	24
GC_00001382, GC_00003367	3-methyladenine DNA glycosylase Tag (Tag) (PDB:1LMZ)	72.0007	2.32e-16	3.33e-15	TD, PP	COG2818	1	0	1	33	15	24	Methyladenine glycosylase	72.0007	2.32e-16	4.32e-15	TD, PP	PF03352.14	0	1	1	15	33	24	DNA-3-methyladenine glycosylase I [EC:3.2.2.20]	72.0007	2.32e-16	3.04e-15	TD, PP	K01246	0	1	1	15	33	24
GC_00001399, GC_00002187	Protein-arginine kinase activator protein McsA (McsA)	5.00482	0.0818875	0.333878	KG, PP	COG3880	0.8788	1	1	33	15	24	UvrB/uvrC motif	5.00482	0.0818875	0.359263	KG, PP	PF02151.20	1	0.8788	1	15	33	24	protein arginine kinase activator	5.00482	0.0818875	0.358145	KG, PP	K19411	1	0.8788	1	15	33	24
GC_00001409	6-pyruvoyl-tetrahydropterin synthase (QueD) (PDB:1B66) (PUBMED:14660578;17384645)	40.787	1.39e-09	1.27e-08	TD, PP	COG0720	0.7879	0.0667	1	33	15	24	6-pyruvoyl tetrahydropterin synthase	40.787	1.39e-09	1.62e-08	TD, PP	PF01242.20	0.0667	0.7879	1	15	33	24	6-pyruvoyltetrahydropterin/6-carboxytetrahydropterin synthase [EC:4.2.3.12 4.1.2.50]	40.787	1.39e-09	1.18e-08	TD, PP	K01737	0.0667	0.7879	1	15	33	24
GC_00001437, GC_00001844	Predicted Mg-chelatase, contains ChlI-like and ATPase domains, YifB family (YifB)	0	1	1	NA	COG0606	1	1	1	33	15	24	Magnesium chelatase, subunit ChlI	0	1	1	NA	PF01078.22	1	1	1	15	33	24	magnesium chelatase family protein	0	1	1	NA	K07391	1	1	1	15	33	24
GC_00001439	4-amino-2-methyl-5-hydroxymethylpyrimidine (HMP) synthase ThiC (ThiC) (PDB:3EPN) (PUBMED:15326535)	39.9449	2.12e-09	1.88e-08	KG, PP	COG0422	0.303	1	1	33	15	24	Radical SAM ThiC family	39.9449	2.12e-09	2.39e-08	KG, PP	PF01964.19	1	0.303	1	15	33	24	phosphomethylpyrimidine synthase [EC:4.1.99.17]	39.9449	2.12e-09	1.77e-08	KG, PP	K03147	1	0.303	1	15	33	24
GC_00001452, GC_00002181	Phosphate starvation-inducible membrane PsiE (function unknown) (PsiE)	7.7347	0.0209137	0.0974526	KG, PP	COG3223	0.8182	1	1	33	15	24	Phosphate-starvation-inducible E	7.7347	0.0209137	0.106755	KG, PP	PF06146.13	1	0.8182	1	15	33	24	protein PsiE	7.7347	0.0209137	0.0985607	KG, PP	K13256	1	0.8182	1	15	33	24
GC_00001454	2-methylcitrate dehydratase PrpD (PrpD) (PDB:1SZQ)	39.8567	2.21e-09	1.95e-08	PP	COG2079	0.1818	0	0.875	33	15	24	MmgE/PrpD family	39.8567	2.21e-09	2.47e-08	PP	PF03972.15	0	0.1818	0.875	15	33	24	L-cystine transport system substrate-binding protein	39.8567	2.21e-09	1.82e-08	PP	K16957	0	0.1818	0.875	15	33	24
GC_00001471	Periplasmic deferrochelatase/peroxidase EfeB (EfeB) (PDB:2D3Q)	46.0133	1.02e-10	1.03e-09	TD, PP	COG2837	0.7879	0	1	33	15	24	Dyp-type peroxidase family	46.0133	1.02e-10	1.36e-09	TD, PP	PF04261.13	0	0.7879	1	15	33	24	porphyrinogen peroxidase [EC:1.11.1.-]	46.0133	1.02e-10	9.86e-10	TD, PP	K07223	0	0.7879	1	15	33	24
GC_00001475	Catalase (KatE) (PDB:6RJR)	39.9449	2.12e-09	1.88e-08	KG, PP	COG0753	0.303	1	1	33	15	24	Catalase	39.9449	2.12e-09	2.39e-08	KG, PP	PF00199.20	1	0.303	1	15	33	24	catalase [EC:1.11.1.6]	39.9449	2.12e-09	1.77e-08	KG, PP	K03781	1	0.303	1	15	33	24
GC_00001482	Phosphoribosyl-ATP pyrophosphohydrolase (HisI2) (PDB:6J22)	41.2515	1.1e-09	1.02e-08	TD, PP	COG0140	0.697	0	1	33	15	24	Phosphoribosyl-ATP pyrophosphohydrolase	41.2515	1.1e-09	1.3e-08	TD, PP	PF01503.18	0	0.697	1	15	33	24	phosphoribosyl-ATP pyrophosphohydrolase [EC:3.6.1.31]	41.2515	1.1e-09	9.46e-09	TD, PP	K01523	0	0.697	1	15	33	24
GC_00001483	Phosphoribosyl-AMP cyclohydrolase (HisI1) (PDB:1ZPS)	41.2515	1.1e-09	1.02e-08	TD, PP	COG0139	0.697	0	1	33	15	24	Phosphoribosyl-AMP cyclohydrolase	41.2515	1.1e-09	1.3e-08	TD, PP	PF01502.19	0	0.697	1	15	33	24	phosphoribosyl-AMP cyclohydrolase [EC:3.5.4.19]	41.2515	1.1e-09	9.46e-09	TD, PP	K01496	0	0.697	1	15	33	24
GC_00001484	Imidazoleglycerol phosphate dehydratase HisB (HisB2) (PDB:1RHY)	41.2515	1.1e-09	1.02e-08	TD, PP	COG0131	0.697	0	1	33	15	24	Imidazoleglycerol-phosphate dehydratase	41.2515	1.1e-09	1.3e-08	TD, PP	PF00475.19	0	0.697	1	15	33	24	imidazoleglycerol-phosphate dehydratase [EC:4.2.1.19]	41.2515	1.1e-09	9.46e-09	TD, PP	K01693	0	0.697	1	15	33	24
GC_00001488	Histidinol dehydrogenase (HisD) (PDB:1K75)	41.2515	1.1e-09	1.02e-08	TD, PP	COG0141	0.697	0	1	33	15	24	Histidinol dehydrogenase	41.2515	1.1e-09	1.3e-08	TD, PP	PF00815.21	0	0.697	1	15	33	24	histidinol dehydrogenase [EC:1.1.1.23]	41.2515	1.1e-09	9.46e-09	TD, PP	K00013	0	0.697	1	15	33	24
GC_00001501	Aspartate 1-decarboxylase (PanD) (PDB:1AW8)	38.8494	3.66e-09	3.13e-08	PP	COG0853	0.6061	0	1	33	15	24	Aspartate decarboxylase	38.8494	3.66e-09	3.84e-08	PP	PF02261.17	0	0.6061	1	15	33	24	aspartate 1-decarboxylase [EC:4.1.1.11]	38.8494	3.66e-09	2.97e-08	PP	K01579	0	0.6061	1	15	33	24
GC_00001503	Panthothenate synthetase (PanC) (PDB:1DIN) (PUBMED:17968677)	38.8494	3.66e-09	3.13e-08	PP	COG0414	0.6061	0	1	33	15	24	Pantoate-beta-alanine ligase	38.8494	3.66e-09	3.84e-08	PP	PF02569.16	0	0.6061	1	15	33	24	pantoate--beta-alanine ligase [EC:6.3.2.1]	38.8494	3.66e-09	2.97e-08	PP	K01918	0	0.6061	1	15	33	24
GC_00001507, GC_00002349	Cobalamin biosynthesis protein CobN, Mg-chelatase (CobN) (PDB:4ZHJ)	17.0162	0.000202	0.00126603	KG, PP	COG1429	0.6364	1	1	33	15	24	CobN/Magnesium Chelatase	17.0162	0.000202	0.00144873	KG, PP	PF02514.17	1	0.6364	1	15	33	24	cobaltochelatase CobN [EC:6.6.1.2]	17.0162	0.000202	0.00118897	KG, PP	K02230	1	0.6364	1	15	33	24
GC_00001514, GC_00004001, GC_00004293	Nickel-dependent lactate racemase (LarA) (PDB:2YJG) (PUBMED:24710389)	13.3896	0.00123735	0.00718382	TD	COG3875	0.5152	0	0.25	33	15	24	Lactate racemase N-terminal domain	13.3896	0.00123735	0.00818775	TD	PF09861.10	0	0.5152	0.25	15	33	24	lactate racemase [EC:5.1.2.1]	13.3896	0.00123735	0.00685299	TD	K22373	0	0.5152	0.25	15	33	24
GC_00001531	Nitric oxide reductase large subunit (NorB) (PDB:3WFC)	38.3377	4.73e-09	3.93e-08	PP	COG3256	0.5455	0	1	33	15	24	Cytochrome C and Quinol oxidase polypeptide I	38.3377	4.73e-09	4.83e-08	PP	PF00115.21	0	0.5455	1	15	33	24	nitric oxide reductase subunit B [EC:1.7.2.5]	38.3377	4.73e-09	3.74e-08	PP	K04561	0	0.5455	1	15	33	24
GC_00001582, GC_00002052, GC_00002249, GC_00005583, GC_00006239	Protoheme ferro-lyase (ferrochelatase) (HemH) (PDB:1AK1)	0	1	1	NA	COG0276	1	1	1	33	15	24	Ferrochelatase	0	1	1	NA	PF00762.20	1	1	1	15	33	24	protoporphyrin/coproporphyrin ferrochelatase [EC:4.99.1.1 4.99.1.9]	0	1	1	NA	K01772	1	1	1	15	33	24
GC_00001596	UDP-galactopyranose mutase (Glf) (PDB:1I8T)	21.5115	2.13e-05	0.000148	PP	COG0562	0.3939	0	0.75	33	15	24	UDP-galactopyranose mutase	21.5115	2.13e-05	0.00017	PP	PF03275.14	0	0.3939	0.75	15	33	24	UDP-galactopyranose mutase [EC:5.4.99.9]	21.5115	2.13e-05	0.000139	PP	K01854	0	0.3939	0.75	15	33	24
GC_00001600	Thioredoxin/glutathione peroxidase BtuE, reduces lipid peroxides (BtuE) (PDB:2P5Q) (PUBMED:22931285)	45.6371	1.23e-10	1.23e-09	PP	COG0386	0.2727	0	1	33	15	24	Glutathione peroxidase	45.6371	1.23e-10	1.62e-09	PP	PF00255.20	0	0.2727	1	15	33	24	glutathione peroxidase [EC:1.11.1.9]	45.6371	1.23e-10	1.17e-09	PP	K00432	0	0.2727	1	15	33	24
GC_00001629, GC_00002063, GC_00002428, GC_00002539, GC_00002577	Hemolysin activation/secretion protein (FhaC) (PDB:2MHJ)	0.459566	0.794706	1	TD	COG2831	0.7576	0.6667	0.7083	33	15	24	Haemolysin secretion/activation protein ShlB/FhaC/HecB	0.459566	0.794706	1	TD	PF03865.14	0.6667	0.7576	0.7083	15	33	24	hemolysin activation/secretion protein	0.459566	0.794706	1	TD	K07326	0.6667	0.7576	0.7083	15	33	24
GC_00001638	Sulfate permease or related transporter, MFS superfamily (SUL1) (PDB:3NY7)	45.6371	1.23e-10	1.23e-09	PP	COG0659	0.2727	0	1	33	15	24	Sulfate permease family	45.6371	1.23e-10	1.62e-09	PP	PF00916.21	0	0.2727	1	15	33	24	sulfate permease, SulP family	45.6371	1.23e-10	1.17e-09	PP	K03321	0	0.2727	1	15	33	24
GC_00001668, GC_00001688, GC_00001921, GC_00006995	Magnetosome formation protein MamQ, lipoprotein antigen LemA family (LemA) (PDB:2ETD) (PUBMED:14638756;20212111;26884433)	51.6256	6.16e-12	6.66e-11	TD, KG	COG1704	1	1	0.2083	33	15	24	LemA family	51.6256	6.16e-12	8.77e-11	KG, TD	PF04011.13	1	1	0.2083	15	33	24	LemA protein	51.6256	6.16e-12	6.39e-11	KG, TD	K03744	1	1	0.2083	15	33	24
GC_00001678	Iron-sulfur cluster repair protein YtfE, RIC family, contains ScdAN and hemerythrin domains (RIC) (PDB:5FNN)	37.83	6.1e-09	5.04e-08	PP	COG2846	0.2727	0	0.9167	33	15	24	Hemerythrin HHE cation binding domain	37.83	6.1e-09	6.19e-08	PP	PF01814.24	0	0.2727	0.9167	15	33	24	regulator of cell morphogenesis and NO signaling	37.83	6.1e-09	4.79e-08	PP	K07322	0	0.2727	0.9167	15	33	24
GC_00001680, GC_00003150	mRNA-degrading endonuclease YafQ (mRNA interferase), toxin component of the YafQ-DinJ toxin-antitoxin module (YafQ) (PDB:4MMG)	0.459224	0.794842	1	TD, KG	COG3041	0.4545	0.4667	0.375	33	15	24	Bacterial toxin of type II toxin-antitoxin system, YafQ	0.459224	0.794842	1	KG, TD	PF15738.6	0.4667	0.4545	0.375	15	33	24	mRNA interferase YafQ [EC:3.1.-.-]	0.459224	0.794842	1	KG, TD	K19157	0.4667	0.4545	0.375	15	33	24
GC_00001698, GC_00002515, GC_00009002	Carboxysome shell and ethanolamine utilization microcompartment protein CcmK/EutM (CcmL) (PDB:2HD3)	11.8568	0.00266277	0.0144758	TD, KG	COG4576	0.6667	0.5333	0.2083	33	15	24	Ethanolamine utilisation protein EutN/carboxysome	11.8568	0.00266277	0.0162842	KG, TD	PF03319.14	0.5333	0.6667	0.2083	15	33	24	ethanolamine utilization protein EutN	11.8568	0.00266277	0.0139714	KG, TD	K04028	0.5333	0.6667	0.2083	15	33	24
GC_00001704	Propanediol dehydratase, small subunit (PduE) (PDB:5YRT)	28.0675	8.04e-07	5.98e-06	TD	COG4910	0.6667	0	0.125	33	15	24	Dehydratase small subunit	28.0675	8.04e-07	6.98e-06	TD	PF02287.16	0	0.6667	0.125	15	33	24	propanediol dehydratase small subunit [EC:4.2.1.28]	28.0675	8.04e-07	5.6e-06	TD	K13920	0	0.6667	0.125	15	33	24
GC_00001707	Ethanolamine utilization protein EutJ, possible chaperonin (EutJ)	28.0675	8.04e-07	5.98e-06	TD	COG4820	0.6667	0	0.125	33	15	24	Cell division protein FtsA	28.0675	8.04e-07	6.98e-06	TD	PF14450.7	0	0.6667	0.125	15	33	24	ethanolamine utilization protein EutJ	28.0675	8.04e-07	5.6e-06	TD	K04024	0	0.6667	0.125	15	33	24
GC_00001708, GC_00004423	Predicted ABC-type ATPase or kinase	19.6404	5.43e-05	0.000368	PP	COG4185	0.3636	0	0.7083	33	15	24	Zeta toxin	19.6404	5.43e-05	0.000417	PP	PF06414.13	0	0.3636	0.7083	15	33	24	UDP-N-acetylglucosamine kinase [EC:2.7.1.176]	19.6404	5.43e-05	0.000344	PP	K16214	0	0.3636	0.7083	15	33	24
GC_00001713, GC_00005694	Multidrug transporter EmrE and related cation transporters (EmrE) (PDB:2I68)	50.3783	1.15e-11	1.22e-10	TD	COG2076	0.8485	0	0.0417	33	15	24	Small Multidrug Resistance protein	50.3783	1.15e-11	1.6e-10	TD	PF00893.20	0	0.8485	0.0417	15	33	24	small multidrug resistance pump	50.3783	1.15e-11	1.17e-10	TD	K03297	0	0.8485	0.0417	15	33	24
GC_00001730	Acid resistance membrane protein HdeD, DUF308 family (HdeD) (PUBMED:12694615;28802266)	12.0247	0.00244831	0.0138996	TD, PP	COG3247	0.3939	0	0.5417	33	15	24	Short repeat of unknown function (DUF308)	12.0247	0.00244831	0.0158299	TD, PP	PF03729.14	0	0.3939	0.5417	15	33	24	membrane protein HdeD	12.0247	0.00244831	0.0132762	TD, PP	K21908	0	0.3939	0.5417	15	33	24
GC_00001734, GC_00007877	Redox-sensitive bicupin YhaK, pirin superfamily (YhaK) (PDB:1J1L) (PUBMED:18561187)	18.3472	0.000104	0.000665	TD	COG1741	0.6061	0	0.25	33	15	24	Pirin	18.3472	0.000104	0.000758	TD	PF02678.17	0	0.6061	0.25	15	33	24	quercetin 2,3-dioxygenase [EC:1.13.11.24]	18.3472	0.000104	0.000622	TD	K06911	0	0.6061	0.25	15	33	24
GC_00001741, GC_00001852, GC_00002721, GC_00002734, GC_00008868	CRISPR-Cas system-associated integrase Cas1 (Cas1) (PDB:2YZS)	15.4869	0.000434	0.00263667	KG, PP	COG1518	0.3636	0.6667	0.875	33	15	24	CRISPR associated protein Cas1	15.4869	0.000434	0.00297352	KG, PP	PF01867.17	0.6667	0.3636	0.875	15	33	24	CRISP-associated protein Cas1	15.4869	0.000434	0.00249734	KG, PP	K15342	0.6667	0.3636	0.875	15	33	24
GC_00001764	Choline-glycine betaine transporter (BetT) (PDB:2WIT)	72.0003	2.32e-16	3.33e-15	PP	COG1292	0	0	1	33	15	24	BCCT, betaine/carnitine/choline family transporter	72.0003	2.32e-16	4.32e-15	PP	PF02028.18	0	0	1	15	33	24	choline/glycine/proline betaine transport protein	72.0003	2.32e-16	3.04e-15	PP	K02168	0	0	1	15	33	24
GC_00001782, GC_00002165, GC_00005272, GC_00009624	Sulfur carrier protein ThiS (thiamine biosynthesis) (ThiS) (PDB:1F0Z)	68.0731	1.65e-15	2.35e-14	KG, PP	COG2104	0.0303	1	1	33	15	24	ThiS family	68.0731	1.65e-15	3.04e-14	KG, PP	PF02597.21	1	0.0303	1	15	33	24	sulfur carrier protein	68.0731	1.65e-15	2.14e-14	KG, PP	K03154	1	0.0303	1	15	33	24
GC_00001807, GC_00001825	Predicted RNA binding protein YcfA, dsRBD-like fold, HicA-like mRNA interferase family (YcfA) (PDB:1WHZ) (PUBMED:16895922)	0.174705	0.916354	1	TD	COG1724	0.6364	0.6	0.5833	33	15	24	HicA toxin of bacterial toxin-antitoxin,	0.174705	0.916354	1	TD	PF07927.13	0.6	0.6364	0.5833	15	33	24	mRNA interferase HicA [EC:3.1.-.-]	0.174705	0.916354	1	TD	K07339	0.6	0.6364	0.5833	15	33	24
GC_00001818, GC_00002811, GC_00004220, GC_00007772, GC_00008878	CRISPR/Cas system endoribonuclease Cas6, RAMP superfamily (Cas6a)	5.78368	0.0554741	0.236954	PP	COG5551	0.303	0.2667	0.5833	33	15	24	CRISPR-associated endoribonuclease Cas6	5.78368	0.0554741	0.256757	PP	PF10040.10	0.2667	0.303	0.5833	15	33	24	CRISPR-associated endoribonuclease Cas6 [EC:3.1.-.-]	5.78368	0.0554741	0.252261	PP	K19091	0.2667	0.303	0.5833	15	33	24
GC_00001821	Adenine deaminase (AdeC) (PDB:3NQB)	6.76496	0.0339631	0.154252	PP	COG1001	0.1818	0.2667	0.5	33	15	24	Adenine deaminase C-terminal domain	6.76496	0.0339631	0.170722	PP	PF13382.7	0.2667	0.1818	0.5	15	33	24	adenine deaminase [EC:3.5.4.2]	6.76496	0.0339631	0.159479	PP	K01486	0.2667	0.1818	0.5	15	33	24
GC_00001853	2-Methylaconitate cis-trans-isomerase PrpF (2-methyl citrate pathway) (PrpF) (PDB:2H9F) (PUBMED:17567742)	13.4719	0.00118743	0.00698442	KG, PP	COG2828	0.0909	0.5333	0.4583	33	15	24	PrpF protein	13.4719	0.00118743	0.00791931	KG, PP	PF04303.14	0.5333	0.0909	0.4583	15	33	24	2-methylaconitate isomerase [EC:5.3.3.-]	13.4719	0.00118743	0.00669091	KG, PP	K09788	0.5333	0.0909	0.4583	15	33	24
GC_00001866	Peptidase E (PepE) (PDB:1FY2)	51.6256	6.16e-12	6.66e-11	PP	COG3340	0	0	0.7917	33	15	24	Peptidase family S51	51.6256	6.16e-12	8.77e-11	PP	PF03575.18	0	0	0.7917	15	33	24	dipeptidase E [EC:3.4.13.21]	51.6256	6.16e-12	6.39e-11	PP	K05995	0	0	0.7917	15	33	24
GC_00001874, GC_00003893	DNA mismatch repair protein MutH (MutH) (PDB:1AZO)	4.04686	0.132201	0.501413	TD	COG3066	0.4242	0.2	0.2083	33	15	24	DNA mismatch repair enzyme MutH	4.04686	0.132201	0.502884	TD	PF02976.16	0.2	0.4242	0.2083	15	33	24	DNA mismatch repair protein MutH	4.04686	0.132201	0.542191	TD	K03573	0.2	0.4242	0.2083	15	33	24
GC_00001896	Nitrogen regulatory protein PII (GlnK) (PDB:2GW8) (PUBMED:24610711)	26.3041	1.94e-06	1.41e-05	TD	COG0347	0.5152	0	0	33	15	24	Nitrogen regulatory protein P-II	26.3041	1.94e-06	1.66e-05	TD	PF00543.23	0	0.5152	0	15	33	24	nitrogen regulatory protein P-II 1	26.3041	1.94e-06	1.32e-05	TD	K04751	0	0.5152	0	15	33	24
GC_00001912	Ammonia channel protein AmtB (AmtB) (PDB:1U77)	26.3041	1.94e-06	1.41e-05	TD	COG0004	0.5152	0	0	33	15	24	Ammonium Transporter Family	26.3041	1.94e-06	1.66e-05	TD	PF00909.22	0	0.5152	0	15	33	24	ammonium transporter, Amt family	26.3041	1.94e-06	1.32e-05	TD	K03320	0	0.5152	0	15	33	24
GC_00001920	Cell division septum initiation protein DivIVA, interacts with FtsZ and MinD (DivIVA) (PDB:2WUJ)	72.0007	2.32e-16	3.33e-15	KG	COG3599	0	1	0	33	15	24	DivIVA protein	72.0007	2.32e-16	4.32e-15	KG	PF05103.14	1	0	0	15	33	24	cell division initiation protein	72.0007	2.32e-16	3.04e-15	KG	K04074	1	0	0	15	33	24
GC_00001934	D-aminoacyl-tRNA deacylase (Dtd) (PDB:1J7G) (PUBMED:10918062;16902403;24302572)	72.0007	2.32e-16	3.33e-15	KG	COG1490	0	1	0	33	15	24	D-Tyr-tRNA(Tyr) deacylase	72.0007	2.32e-16	4.32e-15	KG	PF02580.17	1	0	0	15	33	24	D-aminoacyl-tRNA deacylase [EC:3.1.1.96]	72.0007	2.32e-16	3.04e-15	KG	K07560	1	0	0	15	33	24
GC_00001937, GC_00002016	Thiazole synthase ThiGH, ThiG subunit (thiamin biosynthesis) (ThiG) (PDB:1TYG)	46.4743	8.1e-11	8.3e-10	KG, PP	COG2022	0.0303	1	0.6667	33	15	24	Thiazole biosynthesis protein ThiG	46.4743	8.1e-11	1.09e-09	KG, PP	PF05690.15	1	0.0303	0.6667	15	33	24	thiazole synthase [EC:2.8.1.10]	46.4743	8.1e-11	8.01e-10	KG, PP	K03149	1	0.0303	0.6667	15	33	24
GC_00001944, GC_00004363	CRISPR-Cas system type III CSM-effector complex small subunit Csm2 (Csm2) (PDB:5AN6)	4.84712	0.0886055	0.356409	PP	COG1421	0.2121	0.2	0.4583	33	15	24	Csm2 Type III-A	4.84712	0.0886055	0.37808	PP	PF03750.14	0.2	0.2121	0.4583	15	33	24	CRISPR-associated protein Csm2	4.84712	0.0886055	0.378986	PP	K19138	0.2	0.2121	0.4583	15	33	24
GC_00001953, GC_00003791	CRISPR-Cas system type III CSM-effector complex subunit Csm4, RAMP superfamily Cas5 group (Csm4) (PDB:4QTS)	4.84712	0.0886055	0.356409	PP	COG1567	0.2121	0.2	0.4583	33	15	24	CRISPR Csm4 C-terminal domain	4.84712	0.0886055	0.37808	PP	PF17953.2	0.2	0.2121	0.4583	15	33	24	CRISPR-associated protein Csm4	4.84712	0.0886055	0.378986	PP	K19139	0.2	0.2121	0.4583	15	33	24
GC_00001958	Nicotinamide riboside transporter PnuC (PnuC) (PDB:4QTN)	21.9015	1.75e-05	0.000123	KG	COG3201	0.2424	0.6667	0	33	15	24	Nicotinamide mononucleotide transporter	21.9015	1.75e-05	0.000142	KG	PF04973.13	0.6667	0.2424	0	15	33	24	nicotinamide mononucleotide transporter	21.9015	1.75e-05	0.000115	KG	K03811	0.6667	0.2424	0	15	33	24
GC_00001979	DNA relaxase NicK (NicK) (PDB:4CWC)	3.18228	0.203693	0.67923	KG	COG2946	0.1212	0.3333	0.1667	33	15	24	Replication initiation factor	3.18228	0.203693	0.66357	KG	PF02486.20	0.3333	0.1212	0.1667	15	33	24	phage replication initiation protein	3.18228	0.203693	0.741535	KG	K07467	0.3333	0.1212	0.1667	15	33	24
GC_00001995	H+/gluconate symporter GntT or related permease, GntP/DsdX family (GntT)	72.0007	2.32e-16	3.33e-15	KG	COG2610	0	1	0	33	15	24	GntP family permease	72.0007	2.32e-16	4.32e-15	KG	PF02447.17	1	0	0	15	33	24	Gnt-I system high-affinity gluconate transporter	72.0007	2.32e-16	3.04e-15	KG	K06155	1	0	0	15	33	24
GC_00002032	6-phosphogluconate dehydrogenase (Gnd) (PDB:2ZYA) (PUBMED:25329577)	72.0007	2.32e-16	3.33e-15	KG	COG0362	0	1	0	33	15	24	6-phosphogluconate dehydrogenase, C-terminal domain	72.0007	2.32e-16	4.32e-15	KG	PF00393.20	1	0	0	15	33	24	6-phosphogluconate dehydrogenase [EC:1.1.1.44 1.1.1.343]	72.0007	2.32e-16	3.04e-15	KG	K00033	1	0	0	15	33	24
GC_00002034	Glucose-6-phosphate 1-dehydrogenase (Zwf) (PDB:5B7W) (PUBMED:18950999)	72.0007	2.32e-16	3.33e-15	KG	COG0364	0	1	0	33	15	24	Glucose-6-phosphate dehydrogenase, C-terminal domain	72.0007	2.32e-16	4.32e-15	KG	PF02781.17	1	0	0	15	33	24	glucose-6-phosphate 1-dehydrogenase [EC:1.1.1.49 1.1.1.363]	72.0007	2.32e-16	3.04e-15	KG	K00036	1	0	0	15	33	24
GC_00002215	Uncharacterized conserved protein YcbK, DUF882 family (YcbK)	10.6217	0.00493781	0.0263644	KG	COG3108	0.1212	0.4667	0.0833	33	15	24	Peptidase M15	10.6217	0.00493781	0.029247	KG	PF08291.12	0.4667	0.1212	0.0833	15	33	24	zinc D-Ala-D-Ala carboxypeptidase [EC:3.4.17.14]	10.6217	0.00493781	0.0255976	KG	K08640	0.4667	0.1212	0.0833	15	33	24
GC_00002322, GC_00004951	Galactose mutarotase or related enzyme (GalM) (PDB:1LUR)	72.0007	2.32e-16	3.33e-15	KG	COG2017	0	1	0	33	15	24	Aldose 1-epimerase	72.0007	2.32e-16	4.32e-15	KG	PF01263.21	1	0	0	15	33	24	aldose 1-epimerase [EC:5.1.3.3]	72.0007	2.32e-16	3.04e-15	KG	K01785	1	0	0	15	33	24
GC_00002535, GC_00004504, GC_00005987, GC_00008166	5-methylcytosine-specific restriction endonuclease McrBC, regulatory subunit McrC (McrC)	4.45819	0.107626	0.428118	PP	COG4268	0.1515	0	0.25	33	15	24	McrBC 5-methylcytosine restriction system component	4.45819	0.107626	0.456938	PP	PF10117.10	0	0.1515	0.25	15	33	24	5-methylcytosine-specific restriction enzyme subunit McrC	4.45819	0.107626	0.457322	PP	K19147	0	0.1515	0.25	15	33	24
GC_00002651	Recombinational DNA repair protein RecT (RecT)	5.00025	0.0820748	0.333882	KG, PP	COG3723	0.0303	0.2	0.2083	33	15	24	RecT family	5.00025	0.0820748	0.359263	KG, PP	PF03837.15	0.2	0.0303	0.2083	15	33	24	recombination protein RecT	5.00025	0.0820748	0.358145	KG, PP	K07455	0.2	0.0303	0.2083	15	33	24
GC_00002780, GC_00004050, GC_00005797, GC_00007858, GC_00009231	Glycosyltransferase involved in LPS biosynthesis, GR25 family	3.90042	0.142244	0.504757	TD, KG	COG3306	0.1818	0.3333	0.0833	33	15	24	Glycosyltransferase family 25 (LPS biosynthesis protein)	3.90042	0.142244	0.502884	KG, TD	PF01755.18	0.3333	0.1818	0.0833	15	33	24	glycosyl transferase, family 25	3.90042	0.142244	0.552842	KG, TD	K07270	0.3333	0.1818	0.0833	15	33	24
GC_00002781	Toxin component of the Txe-Axe toxin-antitoxin module, Txe/YoeB family (PDB:2A6Q)	34.1976	3.75e-08	2.96e-07	KG	COG4115	0	0.5333	0	33	15	24	YoeB-like toxin of bacterial type II toxin-antitoxin system	34.1976	3.75e-08	3.61e-07	KG	PF06769.15	0.5333	0	0	15	33	24	toxin YoeB [EC:3.1.-.-]	34.1976	3.75e-08	2.76e-07	KG	K19158	0.5333	0	0	15	33	24
GC_00002788	Altronate dehydratase (UxaA) (PDB:6U7L)	1.25075	0.53506	1	TD, PP	COG2721	0.0606	0	0.0833	33	15	24	D-galactarate dehydratase / Altronate hydrolase, C terminus	1.25075	0.53506	1	TD, PP	PF04295.14	0	0.0606	0.0833	15	33	24	altronate dehydratase large subunit [EC:4.2.1.7]	1.25075	0.53506	1	TD, PP	K16850	0	0.0606	0.0833	15	33	24
GC_00002889, GC_00004956	ABC-type phosphate transport system, periplasmic component (PstS) (PDB:2Q9T)	9.16263	0.0102414	0.0531015	TD	COG0226	0.2121	0	0	33	15	24	PBP superfamily domain	9.16263	0.0102414	0.0590101	TD	PF12849.8	0	0.2121	0	15	33	24	phosphate transport system substrate-binding protein	9.16263	0.0102414	0.0522554	TD	K02040	0	0.2121	0	15	33	24
GC_00002892	Transcriptional regulator, CopY/TcrY family (CopY) (PDB:1OKR)	5.14775	0.0762396	0.315875	TD	COG3682	0.1818	0	0.0417	33	15	24	Penicillinase repressor	5.14775	0.0762396	0.339868	TD	PF03965.17	0	0.1818	0.0417	15	33	24	BlaI family transcriptional regulator, penicillinase repressor	5.14775	0.0762396	0.339541	TD	K02171	0	0.1818	0.0417	15	33	24
GC_00003011	dTDP-4-dehydrorhamnose 3,5-epimerase or related enzyme (RfbC) (PDB:1DZR)	4.24352	0.119821	0.469341	TD	COG1898	0.1515	0.0667	0	33	15	24	dTDP-4-dehydrorhamnose 3,5-epimerase	4.24352	0.119821	0.493859	TD	PF00908.18	0.0667	0.1515	0	15	33	24	dTDP-4-dehydrorhamnose 3,5-epimerase [EC:5.1.3.13]	4.24352	0.119821	0.500322	TD	K01790	0.0667	0.1515	0	15	33	24
GC_00003039	Pectate lyase (PelB) (PDB:1AIR)	7.7347	0.0209137	0.0974526	TD	COG3866	0.1818	0	0	33	15	24	Pectate lyase	7.7347	0.0209137	0.106755	TD	PF00544.20	0	0.1818	0	15	33	24	pectate lyase [EC:4.2.2.2]	7.7347	0.0209137	0.0985607	TD	K01728	0	0.1818	0	15	33	24
GC_00003131, GC_00003353, GC_00003749, GC_00009394	Phage terminase, large subunit GpA (gpA1)	4.28348	0.117451	0.462075	TD, PP	COG5525	0.2424	0	0.2083	33	15	24	Phage terminase large subunit (GpA)	4.28348	0.117451	0.486037	TD, PP	PF05876.13	0	0.2424	0.2083	15	33	24	terminase, large subunit [EC:3.1.21.4]	4.28348	0.117451	0.494207	TD, PP	K21512	0	0.2424	0.2083	15	33	24
GC_00003236, GC_00003341, GC_00003356, GC_00004025, GC_00008211, GC_00008800	Phage terminase, small subunit (XtmA) (PDB:4ZC3)	5.61921	0.0602287	0.255438	TD, KG	COG3728	0.2121	0.4	0.0833	33	15	24	Terminase small subunit	5.61921	0.0602287	0.277249	KG, TD	PF03592.17	0.4	0.2121	0.0833	15	33	24	phage terminase small subunit	5.61921	0.0602287	0.271974	KG, TD	K07474	0.4	0.2121	0.0833	15	33	24
GC_00003377	ATP-dependent protease HslVU (ClpYQ), peptidase subunit (HslV) (PDB:5JI3)	1.36e-41	1	1	NA	COG5405	0	0	0	33	15	24	Proteasome subunit	0	1	1	NA	PF00227.27	0	0	0	15	33	24	ATP-dependent HslUV protease, peptidase subunit HslV [EC:3.4.25.2]	0	1	1	NA	K01419	0	0	0	15	33	24
GC_00003416, GC_00004084, GC_00005266	Lyzozyme M1 (1,4-beta-N-acetylmuramidase), GH25 family (Acm) (PDB:1H09)	0.713677	0.699886	1	KG	COG3757	0.0606	0.1333	0.0833	33	15	24	Glycosyl hydrolases family 25	0.713677	0.699886	1	KG	PF01183.21	0.1333	0.0606	0.0833	15	33	24	lysozyme	0.713677	0.699886	1	KG	K07273	0.1333	0.0606	0.0833	15	33	24
GC_00004035, GC_00006055	Multicopper oxidase with three cupredoxin domains (includes cell division protein FtsP and spore coat protein CotA) (SufI) (PDB:2YXV)	0.948254	0.622428	1	TD	COG2132	0.0606	0	0.0417	33	15	24	Multicopper oxidase	0.948254	0.622428	1	TD	PF07732.16	0	0.0606	0.0417	15	33	24	blue copper oxidase	0.948254	0.622428	1	TD	K14588	0	0.0606	0.0417	15	33	24
GC_00004406	3-dehydroquinate dehydratase (AroQ) (PDB:1D0I)	1.36e-41	1	1	NA	COG0757	0	0	0	33	15	24	Dehydroquinase class II	0	1	1	NA	PF01220.20	0	0	0	15	33	24	3-dehydroquinate dehydratase II [EC:4.2.1.10]	0	1	1	NA	K03786	0	0	0	15	33	24
GC_00004457	Glutamate N-acetyltransferase (ornithine transacetylase) (ArgJ) (PDB:1VRA)	1.36e-41	1	1	NA	COG1364	0	0	0	33	15	24	ArgJ family	0	1	1	NA	PF01960.19	0	0	0	15	33	24	glutamate N-acetyltransferase / amino-acid N-acetyltransferase [EC:2.3.1.35 2.3.1.1]	0	1	1	NA	K00620	0	0	0	15	33	24
GC_00004497	Ketopantoate hydroxymethyltransferase (PanB) (PDB:3VAV)	1.36e-41	1	1	NA	COG0413	0	0	0	33	15	24	Ketopantoate hydroxymethyltransferase	0	1	1	NA	PF02548.16	0	0	0	15	33	24	3-methyl-2-oxobutanoate hydroxymethyltransferase [EC:2.1.2.11]	0	1	1	NA	K00606	0	0	0	15	33	24
GC_00004505, GC_00005323, GC_00006958, GC_00008918, GC_00009161	Type IV secretory pathway, TrbF component (TrbF)	3.70018	0.157223	0.532441	KG, PP	COG3701	0.0303	0.2	0.125	33	15	24	VirB8 protein	3.70018	0.157223	0.52557	KG, PP	PF04335.14	0.2	0.0303	0.125	15	33	24	type IV secretion system protein TrbF	3.70018	0.157223	0.579145	KG, PP	K20531	0.2	0.0303	0.125	15	33	24
GC_00004583	Predicted epimerase YddE/YHI9, PhzF superfamily (YHI9) (PDB:1SDJ) (PUBMED:24914732)	2.43092	0.296574	0.918918	TD	COG0384	0.0606	0	0	33	15	24	Phenazine biosynthesis-like protein	2.43092	0.296574	0.890773	TD	PF02567.17	0	0.0606	0	15	33	24	trans-2,3-dihydro-3-hydroxyanthranilate isomerase [EC:5.3.3.17]	2.43092	0.296574	1	TD	K06998	0	0.0606	0	15	33	24
GC_00004674	G:T-mismatch repair DNA endonuclease Vsr, very short patch repair protein (Vsr) (PDB:1CW0)	4.11261	0.127926	0.486228	PP	COG3727	0	0	0.0833	33	15	24	DNA mismatch endonuclease Vsr	4.11261	0.127926	0.502884	PP	PF03852.16	0	0	0.0833	15	33	24	DNA mismatch endonuclease, patch repair protein [EC:3.1.-.-]	4.11261	0.127926	0.529688	PP	K07458	0	0	0.0833	15	33	24
GC_00004765	Dienelactone hydrolase (DLH) (PDB:4ZV9)	4.11261	0.127926	0.486228	PP	COG0412	0	0	0.0833	33	15	24	Acyl-CoA thioester hydrolase/BAAT N-terminal region	4.11261	0.127926	0.502884	PP	PF04775.15	0	0	0.0833	15	33	24	acyl-coenzyme A thioesterase 1/2/4 [EC:3.1.2.2]	4.11261	0.127926	0.529688	PP	K01068	0	0	0.0833	15	33	24
GC_00004850	2-keto-3-deoxy-6-phosphogluconate aldolase (Eda) (PDB:2V81)	1.36e-41	1	1	NA	COG0800	0	0	0	33	15	24	KDPG and KHG aldolase	0	1	1	NA	PF01081.20	0	0	0	15	33	24	2-dehydro-3-deoxyphosphogluconate aldolase / (4S)-4-hydroxy-2-oxoglutarate aldolase [EC:4.1.2.14 4.1.3.42]	0	1	1	NA	K01625	0	0	0	15	33	24
GC_00004999	Histidine ammonia-lyase (HutH) (PDB:1B8F)	1.36e-41	1	1	NA	COG2986	0	0	0	33	15	24	Aromatic amino acid lyase	0	1	1	NA	PF00221.20	0	0	0	15	33	24	histidine ammonia-lyase [EC:4.3.1.3]	0	1	1	NA	K01745	0	0	0	15	33	24
GC_00005047	NhaP-type Na+/H+ or K+/H+ antiporter (NhaP) (PDB:4CZB)	1.36e-41	1	1	NA	COG0025	0	0	0	33	15	24	Sodium/hydrogen exchanger family	0	1	1	NA	PF00999.22	0	0	0	15	33	24	solute carrier family 9B (sodium/hydrogen exchanger), member 1/2	0	1	1	NA	K23994	0	0	0	15	33	24
GC_00005119	Flavin prenyltransferase UbiX (UbiX) (PDB:1SBZ) (PUBMED:28754323;26083743)	2.43092	0.296574	0.918918	TD	COG0163	0.0606	0	0	33	15	24	Flavoprotein	2.43092	0.296574	0.890773	TD	PF02441.20	0	0.0606	0	15	33	24	flavin prenyltransferase [EC:2.5.1.129]	2.43092	0.296574	1	TD	K03186	0	0.0606	0	15	33	24
GC_00005159	Uncharacterized membrane protein, BrkB/YihY/UPF0761 family (not an RNase) (BrkB)	1.36e-41	1	1	NA	COG1295	0	0	0	33	15	24	Virulence factor BrkB	0	1	1	NA	PF03631.16	0	0	0	15	33	24	membrane protein	0	1	1	NA	K07058	0	0	0	15	33	24
GC_00005229	Formate dehydrogenase assembly factor FdhD, a sulfurtransferase (FdhD) (PDB:2PW9)	1.36e-41	1	1	NA	COG1526	0	0	0	33	15	24	FdhD/NarQ family	0	1	1	NA	PF02634.16	0	0	0	15	33	24	FdhD protein	0	1	1	NA	K02379	0	0	0	15	33	24
GC_00005321	Thiamine pyrophosphokinase (ThiN) (PDB:1IG0)	1.36e-41	1	1	NA	COG1564	0	0	0	33	15	24	Thiamin pyrophosphokinase, catalytic domain	0	1	1	NA	PF04263.17	0	0	0	15	33	24	thiamine pyrophosphokinase [EC:2.7.6.2]	0	1	1	NA	K00949	0	0	0	15	33	24
GC_00005338, GC_00008575	dTDP-4-dehydrorhamnose reductase (RfbD) (PDB:1KBZ)	3.69922	0.157299	0.532441	TD	COG1091	0.0909	0	0	33	15	24	RmlD substrate binding domain	3.69922	0.157299	0.52557	TD	PF04321.18	0	0.0909	0	15	33	24	dTDP-4-dehydrorhamnose reductase [EC:1.1.1.133]	3.69922	0.157299	0.579145	TD	K00067	0	0.0909	0	15	33	24
GC_00005350	Triphosphoribosyl-dephospho-CoA synthetase (CitG) (PDB:3H9P)!!!Phosphoribosyl-dephospho-CoA transferase (holo-ACP synthetase) (CitX)	1.36e-41	1	1	NA	COG1767!!!COG3697	0	0	0	33	15	24	ATP:dephospho-CoA triphosphoribosyl transferase	0	1	1	NA	PF01874.17	0	0	0	15	33	24	triphosphoribosyl-dephospho-CoA synthase [EC:2.4.2.52]	0	1	1	NA	K05966	0	0	0	15	33	24
GC_00005572	Phosphoribosyl-dephospho-CoA transferase (holo-ACP synthetase) (CitX)	1.36e-41	1	1	NA	COG3697	0	0	0	33	15	24	Apo-citrate lyase phosphoribosyl-dephospho-CoA transferase	0	1	1	NA	PF03802.15	0	0	0	15	33	24	holo-ACP synthase [EC:2.7.7.61]	0	1	1	NA	K05964	0	0	0	15	33	24
GC_00005622	Phenolic acid decarboxylase (PadC) (PDB:2GC9)	1.36e-41	1	1	NA	COG3479	0	0	0	33	15	24	Phenolic acid decarboxylase (PAD)	0	1	1	NA	PF05870.12	0	0	0	15	33	24	phenolic acid decarboxylase [EC:4.1.1.-]	0	1	1	NA	K13727	0	0	0	15	33	24
GC_00005633	Urocanate hydratase (HutU) (PDB:1UWK)	1.36e-41	1	1	NA	COG2987	0	0	0	33	15	24	Urocanase C-terminal domain	0	1	1	NA	PF17392.3	0	0	0	15	33	24	urocanate hydratase [EC:4.2.1.49]	0	1	1	NA	K01712	0	0	0	15	33	24
GC_00005749	3-polyprenyl-4-hydroxybenzoate decarboxylase (UbiD) (PDB:2IDB) (PUBMED:28057757)	2.43092	0.296574	0.918918	TD	COG0043	0.0606	0	0	33	15	24	3-octaprenyl-4-hydroxybenzoate carboxy-lyase	2.43092	0.296574	0.890773	TD	PF01977.17	0	0.0606	0	15	33	24	gallate decarboxylase subunit C [EC:4.1.1.59]	2.43092	0.296574	1	TD	K22958	0	0.0606	0	15	33	24
GC_00005790	Alkaline phosphatase (PhoA) (PDB:1AJA)	1.36e-41	1	1	NA	COG1785	0	0	0	33	15	24	Alkaline phosphatase	0	1	1	NA	PF00245.21	0	0	0	15	33	24	alkaline phosphatase [EC:3.1.3.1]	0	1	1	NA	K01077	0	0	0	15	33	24
GC_00005819	Glutamate formiminotransferase (GluFT) (PDB:1QD1)	1.36e-41	1	1	NA	COG3643	0	0	0	33	15	24	Formiminotransferase domain, N-terminal subdomain	0	1	1	NA	PF07837.13	0	0	0	15	33	24	glutamate formiminotransferase / 5-formyltetrahydrofolate cyclo-ligase [EC:2.1.2.5 6.3.3.2]	0	1	1	NA	K00603	0	0	0	15	33	24
GC_00005823	RNA:NAD 2'-phosphotransferase, TPT1/KptA family (KptA) (PDB:1WFX)	1.36e-41	1	1	NA	COG1859	0	0	0	33	15	24	RNA 2'-phosphotransferase, Tpt1 / KptA family	0	1	1	NA	PF01885.17	0	0	0	15	33	24	putative RNA 2'-phosphotransferase [EC:2.7.1.-]	0	1	1	NA	K07559	0	0	0	15	33	24
GC_00005885	Citrate lyase synthetase CitC (CitC)	1.36e-41	1	1	NA	COG3053	0	0	0	33	15	24	Citrate lyase ligase C-terminal domain	0	1	1	NA	PF08218.12	0	0	0	15	33	24	[citrate (pro-3S)-lyase] ligase [EC:6.2.1.22]	0	1	1	NA	K01910	0	0	0	15	33	24
GC_00005899	DNA-binding response regulator, LytR/AlgR family (LytT) (PDB:3BS1)	1.36e-41	1	1	NA	COG3279	0	0	0	33	15	24	LytTr DNA-binding domain	0	1	1	NA	PF04397.16	0	0	0	15	33	24	two-component system, LytTR family, response regulator	0	1	1	NA	K02477	0	0	0	15	33	24
GC_00005916	ABC-type phosphate/phosphonate transport system, periplasmic component (PhnD) (PDB:3S4U)	7.81561	0.0200845	0.0948201	KG	COG3221	0	0.1333	0	33	15	24	ABC transporter, phosphonate, periplasmic substrate-binding protein	7.81561	0.0200845	0.105335	KG	PF12974.8	0.1333	0	0	15	33	24	phosphonate transport system substrate-binding protein	7.81561	0.0200845	0.0964057	KG	K02044	0.1333	0	0	15	33	24
GC_00006038	Thymidylate synthase ThyX, FAD-dependent family (ThyX) (PDB:1KQ4)	7.81561	0.0200845	0.0948201	KG	COG1351	0	0.1333	0	33	15	24	Thymidylate synthase complementing protein	7.81561	0.0200845	0.105335	KG	PF02511.16	0.1333	0	0	15	33	24	thymidylate synthase (FAD) [EC:2.1.1.148]	7.81561	0.0200845	0.0964057	KG	K03465	0.1333	0	0	15	33	24
GC_00006051	Formamidopyrimidine-DNA glycosylase (Nei) (PDB:1EE8)	1.36e-41	1	1	NA	COG0266	0	0	0	33	15	24	Formamidopyrimidine-DNA glycosylase N-terminal domain	0	1	1	NA	PF01149.25	0	0	0	15	33	24	formamidopyrimidine-DNA glycosylase [EC:3.2.2.23 4.2.99.18]	0	1	1	NA	K10563	0	0	0	15	33	24
GC_00006069	Putative effector of murein hydrolase LrgA, UPF0299 family (YohJ)	1.36e-41	1	1	NA	COG1380	0	0	0	33	15	24	LrgA family	0	1	1	NA	PF03788.15	0	0	0	15	33	24	holin-like protein	0	1	1	NA	K06518	0	0	0	15	33	24
GC_00006100	Nitrogenase ATPase subunit NifH/coenzyme F430 biosynthesis subunit CfbC (NifH/CfbC) (PDB:1CP2) (PUBMED:28225763)	1.36e-41	1	1	NA	COG1348	0	0	0	33	15	24	4Fe-4S iron sulfur cluster binding proteins, NifH/frxC family	0	1	1	NA	PF00142.19	0	0	0	15	33	24	nitrogenase iron protein NifH	0	1	1	NA	K02588	0	0	0	15	33	24
GC_00006186	Uncharacterized conserved protein, contains a NRPS condensation (elongation) domain	1.19834	0.549267	1	TD	COG4908	0.0303	0	0	33	15	24	WS/DGAT C-terminal domain	1.19834	0.549267	1	TD	PF06974.14	0	0.0303	0	15	33	24	diacylglycerol O-acyltransferase / wax synthase [EC:2.3.1.20 2.3.1.75]	1.19834	0.549267	1	TD	K00635	0	0.0303	0	15	33	24
GC_00006233	Pyridoxal 5'-phosphate synthase subunit PdxS (PdxS) (PDB:2NV2)	1.36e-41	1	1	NA	COG0214	0	0	0	33	15	24	SOR/SNZ family	0	1	1	NA	PF01680.18	0	0	0	15	33	24	pyridoxal 5'-phosphate synthase pdxS subunit [EC:4.3.3.6]	0	1	1	NA	K06215	0	0	0	15	33	24
GC_00006404	ABC-type uncharacterized transport system, permease and ATPase components (YddA) (PDB:6JBJ)	1.36e-41	1	1	NA	COG4178	0	0	0	33	15	24	ABC transporter transmembrane region 2	0	1	1	NA	PF06472.16	0	0	0	15	33	24	vitamin B12/bleomycin/antimicrobial peptide transport system ATP-binding/permease protein	0	1	1	NA	K02471	0	0	0	15	33	24
GC_00006437	CRISPR-Cas system type I-F effector complex subunit Cas7f/Csy3, RAMP superfamily (Cas7f)	1.36e-41	1	1	NA	COG5936	0	0	0	33	15	24	CRISPR-associated protein (Cas_Csy3)	0	1	1	NA	PF09615.11	0	0	0	15	33	24	CRISPR-associated protein Csy3	0	1	1	NA	K19129	0	0	0	15	33	24
GC_00006933	CRISPR-Cas system type I-F effector complex large subunit Cas8f (Cas8f)	1.36e-41	1	1	NA	COG5943	0	0	0	33	15	24	CRISPR-associated protein (Cas_Csy1)	0	1	1	NA	PF09611.11	0	0	0	15	33	24	CRISPR-associated protein Csy1	0	1	1	NA	K19127	0	0	0	15	33	24
GC_00006946	Ethanolamine ammonia-lyase, small subunit (EutC) (PDB:5YSN)	1.36e-41	1	1	NA	COG4302	0	0	0	33	15	24	Ethanolamine ammonia-lyase light chain (EutC)	0	1	1	NA	PF05985.12	0	0	0	15	33	24	ethanolamine ammonia-lyase small subunit [EC:4.3.1.7]	0	1	1	NA	K03736	0	0	0	15	33	24
GC_00007010	Pyridoxal 5'-phosphate synthase subunit PdxT (glutamine amidotransferase) (PdxT) (PDB:2NV0) (PUBMED:18801996;24083939)	1.36e-41	1	1	NA	COG0311	0	0	0	33	15	24	SNO glutamine amidotransferase family	0	1	1	NA	PF01174.20	0	0	0	15	33	24	pyridoxal 5'-phosphate synthase pdxT subunit [EC:4.3.3.6]	0	1	1	NA	K08681	0	0	0	15	33	24
GC_00007049	Ethanolamine utilization protein EutA, possible chaperonin (EutA)	1.36e-41	1	1	NA	COG4819	0	0	0	33	15	24	Ethanolamine utilisation protein EutA	0	1	1	NA	PF06277.12	0	0	0	15	33	24	ethanolamine utilization protein EutA	0	1	1	NA	K04019	0	0	0	15	33	24
GC_00007162	CRISPR-Cas system endoribonuclease Cas6f/Csy4, RAMP superfamily (Cas6f)	1.36e-41	1	1	NA	COG5935	0	0	0	33	15	24	CRISPR-associated protein (Cas_Csy4)	0	1	1	NA	PF09618.11	0	0	0	15	33	24	CRISPR-associated endonuclease Csy4 [EC:3.1.-.-]	0	1	1	NA	K19130	0	0	0	15	33	24
GC_00007258	5-methylthioribulose/5-deoxyribulose/Fuculose 1-phosphate aldolase (methionine salvage, sugar degradation) (AraD) (PDB:1FUA) (PUBMED:31950558)	1.19834	0.549267	1	TD	COG0235	0.0303	0	0	33	15	24	Class II Aldolase and Adducin N-terminal domain	1.19834	0.549267	1	TD	PF00596.22	0	0.0303	0	15	33	24	L-ribulose-5-phosphate 4-epimerase [EC:5.1.3.4]	1.19834	0.549267	1	TD	K03077	0	0.0303	0	15	33	24
GC_00007332	Myo-inositol-1-phosphate synthase (INO1) (PDB:1GR0)	1.19834	0.549267	1	TD	COG1260	0.0303	0	0	33	15	24	Myo-inositol-1-phosphate synthase	1.19834	0.549267	1	TD	PF01658.18	0	0.0303	0	15	33	24	myo-inositol-1-phosphate synthase [EC:5.5.1.4]	1.19834	0.549267	1	TD	K01858	0	0.0303	0	15	33	24
GC_00007558	Ethanolamine ammonia-lyase, large subunit (EutB) (PDB:3ABO)	1.36e-41	1	1	NA	COG4303	0	0	0	33	15	24	Ethanolamine ammonia lyase large subunit (EutB)	0	1	1	NA	PF06751.12	0	0	0	15	33	24	ethanolamine ammonia-lyase large subunit [EC:4.3.1.7]	0	1	1	NA	K03735	0	0	0	15	33	24
GC_00008314	ABC-type cobalt transport system, periplasmic component (CbiN)	1.36e-41	1	1	NA	COG1930	0	0	0	33	15	24	Cobalt transport protein component CbiN	0	1	1	NA	PF02553.16	0	0	0	15	33	24	cobalt/nickel transport protein	0	1	1	NA	K02009	0	0	0	15	33	24
GC_00008357	Ketopantoate reductase (PanE) (PDB:1BG6)	1.36e-41	1	1	NA	COG1893	0	0	0	33	15	24	Ketopantoate reductase PanE/ApbA	0	1	1	NA	PF02558.17	0	0	0	15	33	24	2-dehydropantoate 2-reductase [EC:1.1.1.169]	0	1	1	NA	K00077	0	0	0	15	33	24
GC_00008623	CRISPR-Cas system type I-F effector complex subunit Cas5f/Csy2, RAMP superfamily (Cas5f)	1.36e-41	1	1	NA	COG5933	0	0	0	33	15	24	CRISPR-associated protein (Cas_Csy2)	0	1	1	NA	PF09614.11	0	0	0	15	33	24	CRISPR-associated protein Csy2	0	1	1	NA	K19128	0	0	0	15	33	24
GC_00008732	p-Aminobenzoyl-glutamate transporter AbgT (AbgT) (PDB:4R0C) (PUBMED:17307853)	1.36e-41	1	1	NA	COG2978	0	0	0	33	15	24	AbgT putative transporter family	0	1	1	NA	PF03806.14	0	0	0	15	33	24	aminobenzoyl-glutamate transport protein	0	1	1	NA	K12942	0	0	0	15	33	24
GC_00009013	Ethanolamine transporter EutH, required for ethanolamine utilization at low pH (EutH) (PUBMED:15466042)	1.36e-41	1	1	NA	COG3192	0	0	0	33	15	24	Ethanolamine utilisation protein, EutH	0	1	1	NA	PF04346.13	0	0	0	15	33	24	ethanolamine transporter	0	1	1	NA	K04023	0	0	0	15	33	24
GC_00009033	Ethanolamine utilization protein EutQ, cupin superfamily (function unknown) (EutQ) (PDB:2PYT)	1.36e-41	1	1	NA	COG4766	0	0	0	33	15	24	Ethanolamine utilisation protein EutQ	0	1	1	NA	PF06249.13	0	0	0	15	33	24	ethanolamine utilization protein EutQ	0	1	1	NA	K04030	0	0	0	15	33	24
GC_00009258	Uncharacterized conserved protein, contains Extensin-like_C domain	1.19834	0.549267	1	TD	COG3921	0.0303	0	0	33	15	24	E domain	1.19834	0.549267	1	TD	PF17041.6	0	0.0303	0	15	33	24	surface protein G	1.19834	0.549267	1	TD	K14195	0	0.0303	0	15	33	24
GC_00009472	Glucose/arabinose dehydrogenase, beta-propeller fold (YliI) (PDB:1C9U)	1.36e-41	1	1	NA	COG2133	0	0	0	33	15	24	Glucose / Sorbosone dehydrogenase	0	1	1	NA	PF07995.12	0	0	0	15	33	24	aldose sugar dehydrogenase [EC:1.1.5.-]	0	1	1	NA	K21430	0	0	0	15	33	24
